# Supplementary material for: Ribosome profiling reveals downregulation of UMP biosynthesis as the major early response to phage infection
Source: Microbiol Spectr. 2024 Mar 7;12(4):e03989-23. doi: 10.1128/spectrum.03989-23 (PMC10986495; doi:10.1128/spectrum.03989-23)
Supplement: Table S1 — Results of sequencing data analysis tabulated in several sheets. [file spectrum.03989-23-s0009.xls]

## Sheet: Mapping statistics
Sheet 1 "Mapping Statistics" of Riboseq and RNA-seq data to the genomes of L.cremoris (NC_017949.1) and sk1 (AF011378.1).
Alignment to combined genomes NC_017949.1 + AF011378.1
	Description	Process reads	# reads with unique alignment	# reads that failed to align	# reads with non-unique alignments
Riboseq
	CNT1_15min	4075268	2411869	222382	1441017
	CNT1_2min	14950991	11072847	930180	2947964
	CNT1_5min	5914795	3346033	280787	2287975
	CNT2_15min	8602973	5193634	426076	2983263
	CNT2_2min	4079214	2550889	318256	1210069
	CNT2_5min	7816704	4772274	478734	2565696
	Phage1_15min	6239922	3532360	362822	344740
	Phage1_2min	4268112	2527034	324308	1416770
	Phage1_5min	2411885	1398715	156149	857021
	Phage2_15min	3152503	1717682	195797	1239024
	Phage2_2min	8155978	4530473	637419	2988086
	Phage2_5min	1738972	1056673	122700	559599
RNA-seq	CNT2_2min_REND	1038160	552228	202153	283779
	CNT2_2min_RNA	760310	392062	194554	173694
	CNT1_15min_REND	562357	261678	133688	166991
	CNT1_15min_RNA	304774	138663	89965	76146
Breakdown of Unique Alignments to sk1 and L.Lactis genomes
	Description		# reads with unique alignment to L.Lactis NC_017949.1	# reads with unique alignment to L.Lactis AF011378.1
Riboseq
	CNT1_15min		2235480	176389
	CNT1_2min		11070865	1982
	CNT1_5min		3345660	373
	CNT2_15min		5143807	49827
	CNT2_2min		2550717	172
	CNT2_5min		4769540	2734
	Phage1_15min		3471668	60692
	Phage1_2min		2513289	13745
	Phage1_5min		1383736	14979
	Phage2_15min		1686960	30722
	Phage2_2min		4489785	40688
	Phage2_5min		1044847	11826
RNA-seq	CNT2_2min_REND		552115	113
	CNT2_2min_RNA		391937	125
	CNT1_15min_REND		244972	16706
	CNT1_15min_RNA		129703	8960
Alignments to Gene categories
	Description	Host genes	SK1 genes	Psuedogene	tmRNA	ncRNA	Total	#ncRNA+#Psueudo/# mapped to genome
Riboseq
	CNT1_15min	2172901	170672	3306	9722	3739	2360340	0.00558115	0.978635
	CNT1_2min	10677272	1804	16733	31894	50811	10778514	0.00746917	0.973418
	CNT1_5min	3277824	329	4646	7440	4362	3294601	0.00352716	0.984629
	CNT2_15min	5001996	48342	7444	17225	6830	5081837	0.00463163	0.978474
	CNT2_2min	2458279	127	3589	9615	5061	2476671	0.00575329	0.970905
	CNT2_5min	4651127	2586	6704	12126	5744	4678287	0.00374455	0.980306
	Phage1_15min	3361257	58607	4926	9934	3723	3438447	0.00386625	0.973414
	Phage1_2min	2438821	13304	3819	7168	4414	2467526	0.00458324	0.976451
	Phage1_5min	1352324	14451	1983	1685	1237	1371680	0.00208906	0.980672
	Phage2_15min	1633037	29501	2422	3915	2025	1670900	0.00345815	0.972764
	Phage2_2min	4336754	39046	6931	9653	7863	4400247	0.00386626	0.971256
	Phage2_5min	1018025	11512	1599	1678	914	1033728	0.00245298	0.978286
RNA-seq	CNT2_2min_REND	339648	67	1239	3139	13493	357586	0.030118	0.647533
	CNT2_2min_RNA	229362	82	821	2317	10504	243086	0.0327015	0.620019
	CNT1_15min_REND	124190	8627	430	2078	8243	143568	0.0394416	0.548644
	CNT1_15min_RNA	63881	4402	209	1105	4784	74381	0.0424699	0.536416

## Sheet: Translated_Psuedogenes +Framesh
Sheet 2 "Translated_Psuedogenes +Framesh": coordinates of ORFs identified to be translated in L. cremoris.
	ID	Strand	Reannotated Start Coordinate	Reannotated Stop Coordinate	Corrected Sequence	product	function	Region Name
Frameshifting
	LLNZ_RS02295___+_444506_444790	+	444505	444790	ATGGCAAATAAATTTTTTAATTCCAAAACATTTTATATTTTAGCTTCTGTTTTCTTTGCAATTGTGCTTTTCTTTAATGCTAACGCTACATCTATTCGCAATCAAGGAACCAACCAATCTGGTGAAGTATATACCGCAACAATTAATAATGTTCCGGTAGAATTAAAGTATAATTCTAATAAATACTTTGTCAGTGGTTATAACAGCAGTGCAACAGTTCATTTATCAGGATATAATCGACTTTCAATTACCAATGAAGAAAACTCAGATACTAGAAATTTTTTTTAA	CdaR family protein		YbbR
	LLNZ_RS02295_a___+_444790_445464	+	444789	445464	TTAAGTGTTGATTTAACTAAATTGAAAACTGGTAAATTTGATGTTCCAATCAGAATTGAACAACTTCCAGGTGGGGTGACGGCAACAATTGAGCCTAAAACCATGAATATTATGGTGGAAGATAAAGCTAAAAAAGAATTTGAAGTGACCCCAAAAGCTGATTCAACTCAACTTCCAGAAGGATTTACGATAGATAGTCTTACTGTTAGTGATGAAAAAGTTAAGGTTACCGCAGGAAATGAAAGTATTCAAAAAATCTATGCAATTGAAGCAGCTTTGCCAAATGATGTTAATTTAACAGAAAACTATTCAGGCACAGTAACTCTTCACGCCGTAGATAGCGCAGGTAAAATTCTACCGGCACAAATTGAACCTTCAACAACACATTTAAAAGTTACA…
Transcriptional slippage
	LLNZ_RS06685___-_1296430_1296693	-	1296519	1296693	ATGGTGAAGATAAAAAATCCAATTATTCCTGGAATGGCTCCAGATCCATCTATTATTCGAGTTGAGAATACATATTATTTAGCTACTTCAACGTTTCATTGGATGCCAGGCATTCAATTGTATAAATCTACAGACTTAGTCAACTGGACACTTATTGATAATATATTAAAAAAAACAAAATCAATTTACAAGGAACAAATACACCTGGTGGAATTTGGGCTCCTCATTTATCATATGATACAAAAACTAAAAAATATTGGTTAG
	LLNZ_RS06685_a_-1295033_1296520	-	1295032	1296520	ACAAAATCAATTTACAAGGAACAAATACACCTGGTGGAATTTGGGCTCCTCATTTATCATATGATACAAAAACTAAAAAATATTGGTTAGCCTATTCCCACATGGTAAATATGGCTGGTAGAGAATTTAGTTCAAATTCTTATATGATGTGGTCTGAAGATATTAGTGGCCCCTGGTCGGAACCAATTTATTTAACATCAATTGGTTTTGACCCCTCTTTATTCCACGATGAAGATGGTAAGCACTATGCTGCAATATTAGAATGGGAGAGCAGGGAAGGTTACCAAGCTCCAGGACACATTGTCATTGCAGAAATTTCTTTGGAAAATGGAGAAGTTTTAGGTCAGTGGAAAAGAGTAACCCAAGGTTTTACTACTCGGGGGTGTGCCGAAGCACCAC…
Two ORFs
	LLNZ_RS02610___-_503717_505693	-	503716	505693	TTGATTGTCTTCTTTTCATTAATTATCTTGGGGCTAGCTGCCGGTGGCGCTGTTTTTGTTTATTACTCCAAGGATGCACCCGCTCTCAATTTAGATAAGCTTGAATCTACTCCTTCTCCTAAAGTTTACGATTCAAAAGAACAGCTTGTTGCAACTTTAGGGGCAGAGCAAAGAAATTTAGTTAAAACAGACAATATTCCGGTTATGCTGGTTAATGCTGTTACTTCTATTGAAGACCATCGTTTTTTCAACACACGTGGAATTGACCCGATACGGATTGCCGGTGCCTTCGTCAACAACTTAAAAGGTGGTTCTTTAAACGGGGGTTCTACCCTTGATATGCAGTTGATTAAACTTTCTTTTTTCTCAACAGATGAATCGGACCAGACTTTGAGCGTC…	penicillin-binding protein	Membrane carboxypeptidase (penicillin-binding protein)	MrcB
	LLNZ_RS02610_a___-_503084_503716	-	503083	503716	ATGATAATTGAAAAAATTGTTAATAAAATTGCTCAGGAAAATACCTATGTCCTGAGCAATTCTACTTCATACCTTATTATTGACCCAGGAAGTGATTCATCAGCACTTCTTGAGTATCTAAAACTTACTGACAAAGCGGTCTGTGCAATTTTACTAACTCATGCCCATTTTGATCATATCATGGGATTAAATGATTTAAAAAAATATTTCCCAAGCGCTCCAATCTATCTTCATCACTCAGAAAAAGAATGGATGAAAAATCCTGAATTAAATGCCTCACTATTTTTTCTGGGAAAGGCAATTACTGGACCGGATGCTGAGCAATTTTATAAAATTGGACAGGACTATAATTTAGATGGATTTAGATTTCGAGTTTTAGAAACTCCCGGGCATTCTATC…	MBL fold metallo-hydrolase	Zn-dependent hydrolases, including glyoxylases	metallo-hydrolase-like_MBL-fold
Other Translated_Psuedogene
	Gene_ID	Strand	Reannotated Start Coordinate	Reannotated Stop Coordinate	Corrected Sequence	Predicted coding region length (nts)	Previous sequence length (nts)	Total ribo-seq mapped reads	Percentile Score
	LLNZ_RS00045___+_12738_13421	+	12737	13421	ATGGTCTTAGCTAAAAATAAAAAAATAATGATTTCAACAATTCCGTTAGTAATTTTGAGCCTTGTTTGTTTCAAAGAAAATCTATCTGCTCAGGCATCAACAAAGTCATTAGATACAGGTGAAAGTTTTACTGAAGTTTACAATAAGGACAATGGTTTTTATTTAAATAGCCCTTTTTATGATATTTCAAAGGTTTCAAAAAGTGTTTATGTTGGGGAAAGTGGGACTTTTAATCAAGTTAAAGTTTTGCCGATTTATAATATGACGCCAAAAGGTTCTGTGAATTTTTATCAAAATACAGCAACGAATAATCTTATTGGGGCAACCTTACCCTCGCTATACACGGGAGCAATATCTTTAACACAAGCTGGTCAATATACTGCTCAAAAAGCTGGAACA…	975	684	111	23.3206
	LLNZ_RS05190___+_985361_985783	+	985360	985783	ATGACAGTATTAGACAAAGTAAATGAACCCAAAGACATCAAAAATCTTACACCTCTAGAACTAGAAGAGCTCGCTATAAATGTGCGCGATGCAATTCTTAATCGTGTGAGTCAATATCCAGGAGGTCATCTCGGACCAAATCTTGGTGTGGTAGAAATGACTGTTGCTTTACATAAAGTCTTTAATTCACCTGTTGATAAATTAATTTGGGACGTTAGTCATCAAAGCTATCCGCATAAAGTTTTAACGGGGCGCAAAGAATTTTTTACTGACAATGACAAGTTTTCTGGAACAACAGGCTATACAGACCCTGAAGAAAATGAACATGACTTTATACGAGTAGGTCATACATCAACATCTATTGCAACAGCTATGGGATATGCCTTAGCTCGAGATATG…	1799	423	4127	66.1069
	LLNZ_RS05115___+_969287_969982	+	969286	969982	ATGGCTTACTTTAACGACATCGCACCTATCAAATACGAAGGTACAAAAACTAAAAACATGTTTGCCTTCCGCCATTATAACCCAGAAGAAGTGGTTGCTGGGAAAACAATGGAAGAACAGCTTCATTTCGCCCTTGCTTTTTGGCATACAATTACGATGGACGGGGCTGACCCATTTGGTAGTGCCACAATGGAACGTCCTTGGGACTTGGAAGGTGGCTCTGAACTTGACCGTGCTCATCGTCGAGTAGATGCTTTCTTTGAAATTGCCGAAAAATTGGGTGTTAAATATTATTGTTTCCATGATATTGACATCGCGCCTACAGGAAATTCTTTGAAAGAATTTTATGCAAACTTAGATGAAATTACTGACCATCTTCTTGAAAAACAAAAAGAAACA…	660	696	93	22.1947
	LLNZ_RS04900___+_925673_926227	+	925672	926227	ATGTTTTTTGACGAAAAAGGATTTAAAAAGGATTTTAAATGGGGAAGTTCAACGAATGCACAACAATTTGAAGGAGGCCATGGACAAGGAGGAAAGGGAGTTTCTATCGCAGACGTTCGAGTAATTCCAGGAGCAGATAAGGAATCTAATTTTAATGAGTTCAAAATCGCTTCAGATCATTATCATCATATGAAAGAAGATATTAAACTTTACGCAGAAATGGGATTTGAAATCTATCGTTTTACCATCGCTTGGACACGCATTTTTCCAAATGGAGATGAGATTGAAGCTAATCCAGAAGGAATTGCTTTTTATTCTGCTATGTTAGATGAACTTGATAAATATAATATTGAACCTGTAGCAACTTTATACGCATATGATTTGCCACTAAATCTTTTA…	1365	555	902	43.3969
	LLNZ_RS13585___-_866701_867102	-	866700	867102	ATGAAATTTAATACTATTCAAGTCCTAATTGCATCCACACTTGCATTAGGTACTGTCTCAGTAGCTCAAGAGGTTAGTGCTGCTGAACAAACCACCAGCATTTATCGCCTCTATAACAAGAATACTGGTGAACACTTTTATACCCAAAGTCGCACAGAGCAATTGAATGCTATTATTGCAGGTTGGAATAACGAAGGAATCGGATGGGTAGCACCATCATACAGTAATTCTCCTGTTTATCGTGTTTATAACCCTCATGCTAAGGGTGGAGACCACTATTACACAAGAAGTAAATACGAAGCTCAATCTCTTGTAAACAAAGGTTGGAAGTGGGGATGGAAATGGGAAACCAGTCTTCTACTCAGGAGGAAAAGCATCTGTCTATGTTGCCTACAATCC…	772	402	296	31.5267
	LLNZ_RS04430___+_832570_833178	+	832569	833178	ATGAGCGAATTTATAACCATTGGTGAACCCTTAGTCGTTCTCGCCTCAGAAAATCAAGATATAAGCTTAGAAGCAGCGGAGCGTTTTAGCAAATATTTAGCAGGGGCTGAGTTAAATGTTGCGATTGGAATGAGTCGTTTAGGACATGAAGCAACTTATATTTCTAAAGTTGGTGATGATTCATTTGGGAATTTTATTATTGAGTCAGTCAAAAAAGCGGAGATTGAAACGACCTATCTCACCAAAGATAAAAACTACTCAACAGGTTTTTATTTGAAACAAAAAGTGAGTGATGGCGACCCGACTGTCGATTATTATCGCAAAAACTCTGCCGCCGCTAATTTATCTAGTTCTGAACTAGAAACGATAGATTTATCAGAGATAAAAATTGCCCATCTT…	951	609	158	26.0496
	LLNZ_RS13075___-_650105_650380	-	650104	650380	ATGGCTAAAATTAAACGCTATGACGACGAATTCAAAAAGTCTCTCGTTGACCTTCATCTCGCAGGTAAAACTCAATCTGACCTCTGTCGTGATTATGGTGTCTCTGGCTCTGCACTCTCTAAATGGGTAAGACAGTTCTCTGAAGTAAAACTTGAGGACAATTCAGTCCTTACCGCAAAACAGATTCAAGAACTTCAAAAAAGAAATGCCCAATTAGAAGAGGAGAATCTCATCTTAAAAAAAGCAAGTGCCATATTCATGCAAAACTCCAAATAA	1118	276	522	37.1565
	LLNZ_RS03060___+_575797_576558	+	575796	576558	ATGGGTTATCAACATAATCGCTCATTTAATAAGGCGACAGGCGCAGGTTTCATTATCGCAATGGGAATTGTCTATGGTGACATTGGGACAAGTCCTCTTTACACAATGGAATCCATTGTCCAAGGTCAAGGAGGACTTGAACGAATTTCGGAGACCTCAATTATCGGGGCTTTGTCATTGATTATTTGGACCTTGACTTTGATTACAACGGTCAAATATGTTTGGATTGCTTTAAAAGCGGATAACAATCATGAAGGTGGGGTTTTTTCCCTATTTACTCTTGTTCGTAAATATGCAAAATGGTTAATTATCCCAGCGATGATTGGTGGAGCTGCCTTGCTTTCTGATGGTGCTTTAACACCAGCTGTTACAGTTACTTCGGCAATTGAGGGATTGAGG…	2022	762	602	38.4542
	LLNZ_RS03000___-_566506_566808	-	566505	566808	ATGGCAAAATCAAAAAAAGAAAAATTACCAAAAGAGTTGACTCGAAATGCTTGGATACTAGTTGTTGGTGCAATTGCTCCCATGCTTGATTCCACCATGGTCAATATTGCAATTAACAAATTACAAAGTGATTTACATACCTCTCTTGACATGATTCAATGGGCAATCACAGGTTATGTACTTGCCCTTGCTGTAGCCGTACCTGTTTGTGGTTATGTGGTCAATCATATTGACGGAAAAAAAGTCATGCAATGGTCCCTCCTTAGTTTTGGACTTTTTAGTTTTTTATCGGGAATTGCTTAG	1497	303	102	22.8435
	LLNZ_RS02040___+_390591_391052	+	390590	391052	ATGTCAGATCGAATAAAGGCTTTGATTGCCTTAGGGATTTTTACTTTTATGTCGACATTGGATGGTTCAATTGTCAACATTGCTCTACCAACGATGTCAAGGGAACTTCATGTTTCAACTTCACAAATCACATGGGTGGTGACAATTTATCTCATTGTCATTTCAGCGATTGTTTTGATTTTTGGTCGTCTTGGTGACTTGATTGGGAAATCACGAATTGCCCGAATTGGTTGGGGGATTTTTATTTTAGGCTCAGCACTGGCTGGTTTAAACTTTGGTTGGGGCTTAGTTTTTTACTTTTTGCGCGAATTGTTCAAGCTATTGGGGCTTCAATGTTTATGGCAACTGGTTTTGGAATTATTTCAGAAATTTTTCCAGTTGAAAGTCGAGCCAGAGCAC…	1406	462	449	35.7634
	LLNZ_RS01645___+_304151_305050	+	304150	305050	ATGGCTGTAAAACGTTTAATTGAAACTTTTGTTCCGGAAAATTATAAAATTTTCCTTGATATTGACCGTAAAACTAAGAAAATAAAAGGTCAAGTGGCAATTACTGGGGAAGCAAAAGATACTGTTGTTTCCTTTCATACCAAAGGATTACACTTCAACAAAGTTCGCGCTTTTAGTGTTGATACAAACTTCATTGAAAATGAAGAAGATGAAGAAATTGTTGTTAAAATTGGTGAAACAGGGCGCGTGACTGTTTCATTTGAATATGAAGCCGAATTGACTGACAACATGATGGGAATCTATCCTTCATATTATGAAGTAAATGGTGAAAAGAAAATGCTAATTGGCACACAGTTTGAAAGCCATTTTGCTCGCCAAGCTTTCCCATCTATTGATGAA…	891	900	17053	86.1069
	LLNZ_RS01480__eno_+_272490_273299	+	272489	273299	ATGACAGTCACAATCGAAAACATTCACGCAAGAGAAATTTTTGATTCCAGAGGAAATCCAACCGTTGAGGTAGATGTTAGATTGACAGATGGAACTTTGGGACGGGCGGCAGTTCCCTCAGGAGCATCAACAGGAGATCGTGAAGCGGTCGAACTAAGAGATGGCGGAGCGCGACTTCAAGGAAAAGGCGTTTCTAAAGCTGTTGCAAATGTTAATGGTGAAATTTATGAAGCCTTAAAAGGCCAATCACCATTCAATCAAGCAAAATTAGACCATCTGATGATTGAACTTGATGGGACAAAAAATAAGTCTCGCTTAGGTGCCAATGCAATATTGGGTGTTTCCATGGCTATTGCTCGTGCCGCAGCTAACAGTGAAAAAATCCCACTTTATCGTTAT…	1257	810	1576	51.1832
	LLNZ_RS12965___+_262485_262718	+	262484	262718	GTGAACATCAGAGAAGTTGAAAAGTCATCTTTCTCGGTCATCGGAAAAGAAGGCTTAGGTAAATCGCAAGAAGCTGACATTTGGATTCCGCCGCTCTGGCAGCAAGCTACAAATGCTTTTGACGAAATTGCTCATTTAGTTAAACAACCTCTTGCCGTGTGGGGAGCCATGTCTGATGAGGCACGAACTTTTAGCGCTTGGTCCGATGGAGGACTTTATCTGGCAGGTGCTTAA	465	234	1173	47.0229
	LLNZ_RS01340__dhaK_+_243324_243563	+	243323	243563	ATGAAAAAAATTATTAATCAACCACAAGATGTGGTCTCAGAAATGTTAGCCGGATTGGCCTATGCTTACGGGGATTTGATTGAAAAAGTTCCAGATTTTGAAATTATTCAACGTAAAAGTCCTAAAAGTGGGAAAGTTGCCTTAGTCTCAGGTGGAGGTTCTGGACACGAACCGGCTTATGCTGGCTTTGTTGGGGAAGGAATGCTGTCAGCAGCTGTTTGTGGAGCCCCCAACTCCTGA	982	240	87	21.7176
	LLNZ_RS11680___-_2293217_2293498	-	2293216	2293498	ATGAAAACAAGTGATGTCTTAATTGTGATTGATATGCAAAAAGGGGTATGTGACGGCATTTATCGGCGAAATGAATTCATTGAGCAAATTAATCAACGCATTCTTATTTATCGAAAGGAGAAAAAGCCAATTATCTTTATCCAACATCATGATGATGAACTGATAAAAGAAAGCGAGGGTTGGCAACTTCTTCCAGAATTACTGACAGCTATGTGGAAAAAACACATGCTAATGGACTCTATCAAACTGAACTGCAAATGCTTTTGGAAAAGCTGTCAGTAA	482	282	33	15.5344
	LLNZ_RS11215__mgrA_+_2202975_2203640	+	2202974	2203640	ATGACTTATATTCCTAACCCCTCTCGTTATGACCAAATGATTTATCGGCCAGCTGGAAATTCTGGCTTACTACTACCAGCCCTCTCACTTGGTTTATGGCATAATTTTGGCTCAGTTGATGATTTTGAAAACGCGCGTGCTATGATTCATACTGCTTTTGATTTGGGGATTACGCATTTTGATTTAGCAAATAACTATGGTCCAGAACCCGGTTCGGCAGAGCGTAATTTCGGGCGAATTTTGAAAGAGGACTTTCAAGGATTACGTGATGAGTTAATTATCTCAACTAAAGCAGGTTATGTGATGTGGCCTGGTCCTTATGGAAATTGGGGAAGTCGAAAAAGTTTACTTGCAAGTCTTGACCAATCGCTTGAACGTTTAGGACTTGACTACGTTGAT…	1006	666	4264	66.7939
	LLNZ_RS10935___-_2148709_2148972	-	2148708	2148972	ATGACAAAATATGATTTTACAACCATTCCAAATCGATTTGAACATAATTCTGTAAAATGGCAAGAAATAAAAGAAAATCCCCATAAACTTCCCTTATGGGTAGCTGATATGGATTTTCTGGCCTTGCCAGAAATTAAACAAAGCATCCATGATTACGCTGATTACGGTGTTTATGGCTATGCTTATGTGGAAGATAGCCTGATAGAAAGTGTGCAAAATTGGGAAAAAATCAACACCAGTATGAATTTTCTAAAGAAAGTCTAA	1163	264	396	34.1985
	LLNZ_RS09815___+_1947988_1948806	+	1947987	1948806	ATGACTTTTAATAACTCTGTAGGAATAATTGCCGCAAATCGTTTACCAATTGGTAAAATAAATGGTTTTTATAAAAATATTTCCCCTGAAAGTTTGTATCAGAATCTTATTGAACAACAATTTAAAAAAAATTCATTTCTCAAAAAATCTGAGATTGATTATGTCATATTGGGAAATGTAACAAATCAGGGTGGAAATTTGGCCAGACGTTGCGCTTTAAAAGCTGGATTTTCAACTGAGGTCCCTGCTTTCACAATTGATCATCAGTGCGGTTCGGGATTAACAGCATTGATTACAGCCGCAAACTATATCCAGTCGGGTGAGGCCTCCATAATTTGTACAGGCGGGGTAGAAAACACTTCACAATCAAATATCACTATTGATGCTAAGAGTCAATTG…	465	819	60	19.0649
	LLNZ_RS13255___-_1925681_1927453	-	1925680	1927453	ATGATTGTTTATTTCATGCCAGATAAGACAGTATTTTTTAGTAATCTTGTACCAGGAACAGGACCTGTTGACCTGTTTTTTAGAATGTCTGCGATTACTTTCCTTTCTTTACTTTTGGGTTACGGATCACGTTTGGGCTTAACTTGGCTTTGGCAACATAATTATTTACCAGGTGGAAGAAAACATATTGCACGTTTTTATAAAAAGAAATATTTAAAGAAACAAAATGTGATTAATCTTTATTATAAAAGAGAAAAGAGTCAAGTTACGATTAATTTCTTGGATTCAGATAATACAGGACTTAAAGTTCAGAAGTCTGAAACAATGACAGTGAATGTCGGGGAATACGTCTGGCCAATAAATTATGGTGCAATGACAAGTCAATCGACTAAAAGTGTT…	247	1773	1337	48.7786
	LLNZ_RS08640___-_1699030_1699329	-	1699029	1699329	ATGAAACGACAAATACTAATTATTGAAGATGAAGAAAGTATTTCAAATTTATTGGAAACTGAGCTTTCGTTTGAAGGATATAATGTTTTCTCGGCAGCAGATGGAATGTCTGGGCTAAAAATTTTTGAAGAAAAACAAGAATACTTAGATGTAGTTTTGCTTGACTGGATGATTCCTAAACTTGACGGCTTAGAAGTCTTACGGCGAATGAAAAAAATGACTAATAAAGTTCCAGTCATTTTCGTAACTGCCCGTGACTATGTAGGGGATAATGTTGCTGGTCAGCAGATGATTATTTAA	659	300	719	40.8397
	LLNZ_RS08635___-_1697863_1698633	-	1697862	1698633	ATGACAGGAATGAAAAATGTATCAAATTTATCTACGATGAATTTTCAAGATTTAAATGGTTTTCAAGAACAAAAAGATTTTATTCGTATCCGCTCACAAGAAAATCAAACAATAATGAGTAAAGGAACCGAAAATTTTTTAGAAAATCGAACATTTAGTTTCTGGAAGATTACAATATCAAATGGAAAACTTTATGATACAGTCTATAAGAAGGATAAGGGAATTACTTATGAAATTTGGCTTTCTCTTCAGGATATATTTGAAGAAGTTGGAGCTGTTTTAGCTAGTGTCTTTGCTATCTTGCTTCTTAATTATTTAATTGGATTACTTCTAATCAGACATTACTCAAAGAAGATAAATGGACCAATTCAGAAATTGGCCTTTGAGGCCAGTCAAGAC…	1148	771	283	31.0305
	LLNZ_RS08495___-_1666356_1666892	-	1666355	1666892	ATGAATAAGAAATTTGTATTAGCACCAGATTCTTTTAAAGAAAGTCTAAGCGCAAAAGAAGTTTGTCAGGCCATGGAAAGGGGAATTAAAAAGGTATTTCCAGAAGCTGAAATTATATTAGCACCAATGGCTGACGGAGGAGAAGGAACAATAGAAGCTTTGATTGATGCAACGGAGGGGCGCCGAGTATTTAAAAATGTAAGAGGACCTCTTGAAAATAGCGAAGTAGAAGCATATTTTGGTATCTTAGGAAATTCAGATACGGCAGTAATTGAAATGGCCAAGGCGAGTGGTTTAGAATTATTGGCCTTGAAAGATAGAAATCCATTGATAACTTCTACTTACGGAACAGGGCAACTTATTAAAGCAGCCATTGATGAAGGTATGCACAAGATTATT…	1146	537	844	42.7863
	LLNZ_RS08240___-_1614956_1616113	-	1614955	1616113	ATGAAAAAACTTAAAGAAACGAAAATATCGGGAATTAGTCTTCCCTTGTATGCCTTTTTCGTAGCTGTCATCATAGTCGTAACACTATTGGGAAAACTTCCACTTGATATGGTAGGATTGACTCTCCTACTTGTAACATTAGGTCACCTATTATACTTCATAGGAGAAAAACTACCTATTATGAATTCATACTTAGGTGGGGGCTCTGTTTTCACATTGATTGGTGCCACTTTATTATCTTTCTTCCATATTGTTCCATCTAATGTTATTGGAGCAGTTTCAAATTTTATGGGTGGAAAATTTGGTTTTCTTGATTTCTATATAGCTGCACTTATTTGTGGATCTATTTTAGGCATGAACAGAAATCTGTTAGTTAAAGCGTCGAAAAAATTTATTCCA…	1279	1158	394	34.084
	LLNZ_RS08185___-_1604595_1604825	-	1604594	1604825	ATGCCTGATACTTACGAAAAAGATTACCATTTAGATATACATGGTAAACACTATAGCAGAATCGGAATGCTTATTTTGATTCTGGTTGGTACATTTGGTGCCATGTTGATGCAAACATCACTTGGAACAGCGATTCCAACATTGATGAATGACTTCAACATCACAATGTCAACAGCACAACAAGCAACAACTTGGTTCTTATTAGCAAACGGGATTATGGTTCCTATTTAA	1545	231	1272	48.0916
	LLNZ_RS00890___-_157585_158013	-	157584	158013	ATGAAAGAAAAACTTTGGACAACAACTTTCGTTGTTAATATGTTACTTAATTTTATTTTTTATCTTGTTTTTTATCTCCCTACCGTTGTCATCGGGACAATGGCCATGGATCGTTATCATGCCTCTGCTAGTATTGCTGGTATTTTATCTGGTATTTTTATTGTCGGCGGATTTATCGCAAGGCTTTGGGCTGGAAATAATATGAAGCGCCTTGGCGCTAAAAAGCTTCTATATATCGGAACCTTAATTTATTTCTTACTCACCTTTGTCTACTTTATCGTTCATAGTGTTGCTCTCTTGCTCATTCTCCGTCTAGTACACGGTGTTGGTTTTGGTATCGCTGCAACAGCTTCTGGTACTCTAGCAGGAGCTATCGTGCCTTCTTCTCGTCGTGGTGAA…	1181	429	245	30.0763
	LLNZ_RS07785___+_1521970_1522557	+	1521969	1522557	ATGACTAAAAAAAGACGATTGGCTATAATTTCAGATTTTCATTTGGACAGTAATCACTTTTCTATAGAGGAAATTGAACTTTTTATATCCCTTCTAAATGATTTACAAATTACAGATTTACATTTTGCTGGAGATATTTCTAATGATTTACATAATATCTCTGAACCTTTTTTTCATCAATTAGAATCACTGACAGATTTATCAGTCACGTTTAACCTTGGAAATCATGACATGGTCGAACTTTCTGAGGAAGAAATCTCTGTCAGTAATTTTAAAGTGAAAACTTTTGCATCGACCGCCTTTGTCAGTTTTCATGGTTGGTACGACTATTCCTTTATGAAAGAAAAAGTCGATTTTCAAAAAATTATCGCTTTTAAAAATTCCTTTTATTTTGACCGA…	906	588	422	34.9427
	LLNZ_RS07285___-_1410574_1410783	-	1410573	1410783	ATGACTGAAAAAACAAGATGTAAATGGTGCTTATCAACGGACAAAATGATTCATTATCATGATACCTATTGGGGAGCACCTTTACATAATGATCAAGAACTTTTCGCAAAGTTAGTGCTTGATTTGAATCAAGCAGGTTTATCATGGGCAACAATCTTAAATAAACAAGAAAATTTTTATGAGGCTTTTGATAATTTTGAAATTGAATAA	573	210	933	43.8931
	LLNZ_RS13455___-_1401629_1403956	-	1401628	1403956	ATGGCAACTTTCTATGCAGGGGAGAATATGGTTATTAACACTAACTATCCAACCAATGGGGAGTTTTATGCAGGCCACTTTTATTCAGGAACAAGTTTATCAAGTGATGGAAAAACTGAACTTGGACCTGGAAGTATCAATGATTTAAGTAAATATACAGGTAAGTTGCCCAATAATCTGGATCCAATGTTTATTTCGCCCACGGCATTTTCTCCAGCTATCACAAAGTCACTTGCTGAGACACAGAGTTTGCGAGGAAATCAAGGGGAGACCTACCATTACGTGATGGGGGCAACCAAAGCTGATGAATTTACTGACAATCAATTAAACAGTATTTTTAATAATAATGAATATAAGACAGCTTTTACGAATAAAGCTTACAAGAAATCTAATGGAGAA…	732	2328	91	22.1183
	LLNZ_RS07180___-_1390433_1390582	-	1390432	1390582	ATGCATTTTATTGTTATATTAGGGGCGCTCATTTCCTTGTCCTTTACAAGCACTTATCTTGTTGCCAGCATTCGTGGTCGTGTTAAACCCAATAAAATTACCTGGTTAATATGGGGTATTGCTCCACTAATTAGCACAGCTGCATCATAA	588	150	392	34.0076
	LLNZ_RS06600___-_1270555_1270683	-	1270554	1270683	ATGATTTATATAACCGTTTTAGTCACACTATTGCTATATTTTATCTGTTGGTTTCTTATTGCGACATCTAAAAAGAATTATGGCTTGATAGATATTGCCTGGGGGGAGGATTTGTCCTTACAGCTGTAG	773	129	111	23.3206
	LLNZ_RS06525___-_1258264_1258821	-	1258263	1258821	ATGCGAAAAATTGAATTCTTTGACACTAGCCTAAGAGATGGCGAACAAACACCTGGCGTGAGTTTTTCCATAGCCGAGAAGGTAACTATTGCAAAACAACTTGAAAAATGGGGGATATCTGTGATTGAAGCTGGCTTTCCTGCAGCGAGTCCGGATAGTTTTGAAGCTGTAAAACAAATTTCTAAAGCTTTAAAGGAGACGGCAGTAACAGCATTAGCTCGTTGCGTTATAACTGACATTGATAAAGCAGTAGAGGCAGTAAGAGAAGCTCAACATCCACAAATTCATGTTTTTATTGCCACTTCACCCATTCACATGAAATATAAGCTCAAAATAAGTCCTGATGAAGTTCTAAAAACGATTGATAAATGCGTAAGATATGCTCATGAGCAAGTTGAA…	1541	558	131	24.5802
	LLNZ_RS06145___+_1182866_1184827	+	1182865	1184827	ATGGATATTCGTTATTTGATTGTTCCATTTATGCCGATTATGTATTTAAGTTTTTGTAAATTTACGGGAATTGATGTCAAACAATTAGGTAAAAATATCAAGTCTACCGTCTATGTTCTCTTGGTAATTTATTTGGTAGCCCTGGTTGTTTATTCGGGAACTCAGATAAATATTACTTTTAATTTTGCTCAAGAAGGTTTCTTTAATAGTATTGAACTTAACTATAGTGCTTTTCTAGCTCATTGGATAGAGGGTTTAACAGTAGTCTCTCAGTTTGTTCTACCGATTATAGCTTTTGCTTTGGTCATCGGCTATAAAGGGGAGAAATCAAAGAGAAAAATATTCTCTTTAAAACCAATCTATGTTTTAATCTTGGTTGCACTTGGAGTTTATGCCTAT…	2474	1962	141	25.0191
	LLNZ_RS13440__wecB_+_1181276_1181527	+	1181275	1181527	ATGAAAAAATTACTCTTTATTTTTGGGACAAGACCAGAATTTATCAAAGTTTATCCGGTAATTCAAGAGGCCAAAAAGCAAGGAAATCCAATTGTTTTGGTTAATACGGGTCAACACAAGGAGATGTTAAATGAACTTCTTGATGAATTTTCAGTTGAAGTTGATTATGACTTGAAGATTATGGATTCTTATTCTGGTTTATCAGAAATCGTATCAGGAACACTTAGCGGTCTTGAACCGATTGTCAAATAG	1089	252	373	33.3779
	LLNZ_RS05880___-_1125924_1126286	-	1125923	1126286	ATGGTCAGAGCGCAATCTAAAGATGAACTGCTTGCATATTCTCAAAATCACTGGGAAAAACTGTGGAATTTAATTGACGAATTAGACGAAAGAACAAAAAATGCGCACTTTGAATTTAATTTAGCTGAGAAAAAGGAAAAACATTGGGCAAGAGATAAAAATATTCGTGATGTTATCGCACATTTGTATGAGTGGCACTTACTTTTATTAAATTTTGTCGAAAAAAATAGCAAAGGAGAAAGAATCCCTTTTCTCCCTCACCCTTACAACTGGAAAAATTATGGGGAAATGAATGACCAGTTTCAAATAAAACATCAAAATACTTCTCTGACTGATTTGAAAAAAGAAATTTTTCAGACTTGA	524	363	2432	57.8244
	LLNZ_RS08720___-_1720045_1720518	-	1720044	1720518	ATGAACGGCTTCATAAATAATAAAGTCTTACCGCTAATTATGAAATTCGTGAATACACGAGCGATGACTGCTTTGAAAAATGGAATGCTTTTTGCCATGCCATTTATCATTGTTGGGTCAATTTTCTTAATTCTGGCGAATATTCCAATTCCACCTGTGGCAAAATGGTTATCAGACAATGGATGGTCAGCAATTTTTACCCAAGCATTTAACGTATCATTCGGTATTTTAGCGATTTGGGCAGCAGTCGGTATTGGCTATTCTTATGTCAAAGAAGCTGGATTTGGTGATGTTGCTTTACAAGGAGGATTAACTTCTCTCTCTGCATTTTTCATTGTTCAATCTCTAAGTATTGCAAATCCAATCACAGCGGCACTAGCTACTGGGAAAGAAGCCTCA…	1418	474	363	33.0916
	LLNZ_RS12075___-_2354191_2355123	-	2354190	2355123	ATGAAAATTGTTATTGTTGGAAGCTCCCATGCCGGAATTTGTGCTGGTTTACGGGCGCTTGAAGAATACCCAGAAGCCGAGATTACGCTTTATGATAAGCGTAATCAGGTTTCTTTTGTTTCTCAAGGAATTATTTCTTACCTCGCGGGTCAAAAATCTGTGCTTTTTCAATCTAGCTATTCTTCGGTAGAAGAATTAAAAGAAGCGGGATTGAACATGCAGATGGAAACTGTGATAGAAGAAAATGATACAAATCATAAAAAAGTATTTTACCGTAGAAGTAACTCAAAGAAAACAAAAGTTACCGATTATGATAAATTAATTTTAGCGACGGGCTCATATCCGGCGATGACCTCAGTTCCTTTTGATAAAAAAAGTAATCTTTACTTTTTGAAGAGT…	1333	933	1244	47.7672
	LLNZ_RS08380___-_1644180_1644533	-	1644179	1644533	ATGAAACAAAACTTGAGCCGTGAAGAGGCGAAAAAATCTTTAGTTTATGACCCGTATTTTGAAAAAGGGAATTATGGGAGTAAAATATTTCAAACATTGGTGGCTATTCTGAGTTGGTTTGGAGTGCTTATTCCATTTTTGTGGATTCTTTTTCCATTTGTCTTTCCTAATCGAGCGCAGTACAATCATATTGTCGTTTATTTGGAAGAAAAAACGACATTGCTTTTTCTGCTTATTTTTCTTTCCGTATCTTTTGTTTTTCTGACAATTTTATATATTCTTTTGCCCTTTGGAATAACTATCGTTTTAAACACTTTTTGCAAAAGGAAAAACAATATGATGATGAACGACTAA	509	354	1951	54.313
	LLNZ_RS13695___-_2113545_2113886	-	2113544	2113886	ATGATTAGATTAACCAAAGAAGAAGCCAGAAATTTTTTATTGGCTAAGCAGGGTTTGCTTGGTCATAAACAGTTTTCAGGAAAAGAAGGGCTTATGGATTTTGTCAGGCAGGCAGGTTCGGTACAGTTTGATCCAGTGGATGTTTGTGGAACTAGTCCAGAACTGACTTTGCAGGCGCGAATTGAGTATTTCACTAAAGAAATGCTTGATGAATTACTTTATCAAGACCGTCTTTTGATTGATTTTTTTGACAAAAATCTTTGTATTTTGCCAATAGAAGATTTGACAGTTTTTACTTCGAAAATATGCGGGAATCAGCTATGCAGAAGCAATGGCGCGTAG	1084	342	1225	47.5
	LLNZ_RS00865___+_152726_154126	+	152725	154126	ATGGAAAGTAGAAAAAAAGTCGCTTCTATAATTCTAGGACTAGTATTGCTTTTGCAATATATTGTTACACCAGTAGGAGTGATTGCGGAAGCATTGACTGATAGCAGCGTAAATACTGCTATTAGTTTAAGCCAACTTAAAATAGACGAATCAGAAACAAAAACTGATCTAACGTCATTTAACTTAACACTTAAAGTTGAAAAACCAATTGAACAAAATGAGACAGTAATTATCGATTTGAACAGTTCTATTAATACACCTAGTGAAGATAATAAAACAAAATCAACAACAGATTTTACTGCTAATGAAAACAAATTAACGGTAGTTGTAGCTGCGAATAGCAACAATGAATTGAACATTAACTTTTCTGTACTAAAAGAAAAATTAAAAGACCTCAAT…	1392	1401	3129	61.7939
	LLNZ_RS06815___+_1319349_1319696	+	1319348	1319696	ATGAACCTTGGGTTCTTGAATCCTTTGAAAAAAAGGCAGATTTCCTGGTCAGGCCAATTTGCTATGAAGACTGCAAGCAAGCAGCAACTAATAGCTAGTGGAATGACCCAAAAATATTCAGCTGACCAACATAATATAGGCAATGAGATAAAATACTTGGACTGGTTAGGTCTATATATATCGCCCAATAAGATGAGTAATGCCTATCCGGATACAATTTATCTCGTAGTCAATCAAGTGCGTATTCCAGCCTTTGGACGACTTGGAGAGTACCTTGTCCTTGCGCCTGACGGTTCGCTCGAGGTCTACTCAGAAAAGAAATTTAAACGCGATTTAAAAGAAATTTGA	412	348	757	41.4695
	LLNZ_RS12560___-_2458850_2459275	-	2458849	2459275	ATGACAATTAAAAAGAAAAAACTTTTTAAAAAAAATATCGTAATTTTATTCGTTCTTGTGGCTTTGTTAGTTCTTGTGACCTATTTGTTGAATCCGAAAAATCAAGAGGACAAACAATTAAGCCCTGCATCCAAGACGTTTTATAAAACGGATAGTCAAGGAAAAGATGATTATGTTTTAATGAAAACAGGAAATATAAATCAGCTTACAATTGGTGCTTACCAGGGGTGTGAAATTGTTTCTTTTTATAATGCTCTGGTTTATCTGGATAAAACGCAAGGGAAAACAGTGACTGACTGGATTGAAGAGTTACCTTATGTTGGGGCTGGGGAGGCGATCCTAACAGTGGTTATGCTGGGAATCCGTGGACAGCTGATGATGAGATTCCTGATGGAGGAT…	749	426	718	40.7443
	LLNZ_RS01270___+_231410_231664	+	231409	231664	ATGTCTAGCCCAAAAATTGATTATAAAAAAAGTGATAAAAACTATTATTTACCAAAAGGAATTTCTTTAATTGAGCTGCCTGCTCTGAATTATCTGATGATAGATGGTAAAGGAGCACCAACAAGTCCAGCTTTTCAAGAAGCCATTGCCCTTTTATATGCGACAGCTTATATGATTTCAATGTCTTATCGAAATTCAAATTTTACAATTGAAAATTTTCAGCCTTTTGTGGTTCCTCCACTTGAAGGATTGTAG	642	255	471	36.0305
	LLNZ_RS01365___+_247567_248157	+	247566	248157	ATGACCTCACCAATAACTGTTAAAGGTATGAGCGTGAAATTTGGCGATAAAATAATATTAGACCGATTATCTTATGATTTTGAAAGTGGAAAAATAATTTGTTTGATTGGGCCTTCGGGCTCTGGTAAATCTACTTTTATTAAGTCAATTGTGGGAATGCAAAAATTAGATAGAGGAAGTGTTGAAATTCTTGAAGTCAAAATACCAGATAGAAAAATTTTGGGGCAATTGGGTTATATGGCTCAAGAAGATGCTTTATTTAAAGAATTGACTGGAAAACAAAATTTAGAGTTTTTTGGTTCGCTTCAAGGAATTAAAAAAAATGTATTGACAGAAAAACTTGAAAAAGCGGCACTGACAGTGAATCTTACAAGTCATCTTAAGCAATCGGTTGCTAAT…	747	591	431	35.1336
	LLNZ_RS09645___-_1914020_1914331	-	1914019	1914331	ATGCTTAGTTTAAAGCTTGCGGCCAATAATATTAAAAAAGGTTTTAAAAGCTTTGCTCCATTTTTAATGGCCTCAATCACGATGTTTGTCATGATTTTCGTTACTGCATCCATCGCTTTATCTCCTTCAATTCATAAGTTGAAAGGAGGAGAAGCCCTTTCGCAAATTATGGGCTTTGCCTTAATTGTTTTATCTATTTTTGCAGTACTTATTCTAATCTATAGCTCTATCGTTTCCTTCAAACTCAACGTTCACGAGAATTTGGACTCTATGATATTCTTGGTTTTGGTAAAACGAGAATTGTTGGTGTAG	2012	312	184	27.4427
	LLNZ_RS01880___+_353211_353918	+	353210	353918	ATGAAGACTTGGAAAAAAGTTACCTTAGGTACAGTTGCACTTGGTTCGGCAGCTTTGCTTGCAGCATGCGGCAATAGCGGTTCTAGCTCATCGTCATCATCAAAAGACATTCAATGGAATTTAACATCACCAATTCAAACATTGGATTCATCACTCGCGACAGATACATACTCAAACATCATTATTGGTAACACCAATGCAGGTTTGACACGTGTGGACAAAGATGGTAAAGCACAGCCAGAATTGGCAAAATCTGTTGATGTATCAAAAGATGGCTTGACTTATACTTTCCATCTTCGTGATGGCTTGAAATGGTCTAATGGCGATGCTTTGACTGCTAAAGACTTCGTTTATTCTTGGCAACGTGCGGTTGACCCAGCGACTGCTTCAGAATACGGA…	1638	708	208	28.7786
	LLNZ_RS06955___-_1348689_1349204	-	1348688	1349204	ATGGTTTACACAAAACACATTATTGTTCATAAATTAAAACATTTACGCCAGGCAAAAGACTATGTAGAAAATGCGGAAAAAACTTTGGTGAATGAAAGTAACGAAGATCATCTCACAAATCTTTTTCCTTATATTTCAAATCCAGACAAGACAATGAGTAAGCAACTTGTTTCTGGTCATGGTATCACAAATGTTTATGATGCGGCCAATGAATTTATTGCGACAAAAAAATTAAAAGCACTATCCAAAGGAACTGACTTTAATTTTGATCCGCAAACTGGAAAGGTAAGATTCAATGTAGAAAGCTTAGAGAAAAATAATGCGGTGCTTGGTCATCACCTCATCCAATCATTTTCTCCTGATGACAATCTAACTCCTGAACAAATTCATGAAATAGGT…	480	516	215	29.1412
	LLNZ_RS13630___+_1500867_1501265	+	1500866	1501265	ATGAAAATAGAACGATTAATCAATATTATTATGTTGTTATTAGAAAATGATACGATTTCTGCGAATTCACTTGCTCAACGATTTGGCGTAAGTAAAAGAACAATATTGCGGGATATGGATAGTCTGATTTTAGCTCACATCCCAATCTATACAACTCGAGGTCCCAAAGGGGGTTTTGGAATTATGGATAGTTACAAATTCAACAAACGACTTCTTACCGAATTTGATATTCAAAATATCTTGATTGCACTTTCTGGACTTTCTGAGTTTACGGCTGATAAAGAAACAGCTTTAACCATCGACAAACTGAAAAGTTTACTACCAAATAAAATGAATAATCTTAAGACTCTGATGATTTTGAAGAGATTCATGAAGCTCTCTCCGCTGCAAAAAAGTTAA	905	399	154	25.7061
	LLNZ_RS09275___+_1835373_1835735	+	1835372	1835735	ATGGTATCTAAGGGGCGTTTAGCCGGATTTATTGATGCAATTATTGCGGTAGTAATGACAATCATGCTGTTAGAGTTTGAATTACCAAAAACAGGTGGGATTATTGAGTTTTTAAGAGATAATCTTGTCTATTTGATTGCTTACCTCTTAAGTTTTATCTATGTCACCACCTCATGGTTTAATCAACAATACATGCTCCAACAAGCTGAAACATTAGCCGTCGGATTTACCACAGTTGCATGCTCTGGGTTTTGTCATTATCCATGCTTCCTGTTTTATCTGCTTGGGCTGGACGGACAATCGACTTCTTTCATGATTTCGGACTTCATTCTCCAAAAGCTCCTGCTTTACTTTTTATCATGA	614	363	242	29.9618
	LLNZ_RS04925___+_932196_932459	+	932195	932459	ATGAACAAACTTTTACTTGGAACAGCCTTTATAGGGGCTAGCTTACTGATTGGTGGGGGTGCTCATGCAGATACAAATGTTTATCGTTTGTATAATCATAATACTGGTGAGCACTTCTATACAACTAGTGGGACAGAAAAGAATGCTAATGTAAGTGCGGGTTGGACTTATGAAGGTGTCGGTTGGATCGCACCAACAACAAGTTCAAGCCCAGTTTACCGTGTGTACAATCCAAATGCATTATTACACAAAAAGCAAGTATGA	859	264	232	29.7328
	LLNZ_RS06280___+_1212912_1213622	+	1212911	1213622	ATGAAAAAAGAAACGGTCTTAGGGGTAGACCTTGGTGGGACTAAGATTCTCATTGGAGAACTTGACCAAGCTGGAAATATTTTGGAAAGTAAATCTTTTCGTTCAAAGGTAACTTCTCAAGTTGAAGCAGTCGAGCAAATAAAAGAAGTGATTGCTTCGTATTTAGAAAATGAAAAGCTCCAAGGTCAATTAGTAGCTATCAGTATTGATTTAGTAGGGAGAGTTGACTCTGAAAAAGGAATTTGGCATGAAATTCACCCTGAGAATGCTAAAGAGATTCCATTAGCCCAAGAAATTAGTCAAAGATTCAATTTACCAGTTGTTATTAATAATGATGTTTCTAGTGCTAGTCTTGCAGAAATGGAGTTAGGCATCGGCAAAAAAACCAAGGATTTTATT…	960	711	177	27.042
	LLNZ_RS13510___-_2320560_2320841	-	2320559	2320841	ATGAAAAAAATATCAGCTAATATTAAAAAGTTTGTAGGAATTAGCCTAATTCTTTTAGGAACTTTACCCATTTTATCGGCCTGTGGCAGTAAAGAAAGTAAAAAGTCTGAACAAAGCAGCTCCTCTTCAAGTATTAAAAATAATGAAAGTATTCAAAGTAGTAGTTCGTCTTCAAGTACAAGTTCATCAAGTTCAAATTCAAGTTCTTCCAGTCAGGAAGGATTTGGAAACAGTTCACAAATTCTTTCAGGGAATTATTCTTCTTTGAATGGAACTTGGTAG	606	282	158	26.0496
	LLNZ_RS12960__dhaS_-_242852_243223	-	242851	243223	ATGAAAAAATCAATCATTACACAAAAAATTATTGCTAAGTCCTTTAAAGACTTAATGCAAAGTAATGCCTATCACCAGATTTCGGTCAGTGATATCATGCAAGTCGCAAAAATTAGACGACAAACTTTTTATAATTACTTTCAAAACCAAGAAGAACTTTTATCTTGGATTTTTGAGAATGACTTTGCCGAATTAATTAATGACAATCTGGATTATTATGGCTGGCAAAAGGAACTCTTGCTTTTATTACGTTACTTAGATGAAAATCAAATTTTTTATCAAAAAATTTTTTTCTTATTCAATGGGAAAATCTGCTTGATAAGGTGCTTTTTGACCAAGAAAATAAGTCTGACTATCATTGGTCAGACTTAG	515	372	166	26.4695
	LLNZ_RS02765___+_524575_525177	+	524574	525177	ATGGAAAACCAACCAACCTTTTGCCCAAACTGTGGCAAAGAGATTGAAGCAGGAAGTGTATTTTGTACAAACTGTGGAACAAAAATGGAGAATCAGCCAGCCAATGAAACAAGTACAGCAAACTCGGTCAAACCTTTTGTTACTGAAGAACAAAGGGAAATTTTGAAAAATGGTGCGACAAACCTTTGGGAATGGATAGTTAGTGCTGTAAAGGCACCAACAAAAAACGTACAAGAAAATACTCCCCTCTGGTTTAGTTGGTTATCAATTATTTTGACAGCTATTTTTGGAGCGCTTGCCTTGGGAAAAATACTGGTAAATATTATTACAAATGCCAGTACTTCTGTCGGGAATGCACTTGGTTCGGCAAATAATTCACTGGGAAGTCTTTATAATCAA…	869	603	137	24.8473
	LLNZ_RS13425___+_1090153_1095060	+	1090152	1095060	ATGGAAATGCAGAAAAAAAAGGCACCACGTAAAAAAGGTAAAGTAATAACCAAACGTAAAGTACTATCAGCGACCATGTCTGGGACGTTATTGATGACTTCGGTAATTATCCCAACAGCTTATAGCTTGCTATCAAATCAAATCACTGCAAAAGCTGCTGCTTTAAATATTGATCTCTTACAAAATATTACTTCAAGCAATAATAGTGGGACAACTACAAGCAATCGCTGGGCTAGTGGTTCAGGAACTCGAAATGTTGATTTTACAATTGCCGGAGGTGCATTGGCTAATGTTGCCCTTCTTTCAGGACCTCGTTATGCTGTTTTGACAATTCCGCAAGAGCTTCGTGGCTATGTTGTAGCTAATGGGAATACTTCGGTTACGACGAATATCACGATT…	3024	4908	430	35.0763
	LLNZ_RS01665___-_307680_308774	-	307679	308774	ATGGAGGTTCTCACTATGAACATCAATAAACACGCCCTCACTTTTGGGCTTATCACAACTTTTCTGACAGGACTTGGTTTTACACTCATTTCCCCTGTTGTCCCATTTATGGTCGCTCCTTTTGCAAATGCTCATGACCAAGCATTCATCGTCTCTGCACTAATGGCCATTTATGCACTCTGTACTTTCTTTGCCGCCCCCGCACTTGGCTCTTTATCAGACCGCTTTGGTCGCAAACCAATCTTACTAATTTCTTTAGCTGGTTCTGCCTTGGGGTATCTGGTCTTTGGTTTAGCTGGCAGTCTTTGGGTGCTCTTTATCGGACGAATCATCGATGGCTTAACCGGTGGAAATATCGTGACACTTTTCGCTTATTTCGCCGATATTACTGATGAAGAA…	1065	1095	36	16.0687
	LLNZ_RS05580___+_1055954_1057117	+	1055953	1057117	ATGAAAAAGTTACAATTATTTTTATCATCAATTTTTATCATTCTATGTTTTGGAGGTGCACAAGTTGCTTTTAGTCAAACCGATGATTATACGGTCAAACCAATTATTCCGGAAAACCAAACAAATAAAGATTTGGGATATTTTGATATTACTTTAGGCGCGGGCAAAGAACAGACTTTGCAAGTAGAATTATCCAATAATACCGAGCAAGAAATGAAGATAGACCTTGCACTTTCTAGTGCTGCCACAAATATTAATGGTCTTGTTGTTTACGAGCCCACAGAAATAGAGGCTGACCGCTCACTTAAATATAATCTTAAGGATTATGTCACAAGTCCACGGATAGTAACTTTAGCACCGCTGACAAGACAGAAGATAGATATTAAAGTAAAGATGCCA…	961	1164	1371	49.313

## Sheet: Sk1 novel gene
Sheet 3 "Sk1 novel gene": coordinates of ORFs identified to be translated in sk1.
Genome accession number
AF011378.1
	ID	Strand	Start Coordinate	Stop Coordinate	Sequence
	ORF30_a_gb|AAB70070.1|__-_18860_18970	-	18859	18970	ATGAATGTTGAATTAATAGTTGGCAAAGTTATTATAATAGCACTAGTCGGAATTGGACTATATGCTTTTTTTGCATTAGTTGACCTGATTAAAACGAAAGGAAGTAAATAG

## Sheet: TSS data
Sheet 4 "TSS data": coordinates of transcriptional start sites identified in L. cremoris with REND-seq.
Corrdinate(one_base)	strand	Gene_Id_ gene_symbol	5'UTR_len	Num ber of Supporting_Reads	Novel (not observed in PMID 26950529)	Leader_sequence
13818	+	LLNZ_RS00050__	129	16	False	TAATTGCTGATTTTTATGAATCGGCCTTTTGGCTTTTATTGAAATATTTACTGAAAGATAAAAAGTGGTAGATAAAAGATTAGTCAGCGAGTCTGACAATTCTGTCAGTATTTTTGGTAGGTTAAACTA
18862	+	LLNZ_RS00065__	0	7	False
71758	-	LLNZ_RS00410__	66	34	False	GTGCGTGTTATTTTGTCAAACTTATTTGATAAAATAAGCACAAGGATTTGGAAGGGATGCATAAAT
89148	-	LLNZ_RS00500__	149	25	True	ATACTCCTAAATAAACTTTTTTCATAAATACTCCTAAAACTTCCGTTTACTCCGCGGAAGTTTTTTTAGCCTTTGATTTACTAAAGTGGTATAATTATTTTTAAAATTAGAGAAACAAACAAAGGAAGAATTGAAAGGATAGTAAAGAG
89387	+	LLNZ_RS00505__	16	21	False	GAGGAGGACGCTTACA
93176	-	LLNZ_RS00535__rpmF	55	151	False	AGTACGTTTTTGCACTCTGCAAGAACGAGATAAAATTCTACGGAGGAAAAAAACA
93346	+	LLNZ_RS00540__cadA	138	5	False	AACTTATCGGATTACTTAAAAATTTAAGCTCAGCCTCGAAAGAATCAAAGCGGCGTAAGGAGAAGACATTCAGGTCGTAAAAACTCCAAACAAAGCAGGGCAATGTTCTAGGACAATTAAATTTTTAAGGAGAAATGA
112967	+	LLNZ_RS00635__	40	5	False	GTTATCAGCAACTTATGATATGAGGAGTAAACTATCTAAA
116391	+	LLNZ_RS00660__secA	31	11	False	AATATCCACTTATTTATGTGAAAGAGAAAAT
120373	+	LLNZ_RS00670__	62	315	False	AGTGATAGATATTTTAGATATCGTCAATAAAAATGAAAAAACATCTAAGGAGAACCATAAAA
127020	+	LLNZ_RS00715__	67	11	False	ATTGGTAAAAAATAAAAGAAATAGCAGTAGCTGAGTCTATTTGCTATTTTTGAATGAGGAGGAAAAA
143916	+	LLNZ_RS00805__	151	45	False	GTATCTAAGAAATTTTTAATGAGATATTTCTGTCAGTATTAGAAAATGTAAAGTTCTCTAAAGATGAGAAAGTTAAGTAACTGACAGAAGTGAAATTATTAGTTTTTAGTTTGATCTGGCTTTTTACAGATAAATTTAAAGGAGGTGTCTT
156055	+	LLNZ_RS00885__	33	8	True	TAAATGTAGGATAAATGATTGGGAGGTGTTTT
158656	-	LLNZ_RS00895__	21	9	True	TCAAAGACAAGAGGAGGAAAT
160309	+	LLNZ_RS00915__	72	13	False	ACTACTGTGTATTTAAAACAAGCATTTTGTTTATAAAAAAAGATTTCCGCTAAGGAAACATCGGAGGACGTC
171248	-	LLNZ_RS00955__	95	59	False	GTAAGTTTTTGTTTTACGATTAGTTCTGTGCTTTTGGGTTCATTCCTATTCAAGAAATTAGATTTACAAATTTATAAAATAAGGAAGTACCAAAA
173529	+	LLNZ_RS00980__	0	7	False
183859	+	LLNZ_RS01030__	104	12	False	AAGTAAAAGAAAACAGGTGTCTGCTCTACTAGACTTAGAAATTGCTTAGACCAATTTCATAGCGACTATTCAGCTGCATCCTATAAGAGAAATAGAGGAGTATC
191279	+	LLNZ_RS01065__msrB	135	5	False	ACTCAAAGAGTGATTTTGATTTTTATAGGGTTTGATTGCGCTGAAAACTCAGCAGTGTAAACTATTTGTCAACTTAGTTTACACCAATGTCAAAAGGGTTGACAATCAATAATCACTTACAAGAAAGGAAAGTTA
194607	+	LLNZ_RS01085__	0	10	False
195447	+	LLNZ_RS01090__rfbA	14	16	True	ATGGAGGTCCTTTC
220399	+	LLNZ_RS01205__guaB	78	26	False	TAAAAATAAAAAATTGGCGATGGCCATAGAAATATAGCTATATACTTTATATAGCGCGATAATGGAGGAATATTTTCG
238327	+	LLNZ_RS01310__rpsU	49	218	False	GTCGTGTGAAAGACCACGAACTCTCGAGCTGGAAATGGGGTGAAAATCT
239601	+	LLNZ_RS01320__	73	100	False	ATCGATTTGAATTGAATCAGCATGGTGCTTTTTCAATCTCAACAAAATTATCTTATAAGGAGAATTTTTCCAA
262338	-	LLNZ_RS01425__	72	8	False	AGAATTTAAAATAAAGGAGGAGATACTGACAAGGCTGACTTTTATCGGCTGAGTTTTGTATCATATATTTTT
262407	+	LLNZ_RS12965___+_262485_262718	78	30	False	ATAGCGTTTTCAGTAAAGCGTTTGTAGTGCTAGTTAAGGAAGTATTAGACGATACTTTCAAAAGAGTGAGGAGGGGAA
266961	-	LLNZ_RS01455__	42	11	False	AGTACTTATTATATTTTGTAATCTTTAGAAAGGTAATTATTT
267242	+	LLNZ_RS01460__nrdD	21	18	False	GTAAATGAAGAGGATGGATAT
285250	+	LLNZ_RS01545__rpsD	169	130	False	GTTGAATATAGCAGTCAGCTAGAAAGCTCGTCAACATTTTGCTGTTATGTCAAGGAAGATAAGTCATTATGTTCCTTGTGTCAAGTAACTGAAGCTATAAGCGAAGGCAAAATGAACGAATTCGAGGCTGTCAATATTCTTCAAATAAAATATTTGGAGGACATAAATT
289080	+	LLNZ_RS01560__	96	13	True	AAAAATACATTTTTGAAAGAAATATTCGAGCTTTTGGGCTCGAAATCTTTTATATCATGCTCTAAAAATTGGACGAAAAAGAAAAGGGAGATACTC
297762	-	LLNZ_RS01610__	0	7	False
303476	+	LLNZ_RS01640__	24	8	False	ATAACTATTAATAAAGGAGCATTA
304127	+	LLNZ_RS01645___+_304151_305050	24	6	False	AATACTGAATATTTAGGAGAAGAT
334067	+	LLNZ_RS01790__	97	6	True	GTAAAAAACTTTTGACAAGCCGATTGTTTGCAAAAGCTTATAAAATTTGAATTAAATCTATAACAAAGAACTTCCAAAAGAATTAGAAGGGAAAAAC
342151	+	LLNZ_RS01840__	55	85	False	GTAAGTGAACGAACTAAATGTCGTTCAAGTAAAAAATAAACGGAGAATACACAAA
349755	+	LLNZ_RS01870__	3	11	False	ACT
361067	+	LLNZ_RS01910__	102	12	False	GTTACGTCAGGCGAGTCACATAAATTTCGCCTGTAGCAAGGGTTTCGTACCCTGTAATAAAAATTTTGGCGTGGGAACACGCAGTAGAAATATAGGTAAAAA
363522	+	LLNZ_RS01915__era	0	15	False
367259	+	LLNZ_RS01930__recA	27	17	False	ATAAATAAAGAATAACGGAGATAAAAT
371339	-	LLNZ_RS01940__	41	26	False	ACATTATCGGAATCATCTGATAATTTAAGGAGGAAAAACTT
371445	+	LLNZ_RS01945__	0	7	False
373589	-	LLNZ_RS01960__	67	7	False	AATATATCGTTTAAACCTATTGAAAGGAAAGATGTTTTCTTTTGAAAATAATCTTAAAAATTAATTA
377951	-	LLNZ_RS01985__	0	5	False
383222	-	LLNZ_RS02005__lysS	56	8	False	AATAAAAAATTACAAGGAGTACTATTTTGGCTGAAATCGAAGAACTTAATGACCAA
397464	+	LLNZ_RS02070__	0	22	False
401075	-	LLNZ_RS02075__pepA	65	15	False	GTAAATCATCAAAAGAATTACTGACAGATTTGTCAGTAAATTTTTCAGTATCCCGGAGGAGAAAA
401113	+	LLNZ_RS02080__	0	15	False
404538	+	LLNZ_RS02105__groES	54	113	False	ATGTTAGCACTCAACTATTAAGAGTGCTAAAAATAAAAAATGGAGGAAAGTATA
407453	-	LLNZ_RS02115__	0	8	False
409844	-	LLNZ_RS02130__	79	22	False	GAAACAGCTTACTTGGTTTGTTAAATCAAATAAATCCAAGTAATATTCAATAAAAAAATTTCTACTTGAAAGGACAACT
420856	+	LLNZ_RS02200__	101	29	False	AGAATTAAAAAATAATCTAACTGAATTCCATTCTCAATCTGGTCAAAATACCCAAGTATTAAGACTTCAAAATGGATTCACATCTTAAAAGGAGAATTACT
429181	+	LLNZ_RS02235__	47	138	False	ATAAAGAACGTTAAATTATAAAACGTTAAGAATAAGGAGAAATAATT
431043	+	LLNZ_RS02250__	59	223	True	TGTAGAAAAGATGGACGTGAAACCAGTTCATCAAAAAAAGTAAAGGAGACTGTTCAACC
434897	+	LLNZ_RS02270__ligA	0	6	False
443612	+	LLNZ_RS02290__cdaA	26	7	False	AACGATATGAAAAGGAGGGGGAACTT
447728	+	LLNZ_RS02310__	40	18	False	GTTAACTTGTACGTACAACTGTAAAAGATAGGAGATTCTT
454089	+	LLNZ_RS02335__	0	8	False
456012	+	LLNZ_RS02350__	0	24	False
487314	+	LLNZ_RS02515__	75	15	False	AGCACAAATTGTATAGAAAAGGAATTGAACGAACGACTCTCTCATATAGAGTGAGCGTAAGTTCAAATAGTAAAT
501900	+	LLNZ_RS02600__	63	6	False	AACAATAAAAATACAATTGGCATATTTCAGTCAAAAAACTATTTAATTAAGAGGGGAAACTCG
506465	-	LLNZ_RS02615__recU	39	8	False	ATATAACTAACTGAGAATTTTATAAAGGTAGAAGACAAA
507115	+	LLNZ_RS02625__spx	76	12	True	AGATGTAAATTAGTTTTTGCCCAATAGGGAGAAAAATAAACTTACTGATAATTTTAAAAGGATGGGAAATAGGACT
510525	+	LLNZ_RS02650__tig	42	90	False	GGTATGAATTTCTGAGCTTAGGCTCAAAATAAGGAGAAAAAA
526824	+	LLNZ_RS02780__	123	27	False	ATCAATGGTCAAACATGGTCAAACTTTTTAAATTAAAAAGGGAGAAATGATTTATTGATTTTTTAAATTTGATGTAAAATAAAAGTAAACGTTATCACTTAAATTACAAATTAAGGAGAGAAA
537742	+	LLNZ_RS02825__fabZ	167	24	False	TAAAAGGTTTTGTATATCAAAATACTTGATACATAAAATTTTAACTTAAAAATCTTGAACTGTCAAGTTAGAGTGACGCCTCTTTTCGCCTGATTACTCGGGCTTTTCATTAATTTTTAAGAAGAAAAGGAATAAAAA
537771	-	LLNZ_RS02830__fabI	138	26	False	ATCAAGTATTTTGATATACAAAACCTTTTACAATTAATATTATCAATTTATTGTGAGAGTGTCAACTTTTTTATATGAGTTGCAAAGGTAAAGAGATTAAATTTTTCTTTTTTTATTTATTAGTCGCTGAAACCTTATTATTTTAAAGAAAAGGACTTATTTTATTT
539917	-	LLNZ_RS02835__yidC	31	13	False	GTATCTTTAATTTATAGAAGGTGAACTTATA
540849	-	LLNZ_RS02840__	30	17	False	GTTGATAAGAAAATAAATAGGAGAAAACTT
547777	+	LLNZ_RS02885__	24	14	False	ATAAAAGTGAAAAGGGAGATGAAC
570799	+	LLNZ_RS03030__	0	9	False
572972	+	LLNZ_RS03045__	82	20	False	GTAAAATAGAATCGCTTTCATCCAAATGAAAGAAGATTAAAAAATGGACATAGAGTTTTAAGTCCGAATAAGAGGAGGAAAC
574162	+	LLNZ_RS03055__gndA	35	13	False	ATATAAAATAAAAGAAATACTCTGGAGGATTTCAA
577961	+	LLNZ_RS03065__	72	38	False	ATTAAAAAACGAGCTAAGCTTCGTTTTATTTATTTGACTATTTTCGCTGAAGAAAGTTGAGGAGTTATAAAA
580309	-	LLNZ_RS13050__	38	19	False	ATAATGATTTTTAAATAAAAATTAAAGGAGACCCGCAA
603195	+	LLNZ_RS03210__	47	5	False	AATAGTCAAAGATTATTTAGAAAATGGATAAAAGAAAGGATGGATCG
606169	+	LLNZ_RS03220__raiA	103	114	False	AGAAATAAAGGAAAGGACAGTTCGAAAAGATTCAGAAGTCCTGAAAATTCCAAAAGTTTAAGGACTTCATTGAAACAAAAAGAACTGTTGAAGAGGTACTCTT
606973	+	LLNZ_RS03225__eno	44	424	False	GTATTAAGAGTGCAGACGCACTTAAAAATAATAAGGAGACTAAA
617947	-	LLNZ_RS03285__	21	14	True	ATTAACTTGAGGAGACTTTTT
618061	+	LLNZ_RS03290__	59	17	False	GGAGAAGAAGAGGATTTAAATCCTTTTTTATTAGGAAAAGAAGGGATAGATAGGCTGAT
635075	+	LLNZ_RS03345__	0	15	False
635724	+	LLNZ_RS03350__spx	52	18	False	ATCATTGATGTTTAATACTATTAGATAAATAAATATACACGAAGGAGAGACG
710316	-	LLNZ_RS03765__	31	10	False	AGATTATTAATCTATGAAATGGAGAGAATCT
739132	+	LLNZ_RS03895__	30	6	False	AAAAAGAATAAAAAAGGAGTGTCATCTATT
743660	+	LLNZ_RS03905__	0	26	False
749701	+	LLNZ_RS03940__	252	6	True	TCATGAGTGGTAGATAAACTCTACTGCTGATATTAAATAGTTTTTTAACTTACAAATTAAATTGATCAATTAGTTTGCAAGAAATGAATCTCGAAACGTCCATAGCGTGCAATGACGTTAAACTGCTTACGGTAATCCTACACAAGCGTTCGGACTTTATGATGTGTATGGGAAGTAACCATGATGATAGAAGATAGACTGGGCTGATCAAGTCCTATGGAATGTTCTTAGTGGCGAAATCGAAAGGTCTAA
751862	-	LLNZ_RS03950__	64	7	True	AGATTTTAACAGAAATTTAGAATCTTCTAACGAAGATTTCTGTCCACCTATAAAGGAGAATTTG
752073	+	LLNZ_RS03955__udk	22	5	False	AAGAAAATTTGGAGATTTGATT
752854	+	LLNZ_RS03960__pta	77	20	False	GTAACAATTGCAGAAAGGAAATCCGCAACTTAAAGCGGTGGGTTATGAGAAACTTGTAACCGAGGGATATTGTTAAA
755266	-	LLNZ_RS03970__	0	9	True
764986	-	LLNZ_RS04010__	64	19	False	ATAGTGTTTTTTATTTTCAGGAGAATTTAGAAAACTTATTTTCATTAATATTGGAGGAACCATT
767435	+	LLNZ_RS04025__	96	10	False	AGAAAATGTGACTAAAGCTTAGGTTTATTTGTGTAAATTAGTTTGGTCTGCTAGATTTCCTTGAAAAAGGTAAGAAAAAATAAATTAGGAATTTTT
770529	+	LLNZ_RS04035__trxA	33	48	True	ACTGAAGAAAATTATTTCAATGAAGGAGATATA
771050	+	LLNZ_RS04040__	69	7	True	AGAAAATTTTCAAAAATCAAAGATTAAGCACTTATAAATAGAGCTTAAAAAAACGATAAGGAGTTTGAG
821348	+	LLNZ_RS13580__	2	114	False	AC
840902	+	LLNZ_RS04465__	43	8	False	GTCACATCTTTTATGTATTTTTAAAAATAGAAAGGAAACTATC
845959	+	LLNZ_RS04495__	224	8	False	AGTGTATTCTCGGTAGAGATTGGAATGCCAATCTCTTTTATTTTAATTCTCATTAGAGTTATCTTTTCAATATCGCTTGTCCCACTCGACCGATTTCGAGAGTGAATAAGGCAAGGAAATTGCAAAAAACAGGACTGTAAATTTACTGACAGAATTTGTCAATAACTTACAGATTCTTTTTATATCGAAAAAATTATAAATTACACTGACAAGAAAGGTTTTTT
851226	+	LLNZ_RS04505__ffh	30	11	False	ATTGTAAAAAATAGAATTGGATTATAAAAT
861697	+	LLNZ_RS04565__pyrR	218	123	True	TAACCTTTAAGATTGTCCAGAGAGGCAGGCAAGGTCAGAAATTAATAATGTAATAATATGATGGATACTGTCCATTTTCTGATACCTACCTGCATTCTCTTTGGAATGCAGCTTTTTTGTATACTGACGGACATCTTATTAATGGAAGTATTAATCGATAAATGAAAGATTTGTCAGTTAACTGACAAATTAATCATTAAGAATGAAAGGAGCCCCAA
872170	+	LLNZ_RS04630__	35	9	False	AGAATACATTAAATTAGGCCAGATGGAGGACCTTA
873983	+	LLNZ_RS04640__	56	118	False	GTATTCGTACAACTTTGGTCTGGCAAACAGTCCAAGGCAGAAAGGAAATTCTAACG
900526	-	LLNZ_RS04755__	68	5	False	CATTCCAAAGACATTTGAAAGGAGTTCCTTTCTTCTATAATATTAGTAGATAAGGAAATTTTTAAAAT
910449	+	LLNZ_RS04820__	0	5	False
919843	-	LLNZ_RS04860__msrA	20	11	False	AGAGCAAATGGAGGTGTAAG
919935	+	LLNZ_RS04865__	29	9	False	TAAAAATAGAAAAGGGGAACGATTTTTTA
949368	+	LLNZ_RS05030__clpB	58	47	False	TGTAGTGAGAAAAAGATAACAATCACTACCAACTATGAAATCGAAATGAGGTGTTTTT
984649	+	LLNZ_RS05185__	30	5	False	AAGAACTAGTAAATAAAAAAGGAGACCAGA
991348	-	LLNZ_RS05215__	29	5	True	ATAAAATAATAAAGATAGGAGTGCTGATT
991421	+	LLNZ_RS05220__	25	14	False	AGAATGATTCTAAAGGGATGGAATA
1014874	+	LLNZ_RS05350__	76	14	False	TGTAGAGTTAACTAAGAAAATCTCAGTGAAGTTTTCTTAGTTGATGATTTATCTATAAAATTAGGAGGAGAAAGAA
1021085	+	LLNZ_RS05390__	2	11	False	CA
1024479	+	LLNZ_RS05415__	43	19	True	TAAGCTAAATTTAGCCAAACAAAATTCGGAGGATACCCTTTCC
1025718	+	LLNZ_RS05420__	45	5	False	AGATATTAAAGTGGTATATATTGTTATTATTTAGTTAGGGGAACT
1029269	-	LLNZ_RS05435__	0	8	False
1038858	+	LLNZ_RS05500__	24	10	False	AGAAAGATAGGTGGAGGTGTTATT
1047501	+	LLNZ_RS05545__carB	292	56	False	AATAAAACTTTTAATCTAGTCCAGAGAGGCTAGCAAGGTTGTGAACAGGAAATATTATGCTTAAAAGTTACTGACAAAAGAGCGGTGTAGCTTGGTCCATAAGTACCAAAGCGGACAGGGCTAGTTCTGTCAGTAAACTGTCAGGGCATATTAGGACACATCTGCTAGGTTTCTGGCAGATGTTTTTGCTTTATTTTTAACTTTTTATGATTGAAAATAAAGGGCGCAAGGAGCGAAGCGGCTTGTAAGTAATTACAACGAAGTTATGCTTTACTACAAAGGAGAAAAACAA
1067079	+	LLNZ_RS05625__	208	19	False	TAAAACCTTTAACTAAGTCCAGAGAGGCTTGCAAGGATACGGAAAATTTATCTTGGATTACTGACAAACTAAGGATGAACTTCTTTTTTAGCGTATTTGTCTGTCAGTAAATGACCAATTTTTTAGTACACTTGTAAGTTCTCTTACAAGTGTTTTTTTATTATATAATTTAGAGCATTTTATCGGTAAATAAAAGAATGGAGAAATA
1096281	+	LLNZ_RS05750__	99	7	False	ATAAATAATTTGTTATCTATAAATTACTAAACTGAACTCGTTTTAAAATTACGAATTCAGTTATTTTATAGGGAAAAATATATAGATTGAGAGAATAAA
1102849	-	LLNZ_RS05770__	98	8	False	AAGGATATAATTGTTAAGGAGAGTTTGTGAGGACAAACCCTCCCATTTATAAGACAGTCACAATATTTTACATATTACCAAACAAGGAGGGTCTATCT
1158124	+	LLNZ_RS06005__lysA	25	8	False	AATAATCTAAAAATGAGGTGAAAAA
1159515	+	LLNZ_RS06010__	44	82	True	GTCATCAATGGCGAAAGCGTTTCGCCAAATTTAGGAGATTCAAA
1181072	+	LLNZ_RS13440__wecB_+_1181276_1181527	204	50	False	AAGAAATGTCCGTAAAAGATTACGTTGTATAATTGTGTGGTATCCTGTTGTACCATGCTTTTATAATACCTAAATTTGGTATTTATTTTTAAAAATCATAATAAATGTAATCTATAGCAGATGTGTAAATAAGTTTTTGATTTATTAAAGGAGTTGTTTTATAGCAAGCACCATTATTATTTAAAATATAAGAATGAGGTGAAG
1228893	+	LLNZ_RS06365__	35	10	False	AGAAAAATATTATAATCTTTAGAAAGAGGTGGCTT
1241614	-	LLNZ_RS06450__trmFO	0	7	False
1308116	-	LLNZ_RS06745__niaX	133	18	False	AGCAAAAAAGAATGTAAAGTAGTTCACTAACTTTCGTTTTATTTGTCAGAATAAGGTTTTTGATTTATCATTTTTTTAAAGTTAAAAGTAATGAATTATTAAATTTCTTCTAATGACAAAAAATGTGATTTAA
1318302	-	LLNZ_RS06805__	26	8	False	AGTAAAAATCAATGAGAGGGGTTGCT
1333612	-	LLNZ_RS06885__	61	7	True	ATTAGGATATTCCTTAAATTAAGTAGAGATTGGTTTAAAATAGTCTGGTGGAAAGTAACGA
1373922	-	LLNZ_RS07070__	167	8	False	GAATGTCACGAAAGTCGTGCAAGTAGATGAACGGTTGAATATCTATTTGTGAAAAGGCTCGCTACCTTTGACATTCATTTGCTCATAAGAGCAGAAAATAATATGAGGAATGAAAAACTGTCTGATAAGGCAGTTTTTTTGTTTCTTAACATAAAGGAGAAAGTTCA
1392532	-	LLNZ_RS07190__tpiA	63	134	False	GTAAAAGATGGATTAAAAGTCCAAAATTTAAGAGGCTTAAAAGGCCCTATAAGGAGAATTAGA
1400583	-	LLNZ_RS07225__truB	2	6	False	GG
1409532	-	LLNZ_RS07275__	27	9	False	GTGAATTTTAACACAAAAGGAGTAACT
1410183	-	LLNZ_RS07280__	53	7	False	AGTTTTAAAGTTGTTAAGTTACATAAATTTTCTTTTTTGAAAAGGAGCTTATT
1422677	-	LLNZ_RS07325__gyrA	86	27	False	TAATCTGTTTGTCAATTGGGACAAACTCTTCCGAAAGCAAGAAAGGAAAGTAAAATTTCATTTTAATGAGATTTTACAAGGCAAAC
1439650	-	LLNZ_RS07390__	3	10	False	ATT
1439746	+	LLNZ_RS07395__	0	8	False
1448439	-	LLNZ_RS07425__	54	13	False	AGAATTGCGTTAAAATCGGTGTGATTAGCGAAAGTGAATATGGGAGAAAAAATT
1464949	-	LLNZ_RS07515__	126	17	False	ATTATCAATTATTGATTAAAAAGTTTGATAATTTTTTAATCGATAACTGATGCATTAAATTACTATAAAAATATACTTAACTATAAAGGGTGCTGAATTTTATTCAGCTTAGAATTTGGAGAAATA
1466164	-	LLNZ_RS07530__rplU	131	272	False	GTTGTCTTTGTGAAGTCTCATAAAGTGCAACCGCACGAAGTTTCGTAATAAGTGGCGTAAGCCCACGAACAAAGGCGAGTCTAACAGTCGCTTGACTTAAAAGCGATGAAATCTAACAAGGAGGAATCACA
1470212	+	LLNZ_RS07555__	80	16	True	TATAGAAAGATATCACAAGATATCAGATAGATAAGTTTATCTTCTATCCTATTCTTTTCATTATCTAGGGAGGTAATAAA
1488296	+	LLNZ_RS07620__	60	14	False	ACAAAGAAACTAATCATGATTAGTTTTAATAAATATGAATTACATTTTTGAGGTATAACA
1500098	-	LLNZ_RS07675__lspA	0	22	False
1514391	+	LLNZ_RS07750__	75	66	False	ATAAAAACTCGAGAAAAAGTCAAGGACTTTTTACTCCCGTCTAAAAAATATATTGGCCCCAAAAGGAGATTTAAA
1520618	-	LLNZ_RS07775__ftsE	213	14	False	AGTTCTGCTGAGGGAAATTTATTTATTACTGTCAGTAGAACGGAAGAGAAGTCTTATCGAGAAATAAAAAAGGTACAGTGCTGTGCCCGTTTTCTTGTTTTTTGATAAAATCCTCTTAAAAGCATCCATAGTGATTAAAATATGGATTTTACTAATAAGTTGCTGACTCATTCGTTAGTAATTGTCAGTCAAATCTAACACAGGAAAGGTACT
1523007	+	LLNZ_RS07790__	32	16	False	GAGAACTTTGAATTGAGAAAGAGAGAATAGCC
1554036	-	LLNZ_RS07940__hrcA	63	13	False	TGTTAGCACTTAGAGGTAAAGAGTGCTAAAAGAAAAAACTTAGAGATAAAAAAAGGAGCAGCT
1564197	-	LLNZ_RS07995__secG	54	19	False	AACACAATTTTGAAAAAGGAGATTAGGCTCATCGCCTAAATAATTTATAAGACT
1565339	-	LLNZ_RS08000__trxB	129	9	True	ATAAGATTTTAGATATTAGAAAAAAGAGTTTTTAGATCTGATAAATGAAGAGCTCAAGTTTGCTTAAAAGCTAGCTTGAGTTTATAAATTTAAGGGGAGTTCTTAAGCTCTTAGAAAAGGGATTAAAAA
1572465	+	LLNZ_RS08045__	83	10	False	AGAGAGTGCTAAATTAAGGGAACTAAAAATTACGAGCAACAGTTTGATACTCGTTAAAAGCTAGGTTAGGAATATTAAACTTT
1575654	-	LLNZ_RS08060__	44	30	False	AGTTAGTTTTGCTATTGATATAGCATCAGAAATGGAGAGATATA
1609480	-	LLNZ_RS08210__gyrB	28	7	True	AAGTTTTTCATAGAAATGAGAGTTAACT
1622155	-	LLNZ_RS08260__	28	5	True	ATTGATTGCCTGAAACGACAACCATCCT
1626351	-	LLNZ_RS08285__	30	6	False	ATGTGCAAATAAATTTAGAGTGAAAAATAA
1628673	-	LLNZ_RS08300__	0	11	False
1640074	-	LLNZ_RS08355__	17	13	False	TAAAGGAGGCGTTTACA
1640250	+	LLNZ_RS13650__	62	14	False	GGAATTTCGTTATGAACCTAATGGTTCCCTTTCGTCAACATATAAAGAAAGGAGAATGTACT
1657952	-	LLNZ_RS08445__rsmH	24	31	False	AAGTATACAAGGAGGACGGCGCTC
1660377	-	LLNZ_RS08460__	88	5	False	ATCAACAATATCGAAAAGGAGGAGAGGAGCTTTATTACAATTTCATAGACAATTTGAGTATCTTTATTTTATAATTTAGGAGTCAGAA
1669584	-	LLNZ_RS08510__	0	15	False
1682891	-	LLNZ_RS08565__pepV	24	27	False	ATATACTACTTCAAGGAGAAGATT
1703938	-	LLNZ_RS08655__mnmA	232	22	False	GTTACCTATTAATGTTCAGCCTTCAACTGTAACATTTACAAAAGTCAGCCTTCAACTGATATTTTGTCTAACTTGAAAGAAAAAATTTACTGACGAAACGACTAGGATATCTATAAACGCTGAAGCGTCAAGGCCTATTCTAAGATAAAGCTGTCAGTAAGATTTTTGTCATTTCAAAATCAAAATAGAAAGAGATGGTGAAAAATTAATGGATAACACAAATACTCAACTT
1704019	+	LLNZ_RS08660__	0	6	False
1714584	-	LLNZ_RS08695__	40	32	False	TGACGTTATTATTATATTACTAGTAGGAGAACCATTCTAA
1717431	-	LLNZ_RS08710__	28	8	False	ATTGGAAAAAGCTTGAGAGGAAACAAAA
1726348	-	LLNZ_RS08740__	49	46	False	ACATAAAATAGAACTGCTATGTTCTGTAGGAATTAAAGAAAGGCTTTTC
1729287	-	LLNZ_RS08755__	0	5	False
1750895	-	LLNZ_RS08840__metG	50	13	False	ATGAGAATCTTCTCAAATATCGAGCCTCATTTGCTCGGAAAGAGGAAAAT
1750960	+	LLNZ_RS08845__	67	7	True	AGAAAAGTTAAGAATTCCTTTAAGTCACAGCTCTTTGGAAATTCTTTTAAAAAATAAAGGAACGATT
1753904	-	LLNZ_RS08860__	21	6	False	TTAAAGCATAAGGAGGATAAG
1757021	-	LLNZ_RS08885__	149	49	True	AGATTAAGAAGATTAAAGGAGGGGAAATCGTAAATTATTGGTTGTCAGTCAATGATTGACAAATTTAACTGATTTAGTTTTTCTAACAAATTATTATGAAACTTTCATGATAATAAAAGAAAAAATCGCAATTACTAGGAGGATTTAAA
1759404	-	LLNZ_RS08895__	27	6	True	AGATTGAAAATAGAAAGAAAAGGGCCA
1767661	-	LLNZ_RS08940__	61	221	False	GTTATAAACCGCTTTGCGGATATAATATAAATATTTTCACTCAATTAAAGGAGAAAAAATT
1769416	-	LLNZ_RS08950__	218	21	False	AGAAAATCATTTGCAATATAAAAACAAATTGAGTTCATCTTGCGCGAAAGATAAAATAGATTATTAATCAGGGGATAAATTGATGATATTTTGCTATCAGTTTATCCCCTGTCTAAATGTAATAATAAAAGCCCATAGGGACTTTTATTTATTTCGGTTTCCTATTTTTACTAATGTCTAAAGTCGGACTCACATCTAAAAAATGAAGAGGATGACAG
1770594	-	LLNZ_RS08955__manA	42	37	False	GTGAAATGAAAGCGAATAAAATCTGCTCATTTGGAGGAAAAT
1798610	-	LLNZ_RS09080__	16	6	False	ATATAGGAGTAATATT
1799355	-	LLNZ_RS09085__	0	13	False
1812253	+	LLNZ_RS09150__menB	294	12	False	GTGATGCCTGTGACATCCGTGCACTTGTCAGCAACATTCACTAGTCAAATAAATGAGTTTTTACAGGCAATTTGTCAGTAAAATCGAAATCTAATTAACTAGAATAAAAATAATTTATGTAAGTGAGTTTGTTCTAATCAGAACTATGAAACAAACCATATCTTATTTAACTGAGTTCGGACTCGCAGAAGTTGATGAAAATAGATAAAATGGAACCTGGGCGGTGCCCAGAACCTCATTTTTCTAATTTTCATAACTTCTAAACGCTCGCCCTCACATCTTAAAGGAGAAATC
1831889	-	LLNZ_RS09255__	0	5	False
1848673	-	LLNZ_RS09320__	0	21	False
1864269	-	LLNZ_RS09390__efp	101	20	False	GTTAAATCCTGTCATTTCACTTCTTTTGTGTGCAGAAAATTACTGACAAAAAGAAAAAAGGCAGAATATCTAAATTTATAAATACTAGGAGAAACATAAAC
1880229	-	LLNZ_RS09490__	0	12	False
1887751	-	LLNZ_RS09525__	69	27	False	AACTTAAAAATAAAAGTGTGTTTTTAGTACAAAAAGCTACAAACATCGAATGATGCGAAGGAGAATATC
1892546	-	LLNZ_RS09545__	0	15	False
1895280	-	LLNZ_RS09555__	103	21	False	ATAATGTTTTTTTATTTTATGACGTGTTTGCTTTTTAAGCAAAGACAACTTTTTATCAAAGGGTTGAAATTTTAATCTTAGACCCTAAAAGGAGAAATTATTC
1895449	+	LLNZ_RS09560__	35	9	True	ATTGATAACTAAATTTTAGACTAAGGGGAGTTTGA
1896441	+	LLNZ_RS09565__	61	9	False	GCATACATCTCTAGAAGATGTCCAATATTTAACAAAGATTTCAAAATACTAAGGAGCACTT
1901950	-	LLNZ_RS09590__	0	24	False
1922425	-	LLNZ_RS09690__	82	10	True	AGTGCTTGATAGAGATATTTATGTATTCTATTTAAGTAAACAGAACTACTGTAAGAATTTTTAACTTTTGAAAAGGAATATT
1922571	+	LLNZ_RS09695__	141	31	True	AGAATAAAATAAACTGAGCTTGTCTCCTAAATATAGGAAACTAAAAGAATGTTATTCCGATTTTTATTCAGAAGAACATTTTTTTAATTTCATTTTTTTATATTAAGGGATAAGCTCAAATCTCATATTCAAGGAGACAAA
1935709	-	LLNZ_RS09750__	233	5	False	AAGACGTTGAGTGCCTGTGGAAACTAAAAAAGTACTTCTTTAATTTCGTTTTTTTATTATTAAAAACAAAATGGAAGGAAAAGTCACAGTGCACACTTTGAAAAAAGAAAACGAAGGTCAGATTTAAAAAGAAAGGAATTTTTAATTTAACAGAATTCAAGAAATTGAACTTATAATAGGTAGAAAGTTAACAACATTTGCTAACAACATAAAATTTATTAAGGAGACTTTTT
1957244	-	LLNZ_RS09870__sufC	41	16	False	ATAAATGTCAAATACAATTGACAATTCAAAGGAGCGAAAAA
1960957	-	LLNZ_RS09890__	47	6	False	AAGACTGGTAAAGTGATAGAAGATAAATTATAGAAAAGAGAAACAAA
1976834	-	LLNZ_RS09940__	0	5	False
1986809	-	LLNZ_RS09980__	77	10	False	AGATGATAAGCTCACTCTATTTTATAGAAAAATGAAAGAAGAGTGAGAGATAAAAATTTTTAAATTGAGGTAAAAAA
1989373	-	LLNZ_RS09990__	93	20	False	ATCTAAAATGTTAACTCTTATTTTCTTAAATTCGAGCTAACTAAGTTTTAAGTGTTAAAATAAACACTATAATATCTTTTTCAAGGAGCACTA
2009481	+	LLNZ_RS10100__	29	40	False	ATAGATAAAAACTTATGAAGGAGTCGCCT
2017712	-	LLNZ_RS10140__infC	213	181	False	GTTGAAAAGCAGAAGCACCCGCTTCTCGCCTTAGAGGTTATAGCCCTGGGCAAACAAATGGAATTATTCAAAAACGAATGTTTTCATGAGCGGGGCGAGATTGTCGTTCCGCTTTTGTTTTTCTTTAAAAAAGAAGTTGAGCTAAATTTTAGCCAACTTTCACATCATATTAGAAGGAGAACGAACATAGCTAAACAAGACAATAGAAAACCT
2031154	+	LLNZ_RS10205__	33	18	False	ATATTATTTCATAAAAGAAAATGGAGAGAAATC
2032703	-	LLNZ_RS10210__	15	10	False	AGGGAGGGTTTTATT
2035827	-	LLNZ_RS10225__tuf	69	744	False	GGAACGGTAGATTGCAATTATGCAGACTACCTATAATAAAACAAATTCCCCAAAGGAGACATTTTTAAA
2035946	+	LLNZ_RS10230__	56	6	False	AGTGTTGCTCTTCTCTTTTCGAGCACTGTAAATTATTTAATTCCAAGGAGAATATA
2045767	-	LLNZ_RS10270__ftsA	91	22	True	GAGTGTAATTGTATATAAAATTATCTGTACACTTACCTAATTTATTGAAAAAAATATGAATCGTGATGTGTGAGGGAAAGGAGTCGCTTTT
2058638	+	LLNZ_RS10345__proC	23	6	False	GAAAGATAGAAAGGATTTTATTT
2059889	-	LLNZ_RS10350__rpsO	84	59	False	AGTAGTTTTTTACAACCCGTTCTTGGTTTCATGCTTGCCAAGCTGTCACTCGGACTGGGCAATACAAATAAAGGAGAAAAACTC
2064026	-	LLNZ_RS10365__rsmB	0	13	False
2117517	-	LLNZ_RS10765__gmk	46	19	True	TAATCGTTGATTTATATAGAGAATTAAAGATATATCGGAGGAAAAA
2119300	-	LLNZ_RS10770__rny	85	95	True	GTGTTTTGCTATGCAAAATACATTAATTTATAATCAAACTGTGAGTAGAATTTATTGGAATGATTACTCACTTTAGAGGAGACTA
2120310	-	LLNZ_RS10775__	148	9	False	CAAACAGACAAGGCTAATGAATTGAAAGCAATGCTTGAAAAATAATAAAAAAGCGGATTTCCGCTTTTTTATTTTCAACGAGTAGAGTTGCTTTCAATAGAATACTTAATCCTGTAAAATAGAAGTAACGATAAAAAAAGGAGCTTCT
2123572	-	LLNZ_RS10785__	29	14	True	AGAACAAAGTTAGGAAAGGGAAAAATAAC
2139767	-	LLNZ_RS10885__thrS	136	38	True	GGTGGTAACACGCAGATAGCGTCCTTTAAGGGATGAGATTTGCGTTTTTTTATTTCCATAAATTACTGACAGCACTACTAATAGATAAAAAAGTTTTGTCAGTAAACTAAAAACGATAAAAAGAAAGGCACATAAA
2146336	-	LLNZ_RS10925__upp	138	32	False	GAAAAAATGCTTTTAGAGAATGGCGCCATCTGCTATGCTCTAAAAAATTTTGCCTAAAATTAGCAAAATTGCCATATAATGGCAGTTTACAAATCTGAACTTTGCTTAGCAAAGGGATCTAGCGAAAGGAAAATCAAA
2169692	-	LLNZ_RS11040__	252	29	False	AGTGCGATAGGAGCTTTCAGAAAAATATTCAACTTTTATTCTGATAAAATAAGTCAAAAAGTCGAAGAAAATTTTTAGAAATGCCAGCCAAGCGAACTTGGAGCGTGCAAAATATTTTAAAATGAAATTGAGTTCGCCCTCCTAACTTCTACGAAAATAGATAAAAATGGGAACCTGCCTCAGGCAGAACCACCATCTTTCCTAATTTTCTAGGAAGCTAAGCAGTCGGGCTCACATCTTAAGGAGAATATT
2170581	+	LLNZ_RS11050__hslO	0	6	False
2176040	+	LLNZ_RS11080__	44	7	True	AGATAAATAGTCACACAATTCCAAAAATAGAAAGGGTTTTCTAT
2177292	-	LLNZ_RS11085__	54	49	False	TTAAACGTCCTTGCCTTTGGCAAGGATATTTCATCGAAATTTTTGAGGGATATT
2183044	-	LLNZ_RS11110__hisS	244	10	False	GAAAAGAGAGTGAGTAGTGGTGAAAGCTCATAGGGTTTGTGACAGTGATTATCGGTGATAACGTTATAATCAATTTGAGGCTCTGATTTTCTAGGAGCAAATTTAGGTGGTACCGTGCAATAATGCACCCTAGAGCGAGAGGCTTTGGGGTGCTTTCTTATGTAAACGGTATCTTATTAGATAAGTATCACATATAATGATTTTTTACAAAGACTCCCACTCCCAGTGAATCGAAAGGAAAAAA
2208888	-	LLNZ_RS11235__	0	9	False
2209082	+	LLNZ_RS11240__	26	27	True	ATAATATCGGAAAGTGCTAGAAAACT
2220904	+	LLNZ_RS11320__	17	5	False	AAAAAGGAGACATTTTT
2228573	+	LLNZ_RS11375__	22	9	False	AGTACATTTGAAAGGAAAAATT
2233068	+	LLNZ_RS11395__	63	12	False	AGATTATAAAGTTTTAGACTTCTTTATCAGAAGTTACCGAATAATGCTGGAGGAATTATCGAA
2235788	-	LLNZ_RS11415__rplK	88	157	False	GTATGTGAATTTTCACATATAAGGCGTGGAAGCTGTAAAATACAGCATCATACCACATCACGAAAACAAAATATAAGGAGAATTTATC
2243243	-	LLNZ_RS11465__	29	28	False	ATAAAACGCATACATTAAGGAGAGTAAGT
2244591	-	LLNZ_RS11470__	31	8	False	GTATTTCAAATTCAAGGAAGGTTTATTAAAC
2247992	-	LLNZ_RS11485__typA	30	18	False	AGATATATACGAAAGTAAGGTATGATAAAA
2251563	+	LLNZ_RS11515__	0	21	False
2253801	-	LLNZ_RS11530__	61	41	False	ATAGAAAAGTTAATATTAAATCTCTTTATGACATTTAATATTTAAAAAATGGAGGTTAGTT
2265498	-	LLNZ_RS11580__arcA	49	7	False	GTAAACGATTCCAATAATACTGAATCGAAATCAGAAAGGATACTTCAAA
2267444	-	LLNZ_RS11585__argS	0	43	False
2267512	+	LLNZ_RS11590__argR	0	9	False
2285875	+	LLNZ_RS11655__	29	17	False	ATTATCATGTTTATTACGGAGGATTTAAA
2292968	-	LLNZ_RS11675__gltX	93	8	False	GATTGTTAGAGTAGTAATTACTATTTAAAACCAATAAAGATTCATTTCTGATAAAAAAGAAGTGAAGAAATCAATGAGGAGAATTGGATTAAA
2296193	+	LLNZ_RS11700__	0	8	False
2320116	-	LLNZ_RS11855__rpsH	86	161	False	AGTTCGGTCTTTTTATGAAAAAGACCTCATTAATTTGAAAGTGGGATTTGAACAAGCCCAAACTACAAATAAGGAGAAATTACACT
2327832	-	LLNZ_RS11935__rpsJ	129	69	True	AGTGCTGTTAAAAACAGTATGTAGCGATGAAACGAGAGGTTGCGACACACCCGAAGGTATTGCCATACCTAACGTGTCGGTTTTCCCGTGGAGCTAGCCTATTGAATACAATAGACGAGAGGAGAAAAA
2332537	-	LLNZ_RS11965__rpmG	3	24	True	AAT
2336918	-	LLNZ_RS11975__	193	9	False	ATAAATCCCTTTCGTTTTACAAATTTATATTGTAGTCCAAAGGGATTTTTGATAAAATAAGCAAAACTGAAAAGATGAAAACTAGAGGTCTTACAAATATGTAAGGAAAAAAAATCGGAAAAGTATTAAAATAAGATATTGATGTATTCATTTGAGTAAGTATAGAAATAAAAAATATCTGAGGGAAGTATAG
2360063	-	LLNZ_RS12095__	163	13	False	GTAATACTGTCTTTTTGAGAAAGTATCGAATAAAGTTTTGAAAATGGATGAGAGAATTTTATTTTTCAGAAAGCTCTTATCTCAATAGAACTTTAATAACCAAAGAGTATATTGGTGAGTTTATGAAATACAATTTTTGCATAAAATTCCCATGTGAGGTACT
2362188	+	LLNZ_RS12115__	61	6	True	AGAGTAGTTATAATTACAATATAGAAATGCTACAAAGAGTAATAATTGAAAGGAATTATTT
2363588	+	LLNZ_RS12120__	4	6	False	AAGC
2382319	-	LLNZ_RS12190__rpsB	113	84	False	GTTGCTATGCAACCATCTCGCATTTCGTCTCGACAAAGTCGTAGTGTACGCAAGTATTGCGGCTGCGGATGACAGATGAAAGAGGAAAAACTATTTTAAAAGGAGACATTAAC
2396755	-	LLNZ_RS12250__rsmD	0	9	False
2415501	-	LLNZ_RS12345__rlmD	84	5	False	ATCACACAATCCTTTATTGCTGATTTTTTATAATGGATTGAAAATGGTCATTAATTGACGAACTAGAGGGAAAATAATTAACGA
2429522	+	LLNZ_RS12395__	19	8	False	AATTAGAAGGAGGCTTGAT
2433032	-	LLNZ_RS12420__rpsF	68	103	False	CTGTGGGAAAAACTCACAACTTGCGCAGGACTCAACCTGCGTCATTAGTCCAAAAGGAGGAAAAATCA
2434075	-	LLNZ_RS12425__	63	5	False	GTAAGACTGCTCTGTCAGTCGATAAAAATCAGTCTTTTTACTGAAATTTTCTAGGAGCAAAAT
2438926	-	LLNZ_RS12445__	24	6	False	ATATTATTTTTGAGGAGCAACAAG
2439818	-	LLNZ_RS12455__	76	5	False	AGGTTTTATGAATTTAAAAGGAGAAAGGAAGCGAATCCTAATACTTTTGATAAAAAGTAGGTTTGCATAGGAAAAT
2439936	+	LLNZ_RS12460__	24	27	False	ATAACAAAGAAAGGACTTTTTATT
2442004	-	LLNZ_RS12470__	16	143	False	ATGGAGGCGAGATTTG
2454448	-	LLNZ_RS12535__	17	6	False	ATTAGATTGGAGAACAC
2454566	+	LLNZ_RS12540__	49	20	False	AAGATTAATGCTTCACAAGAGTTTTTGAGGCAACTTATTGGAGGTTAAA
2464685	-	LLNZ_RS12580__	44	51	False	ATTCAACCGAACTTAATGGGAGGAAAAATTAAAAAAGAACAGTT
2466438	+	LLNZ_RS12595__	79	7	False	AATAAATTTTTGTAAGCGGTTTTTACATAATGAAATATTTAACTTTTATCATGTAAATCAATTTTGGGGGAAAATTTTT
2475154	-	LLNZ_RS12625__	156	7	True	ATAATAAGATAAGCAACAGACCGTTTAAATTACTTTTTATCAAAATTCTGCGCCTAAAAGATAAATTAGATAAAAAATCTAATTTGCCGAAAAATGAATATTAAGGATTTAGAGGACTTGTTCAAGTGATATTTCTCACATAACTAGGAGACCATC
2476834	-	LLNZ_RS12635__	0	8	False
2478036	+	LLNZ_RS12645__mnmE	0	10	False
2482189	-	LLNZ_RS12655__recG	0	8	False
2494414	-	LLNZ_RS12740__gap	79	248	False	GTAAGTTAAATTGTTAACTTAGTCAATTTAAAAGGTTTGCCTTTTATAAAATCTAATCCCTATAAGGAGGAAACTACTA
2495125	-	LLNZ_RS12745__	0	17	False
2509436	+	LLNZ_RS12840__rnhC	70	5	False	AATAAGAAATATTTTAAACAAATAGTTGGATTCTTATTCGCGAACCTCTTATTTGTGGTAGAATAATCTT
2511909	-	LLNZ_RS12850__purR	24	11	False	ATCAAATAGGAGATGAGATAATAA

## Sheet: DE_2min_sk1_v_2min_mock
Sheet 5 "DE_2min_sk1_v_2min_mock": differential gene expression results comparing 2min sk1 infected to 2min mock samples. The table is adapted from the DESeq2 output to include Gene Symbol and Gene Symbol of an Orthologue gene in Lactococcus lactis subsp. cremoris MG1363
	Gene/protein/symbol	Gene Symbol		Orthologue_genesymbol	baseMean	log2FoldChange	lfcSE	stat	pvalue	padj
	LLNZ_RS02295___+_444506_444790				133.954	-0.594864	0.308562	-1.92786	0.0538727	0.228266
#	LLNZ_RS02295_a___+_444790_445464				18.2327	-1.02146	0.775426	-1.31729	0.187742	NA
	LLNZ_RS01645___+_304151_305050		llmg_0319	pepN	2306.39	0.217254	0.162078	1.34042	0.180108	0.44663
	LLNZ_RS12075___-_2354191_2355123		llmg_pseudo_74	noxD	120.155	-0.65067	0.310959	-2.09246	0.0363974	0.175524
	LLNZ_RS11215__mgrA_+_2202975_2203640	mgrA	llmg_pseudo_69		517.996	0.140188	0.207773	0.67472	0.499854	0.769889
	LLNZ_RS05880___-_1125924_1126286				330.637	0.363007	0.213628	1.69925	0.0892722	0.303286
	LLNZ_RS08380___-_1644180_1644533		llmg_1668		217.498	-0.203172	0.277843	-0.731245	0.464629	0.740734
	LLNZ_RS05190___+_985361_985783		llmg_pseudo_30	dxsA	494.948	0.198374	0.190814	1.03962	0.298517	0.58002
	LLNZ_RS01480__eno_+_272490_273299	eno	llmg_pseudo_08	enoB	202.606	-0.0960612	0.267219	-0.359485	0.719232	0.885592
	LLNZ_RS13695___-_2113545_2113886				147.871	-0.34623	0.308049	-1.12395	0.261036	0.547159
	LLNZ_RS04900___+_925673_926227				115.068	0.0774515	0.316272	0.244889	0.806542	0.926276
	LLNZ_RS02610___-_503717_505693				1712.36	0.194543	0.153521	1.2672	0.205082	0.480804
#	LLNZ_RS02610_a___-_503084_503716				84.5487	-0.0832865	0.36396	-0.228834	0.818998	0.929278
	LLNZ_RS00865___+_152726_154126		llmg_0162		415.301	0.308966	0.204389	1.51166	0.13062	0.38072
	LLNZ_RS08185___-_1604595_1604825		llmg_pseudo_47		136.906	0.812635	0.292752	2.77584	0.00550587	0.0466163
	LLNZ_RS12965___+_262485_262718				141.769	1.09844	0.294352	3.73172	0.000190177	0.00328072
	LLNZ_RS07285___-_1410574_1410783		llmg_pseudo_44	tag	120.002	0.556397	0.307814	1.80757	0.070673	0.263431
	LLNZ_RS08495___-_1666356_1666892		llmg_pseudo_49	glxK	91.6795	-0.105234	0.345426	-0.304651	0.760632	0.905069
	LLNZ_RS06815___+_1319349_1319696		llmg_1344		84.8893	0.894846	0.365437	2.4487	0.0143373	0.093583
	LLNZ_RS08640___-_1699030_1699329		llmg_pseudo_53	llrX	89.2564	-0.40085	0.356821	-1.12339	0.26127	0.547159
	LLNZ_RS12560___-_2458850_2459275		llmg_pseudo_77		87.2704	-0.4986	0.363495	-1.37168	0.170162	0.436338
	LLNZ_RS03060___+_575797_576558		llmg_pseudo_11	kupA	63.5312	0.112007	0.407219	0.275052	0.783276	0.915188
	LLNZ_RS13075___-_650105_650380				61.2915	-0.0651681	0.414916	-0.157063	0.875195	0.953491
	LLNZ_RS01270___+_231410_231664		llmg_pseudo_03		54.7812	-0.643595	0.442	-1.4561	0.145366	0.407026
	LLNZ_RS02040___+_390591_391052		llmg_0396		49.2978	0.463737	0.459203	1.00987	0.312557	0.597555
	LLNZ_RS10935___-_2148709_2148972				47.9783	-0.0987398	0.473753	-0.20842	0.834901	0.935613
	LLNZ_RS01365___+_247567_248157		llmg_pseudo_07		51.4972	0.0373247	0.47654	0.0783245	0.93757	0.975424
	LLNZ_RS13440__wecB_+_1181276_1181527	wecB	llmg_pseudo_37	mnaA	41.2435	-0.0182917	0.542715	-0.0337041	0.973113	0.990504
	LLNZ_RS07785___+_1521970_1522557				51.2365	-0.00149943	0.452828	-0.00331126	0.997358	0.99886
	LLNZ_RS07180___-_1390433_1390582		llmg_1421		43.3556	-0.455688	0.497961	-0.915108	0.360135	0.646135
	LLNZ_RS08720___-_1720045_1720518		llmg_pseudo_54		41.1899	-0.554281	0.513417	-1.07959	0.280324	0.564009
	LLNZ_RS08240___-_1614956_1616113		llmg_1637	mleP	52.9395	-0.153962	0.459358	-0.335169	0.737498	0.897761
	LLNZ_RS13585___-_866701_867102				36.805	0.590245	0.52208	1.13056	0.258238	0.544814
	LLNZ_RS09645___-_1914020_1914331		llmg_pseudo_58		24.4503	-0.331233	0.646519	-0.512332	0.608419	NA
	LLNZ_RS01880___+_353211_353918		llmg_pseudo_09	dppP	26.629	1.69247	0.631087	2.68183	0.00732202	NA
	LLNZ_RS00890___-_157585_158013		llmg_pseudo_02		18.0607	0.440839	0.742393	0.593808	0.55264	NA
	LLNZ_RS06955___-_1348689_1349204			mobA	22.4202	-0.0687584	0.672934	-0.102177	0.918616	NA
	LLNZ_RS06600___-_1270555_1270683				14.1123	-0.23954	0.83363	-0.287346	0.773847	NA
	LLNZ_RS01340__dhaK_+_243324_243563	dhaK	llmg_pseudo_05	dhaL	10.7619	-0.224284	0.967026	-0.231932	0.816591	NA
	LLNZ_RS00045___+_12738_13421				15.1364	-0.314946	0.8259	-0.381337	0.702953	NA
	LLNZ_RS13630___+_1500867_1501265				18.4515	0.568655	0.730478	0.77847	0.436292	NA
	LLNZ_RS09275___+_1835373_1835735		llmg_1855		29.1886	-0.454738	0.591829	-0.768361	0.442273	NA
	LLNZ_RS04925___+_932196_932459		llmg_0965		29.3724	-0.0751182	0.581804	-0.129113	0.897269	NA
	LLNZ_RS06280___+_1212912_1213622				24.7652	-0.490961	0.677444	-0.724725	0.46862	NA
	LLNZ_RS13510___-_2320560_2320841				17.175	0.682175	0.761908	0.895351	0.3706	NA
	LLNZ_RS12960__dhaS_-_242852_243223	dhaS	llmg_pseudo_04		18.6265	0.102189	0.727625	0.140442	0.888311	NA
	LLNZ_RS04430___+_832570_833178		llmg_pseudo_23	kdgK	19.1743	0.922846	0.727701	1.26817	0.204738	NA
	LLNZ_RS06525___-_1258264_1258821		llmg_pseudo_43	leuA	18.7223	0.9439	0.745184	1.26667	0.205274	NA
	LLNZ_RS02765___+_524575_525177				15.8444	-0.0609942	0.815736	-0.074772	0.940396	NA
	LLNZ_RS11680___-_2293217_2293498		llmg_pseudo_71		5.3559	0.40682	1.33839	0.303963	0.761156	NA
	LLNZ_RS03000___-_566506_566808		llmg_pseudo_10		11.2225	-0.356349	0.94064	-0.378837	0.704809	NA
	LLNZ_RS05115___+_969287_969982		llmg_1002	xylA	12.0704	0.0568933	0.961058	0.0591986	0.952794	NA
	LLNZ_RS13255___-_1925681_1927453		llmg_1944		162.453	0.106855	0.277447	0.385137	0.700136	0.880369
	LLNZ_RS13425___+_1090153_1095060		llmg_1127		57.6483	-0.29165	0.433212	-0.673227	0.500803	0.770266
	LLNZ_RS09815___+_1947988_1948806		llmg_pseudo_61	fadA	7.39431	-0.272894	1.15079	-0.237137	0.812551	NA
	LLNZ_RS13455___-_1401629_1403956		llmg_1433		11.4602	0.594638	0.960456	0.619121	0.535837	NA
	LLNZ_RS01665___-_307680_308774		llmg_0320	napC	4.85365	1.23961	1.39737	0.887103	0.375024	NA
	LLNZ_RS08635___-_1697863_1698633		llmg_pseudo_52	kinX	35.7104	-0.267847	0.535814	-0.499888	0.617154	0.843428
	LLNZ_RS05580___+_1055954_1057117		llmg_1096		170.562	-0.136238	0.27235	-0.500232	0.616912	0.843428
	LLNZ_RS06685___-_1296430_1296693		llmg_1320		21.6204	-0.49807	0.685516	-0.726563	0.467494	NA
	LLNZ_RS06145___+_1182866_1184827				14.2726	0.592158	0.900368	0.657684	0.510741	NA
#	ORF30_a_gb|AAB70070.1|__-_18860_18970				236.282	7.79387	0.636401	12.2468	1.74797e-34	2.39068e-32
	LLNZ_RS00005_WP_011675078.1_dnaA	dnaA	llmg_0001	dnaA	1633.31	-0.0849138	0.146277	-0.580501	0.561577	0.811116
	LLNZ_RS00010_WP_011834121.1_dnaN	dnaN	llmg_0002	dnaN	3552.85	-0.430332	0.144711	-2.97373	0.00294202	0.0284288
	LLNZ_RS00015_WP_011834122.1_rexB	rexB	llmg_0003	rexB	386.65	0.0561995	0.222661	0.2524	0.800732	0.92396
	LLNZ_RS00020_WP_011834123.1_addA	addA	llmg_0004	rexA	561.471	-0.190043	0.193231	-0.983504	0.325359	0.609577
	LLNZ_RS00025_WP_011675082.1_		llmg_0005		225.876	-0.148284	0.24658	-0.601362	0.547599	0.804223
	LLNZ_RS00030_WP_011834124.1_		llmg_0006		45.7252	-0.131884	0.473845	-0.278328	0.780761	0.914488
	LLNZ_RS00035_WP_011675084.1_ychF	ychF	llmg_0007		3823.07	-0.0588029	0.140893	-0.417357	0.676417	0.875587
	LLNZ_RS00040_WP_011834125.1_		llmg_0008		22.7242	-0.0814132	0.656096	-0.124087	0.901246	NA
	LLNZ_RS13700__				3.22922	-0.947078	1.79759	-0.526859	0.598292	NA
	LLNZ_RS00050_WP_011834128.1_		llmg_0011		19.0098	-0.086923	0.719638	-0.120787	0.90386	NA
	LLNZ_RS00055_WP_003132167.1_pth		llmg_0012	pth	253.626	-0.176237	0.240985	-0.73132	0.464584	0.740734
	LLNZ_RS00060_WP_011834129.1_mfd	mfd	llmg_0013	mfd	285.3	-0.0261878	0.224045	-0.116886	0.90695	0.965603
	LLNZ_RS00065_WP_011675089.1_		llmg_0015		496.452	-0.537216	0.1918	-2.80091	0.0050959	0.044633
	LLNZ_RS00070_WP_011675090.1_		llmg_0016		607.9	-0.487333	0.198626	-2.45352	0.0141465	0.0931574
	LLNZ_RS00075_WP_011675091.1_		llmg_0017		73.7797	-0.521038	0.405691	-1.28432	0.199029	0.473094
	LLNZ_RS00080_WP_014734879.1_		llmg_0018		119.707	-0.490344	0.313748	-1.56286	0.118086	0.358312
	LLNZ_RS00085_WP_011834131.1_tilS	tilS	llmg_0019	mesJ	95.4915	0.377524	0.347641	1.08596	0.277498	0.560803
	LLNZ_RS00090_WP_011834132.1_hpt	hpt	llmg_0020	hpt	3135.51	-0.130231	0.136324	-0.955308	0.339422	0.623384
	LLNZ_RS00095_WP_011834133.1_ftsH	ftsH	llmg_0021	ftsH	6708.69	-0.147065	0.164329	-0.894942	0.370818	0.653434
	LLNZ_RS00140_WP_011834134.1_		llmg_0022	mtlA	10.3845	-0.0735873	0.960294	-0.07663	0.938918	NA
	LLNZ_RS00145_WP_011834135.1_		llmg_0023	mtlR	14.5376	1.06313	0.820221	1.29615	0.194924	NA
	LLNZ_RS00150_WP_011834136.1_		llmg_0024	mtlF	6.66793	0.26717	1.20789	0.221187	0.824947	NA
	LLNZ_RS00155_WP_011834137.1_		llmg_0025	mtlD	1.9943	-2.15026	2.409	-0.892596	0.372074	NA
	LLNZ_RS00160_WP_011834138.1_		llmg_0026	ps130	1.49449	0.687255	2.7136	0.253263	0.800065	NA
	LLNZ_RS00165_WP_041931235.1_		llmg_0027	ps129	15.8764	-0.0541919	0.790896	-0.0685196	0.945372	NA
	LLNZ_RS00170_WP_011834140.1_				0.181281	-1.10289	4.92652	-0.223869	0.82286	NA
	LLNZ_RS00175_WP_011834141.1_		llmg_0029	ps127	12.3178	0.759449	0.908913	0.835558	0.403404	NA
	LLNZ_RS00180_WP_011834142.1_				1.05468	-3.1883	3.1996	-0.996468	0.319023	NA
	LLNZ_RS00185_WP_011834143.1_				1.26918	-1.02725	3.14468	-0.326663	0.743923	NA
	LLNZ_RS00190_WP_011834144.1_				0.0906406	-0.518174	4.94732	-0.104738	0.916583	NA
	LLNZ_RS00200_WP_011834146.1_				0	NA	NA	NA	NA	NA
	LLNZ_RS00205_WP_011834147.1_				0	NA	NA	NA	NA	NA
	LLNZ_RS00210_WP_011834148.1_		llmg_0036	ps120	3.39342	0.927245	1.70433	0.544053	0.586405	NA
	LLNZ_RS00215_WP_011834149.1_		llmg_0037	ps119	0	NA	NA	NA	NA	NA
	LLNZ_RS00220_WP_011834150.1_		llmg_0038	ps118	0.181281	-1.10289	4.92652	-0.223869	0.82286	NA
	LLNZ_RS00225_WP_011834151.1_		llmg_0039	ps117	82.2778	-0.426216	0.389126	-1.09532	0.273377	0.557414
	LLNZ_RS13030__				0.428785	2.47397	4.95375	0.499413	0.617489	NA
	LLNZ_RS00230_WP_011834152.1_		llmg_0040	ps116	1.38298	-1.96838	2.73361	-0.720065	0.471485	NA
	LLNZ_RS00235_WP_011834153.1_		llmg_0041	ps115	215.298	-0.769101	0.251956	-3.05253	0.00226924	0.0230554
	LLNZ_RS00240_WP_011834154.1_		llmg_0042	ps114	22.9839	-0.538031	0.67181	-0.800868	0.423208	NA
	LLNZ_RS00245_WP_011834155.1_		llmg_0043	ps113	0	NA	NA	NA	NA	NA
	LLNZ_RS00250_WP_011834156.1_		llmg_0044	ps112	3.942	-0.896509	1.57818	-0.568067	0.56999	NA
	LLNZ_RS00255_WP_014734881.1_				71.774	-0.681185	0.408154	-1.66894	0.0951293	0.317336
	LLNZ_RS00260_WP_011834157.1_		llmg_0045	ps111	518.32	-0.799515	0.207704	-3.8493	0.000118455	0.00221697
	LLNZ_RS00265_WP_011834158.1_		llmg_0046	ps110	38.6944	-0.41503	0.517447	-0.802072	0.422511	0.707368
	LLNZ_RS00270__				9.83315	-0.563033	1.00443	-0.560552	0.575103	NA
	LLNZ_RS00275_WP_011834159.1_		llmg_0047	ps109	90.4196	-0.379698	0.352007	-1.07867	0.280736	0.564009
	LLNZ_RS00280_WP_010905058.1_		llmg_0048	ps108	220.731	0.308372	0.24388	1.26444	0.206071	0.481152
	LLNZ_RS00285_WP_003331415.1_istA				0	NA	NA	NA	NA	NA
	LLNZ_RS00290_WP_003331414.1_istB				0	NA	NA	NA	NA	NA
	LLNZ_RS00295_WP_011834160.1_				0.78276	-2.72852	3.59468	-0.759045	0.447826	NA
	LLNZ_RS00300_WP_010905061.1_		llmg_0053	ps103	68.8358	-0.553519	0.413051	-1.34008	0.180221	0.44663
	LLNZ_RS00305_WP_010905062.1_		llmg_0054	ps102	106.843	0.464802	0.326383	1.4241	0.154418	0.413963
	LLNZ_RS00310_WP_011834162.1_		llmg_0055	ps101	22.0147	-0.500563	0.673845	-0.742846	0.457575	NA
	LLNZ_RS00315_WP_014734884.1_		llmg_0056		104.072	0.200862	0.327036	0.61419	0.53909	0.796471
	LLNZ_RS00320_WP_011834164.1_		llmg_0057		174.508	-0.214157	0.297177	-0.720636	0.471134	0.747925
	LLNZ_RS00325_WP_011834165.1_		llmg_0059		219.013	0.0908418	0.246264	0.36888	0.712217	0.884313
	LLNZ_RS00330_WP_014734885.1_				29.6206	-0.36576	0.604665	-0.604898	0.545247	NA
	LLNZ_RS00335_WP_011675106.1_		llmg_0060		22.9736	-0.668047	0.687467	-0.971753	0.331174	NA
	LLNZ_RS00340_WP_041931237.1_		llmg_0061		19.1354	-0.892956	0.788287	-1.13278	0.257307	NA
	LLNZ_RS00345_WP_050750505.1_		llmg_0062		5.54577	0.683504	1.29773	0.526692	0.598408	NA
	LLNZ_RS00350_WP_011834168.1_		llmg_0063		166.175	-0.0335431	0.284068	-0.118081	0.906003	0.965173
	LLNZ_RS00355_WP_003138385.1_				0	NA	NA	NA	NA	NA
	LLNZ_RS00360_WP_011834169.1_		llmg_0065		202.352	0.256715	0.26173	0.980839	0.326672	0.610108
	LLNZ_RS00370_WP_011834170.1_		llmg_0066	araT	1296.1	0.823052	0.165498	4.97317	6.58655e-07	2.54585e-05
	LLNZ_RS00375_WP_011834171.1_recO	recO	llmg_0067	recO	82.4789	0.0621256	0.374157	0.166042	0.868124	0.951426
	LLNZ_RS00380_WP_011834172.1_		llmg_0069		88.0438	0.479154	0.371101	1.29117	0.196645	0.469026
	LLNZ_RS00385_WP_011834173.1_		llmg_0070		3.42886	0.945671	1.6481	0.573794	0.566107	NA
	LLNZ_RS00390_WP_011834174.1_lpdA	lpdA	llmg_0071	pdhD	17891.4	-0.6698	0.135861	-4.93005	8.22084e-07	2.98299e-05
	LLNZ_RS00395_WP_011834175.1_		llmg_0072	pdhC	19412	-0.225654	0.173179	-1.30301	0.192571	0.464575
	LLNZ_RS00400_WP_011834176.1_		llmg_0073	pdhB	17136.9	-0.380048	0.142824	-2.66095	0.00779199	0.0597162
	LLNZ_RS00405_WP_011834177.1_		llmg_0074	pdhA	18607.4	0.013304	0.142163	0.0935826	0.925441	0.97096
	LLNZ_RS00410_WP_011834178.1_		llmg_0075	lplL	7831.26	-0.141253	0.149814	-0.942856	0.345755	0.631073
	LLNZ_RS00415_WP_011834179.1_		llmg_0076		198.672	-0.294873	0.253192	-1.16462	0.244173	0.528794
	LLNZ_RS00420_WP_011834180.1_		llmg_0077		219.815	0.00765375	0.244232	0.031338	0.975	0.991733
	LLNZ_RS00425_WP_011834181.1_		llmg_0078		16.9726	-0.531124	0.781094	-0.679975	0.49652	NA
	LLNZ_RS00430_WP_011834182.1_trpS	trpS	llmg_0079	trpS	1606.77	-0.111229	0.160924	-0.691191	0.489446	0.762424
	LLNZ_RS00435_WP_011834183.1_		llmg_0080	osmC	1372.2	0.65647	0.17402	3.77239	0.00016169	0.00287485
	LLNZ_RS00440_WP_011834184.1_		llmg_0081		218.623	-0.321014	0.279702	-1.1477	0.251092	0.537882
	LLNZ_RS00445_WP_011834185.1_		llmg_0082		31.3041	-0.151567	0.584549	-0.259289	0.795412	NA
	LLNZ_RS00450_WP_011834186.1_plsX	plsX	llmg_0083	plsX	1630.14	0.0653975	0.148805	0.439485	0.66031	0.868833
	LLNZ_RS00455_WP_011834187.1_		llmg_0084		1444.67	-0.188777	0.149114	-1.26599	0.205518	0.480804
	LLNZ_RS00460_WP_011834188.1_		llmg_0085		4427.34	0.102457	0.1441	0.71101	0.477078	0.754566
	LLNZ_RS00465_WP_011834189.1_		llmg_0086		3.5329	-0.806863	1.64678	-0.489964	0.624159	NA
	LLNZ_RS00470_WP_011834190.1_		llmg_0087		19.6715	0.245921	0.70526	0.348695	0.727318	NA
	LLNZ_RS00480_WP_164845598.1_				0	NA	NA	NA	NA	NA
	LLNZ_RS00485_WP_011834192.1_		llmg_0089		286.354	-0.10298	0.230956	-0.445887	0.655679	0.867409
	LLNZ_RS00490_WP_011834193.1_		llmg_0090		2.52601	-0.199896	1.89787	-0.105326	0.916117	NA
	LLNZ_RS00495_WP_011834194.1_		llmg_0091	cysD	290.549	-0.778163	0.225625	-3.44893	0.000562816	0.00787943
	LLNZ_RS00500_WP_011834195.1_		llmg_0092		1542.61	0.674259	0.157146	4.29066	1.78144e-05	0.000479909
	LLNZ_RS00505_WP_011675137.1_		llmg_0093		5590.37	-0.547271	0.142045	-3.8528	0.000116775	0.00220878
	LLNZ_RS00510_WP_011834196.1_		llmg_0094		11.9072	-0.16709	0.920826	-0.181457	0.856009	NA
	LLNZ_RS00515_WP_011834197.1_		llmg_0095		26.4054	0.21164	0.616614	0.343229	0.731426	NA
	LLNZ_RS00520_WP_011834198.1_		llmg_0096		164.347	-0.584117	0.288794	-2.02261	0.0431138	0.19706
	LLNZ_RS00525_WP_011834199.1_		llmg_0097		8.2541	-0.223376	1.07937	-0.206951	0.836048	NA
	LLNZ_RS00530_WP_003132258.1_rpmG	rpmG	llmg_0098	rpmG	5637.94	0.555092	0.137022	4.05113	5.09707e-05	0.00111884
	LLNZ_RS00535_WP_010905107.1_rpmF	rpmF	llmg_0099	rpmF	10299.5	1.15338	0.443879	2.59841	0.00936574	0.0690966
	LLNZ_RS00540_WP_011834200.1_cadA	cadA	llmg_0100	cadA	70.6504	0.157454	0.427108	0.368652	0.712387	0.884313
	LLNZ_RS00545_WP_011834201.1_		llmg_0101		13.1973	0.837872	0.870585	0.962425	0.335836	NA
	LLNZ_RS00550_WP_011834202.1_		llmg_0102	parA	380.853	0.539865	0.256877	2.10165	0.035584	0.173338
	LLNZ_RS00555_WP_011834203.1_		llmg_0103	cshA	182.093	0.096835	0.272684	0.355118	0.722501	0.888262
	LLNZ_RS00560_WP_041931238.1_		llmg_0104		52.005	0.463861	0.453994	1.02173	0.306907	0.591204
	LLNZ_RS00565_WP_011834205.1_		llmg_0105		490.708	0.251314	0.209952	1.19701	0.231304	0.51064
	LLNZ_RS00570_WP_011675149.1_		llmg_0106		1190.59	0.196562	0.160812	1.22231	0.221592	0.49801
	LLNZ_RS00575_WP_011834206.1_		llmg_0107		19.0513	-0.533276	0.730553	-0.729962	0.465413	NA
	LLNZ_RS00580_WP_014734891.1_		llmg_0108		147.612	-0.312534	0.318259	-0.982012	0.326094	0.60999
	LLNZ_RS00585_WP_014734892.1_		llmg_0109		42.7503	-0.581732	0.498322	-1.16738	0.243056	0.527018
	LLNZ_RS00590_WP_011834209.1_prmA		llmg_0110	prmA	783.976	-0.187398	0.184873	-1.01365	0.310748	0.595377
	LLNZ_RS00595_WP_011834210.1_		llmg_0111		367.494	-0.281401	0.220216	-1.27784	0.201306	0.476423
	LLNZ_RS00600_WP_011834211.1_		llmg_0112		313.441	-0.427708	0.249184	-1.71644	0.0860823	0.298852
	LLNZ_RS00605_WP_011675156.1_		llmg_0113	relA	2458.94	0.188511	0.139129	1.35494	0.175437	0.440575
	LLNZ_RS00610_WP_011834212.1_		llmg_0114		211.879	-0.390217	0.254188	-1.53515	0.124748	0.372585
	LLNZ_RS00615_WP_011834213.1_dtd		llmg_0115	dtd	134.777	0.0349972	0.30334	0.115373	0.90815	0.965643
	LLNZ_RS00620_WP_011834214.1_		llmg_0116		82.4134	-0.128656	0.364803	-0.352672	0.724334	0.88941
	LLNZ_RS00625_WP_011834215.1_		llmg_0117		147.312	-0.0184149	0.287241	-0.0641096	0.948883	0.979172
	LLNZ_RS00630_WP_011834216.1_		llmg_0118	ctrA	708.979	0.816794	0.196917	4.1479	3.3554e-05	0.000828598
	LLNZ_RS00635_WP_014734894.1_		llmg_0119		738.96	-0.419897	0.171138	-2.45356	0.0141451	0.0931574
	LLNZ_RS00640_WP_014734895.1_		llmg_0120	rmaD	124.451	-0.339171	0.30749	-1.10303	0.270014	0.556298
	LLNZ_RS00650_WP_102032781.1_				0	NA	NA	NA	NA	NA
	LLNZ_RS00655_WP_011834221.1_		llmg_0123	acpD	5.03967	0.0607681	1.41735	0.0428746	0.965802	NA
	LLNZ_RS00660_WP_011834222.1_secA	secA	llmg_0124	secA	7362.11	-0.0052515	0.131222	-0.0400199	0.968077	0.988227
	LLNZ_RS00665_WP_011834223.1_		llmg_0125	aroF	3124.59	0.521245	0.146405	3.5603	0.000370426	0.0055815
	LLNZ_RS00670_WP_011834224.1_		llmg_0126	ptsH	30027.2	-0.107335	0.160723	-0.667825	0.504245	0.772181
	LLNZ_RS00675_WP_011834225.1_ptsP	ptsP	llmg_0127	ptsI	15100.7	0.180598	0.141251	1.27856	0.201052	0.476423
	LLNZ_RS00680_WP_014734898.1_				22.6153	0.677336	0.676612	1.00107	0.316793	NA
	LLNZ_RS00685_WP_011675168.1_		llmg_0128		1496.94	-0.586573	0.160963	-3.64415	0.000268279	0.0042973
	LLNZ_RS00690_WP_011834226.1_		llmg_0129		145.259	0.573617	0.299041	1.91819	0.0550868	0.231415
	LLNZ_RS00700_WP_014734899.1_		llmg_0130		97.2867	0.144585	0.338557	0.427062	0.669334	0.874413
	LLNZ_RS13705_WP_011834228.1_				94.1759	-0.0975422	0.342881	-0.284478	0.776044	0.912237
	LLNZ_RS00710_WP_011834229.1_		llmg_0132	sugE	7.88042	-2.13717	1.21708	-1.75598	0.0790922	NA
	LLNZ_RS00715_WP_011834230.1_		llmg_0133	blt	1103.88	-0.513595	0.159855	-3.21288	0.00131409	0.0150739
	LLNZ_RS00720_WP_011834231.1_		llmg_0134		20.2763	-0.328886	0.711352	-0.46234	0.643838	NA
	LLNZ_RS00725_WP_011834232.1_		llmg_0135		21.5358	-0.100627	0.676921	-0.148655	0.881826	NA
	LLNZ_RS00735_WP_011834233.1_		llmg_0136		50.7894	-0.220905	0.462534	-0.477598	0.632937	0.853193
	LLNZ_RS00740_WP_041931163.1_		llmg_0137		32.1833	-0.951621	0.619904	-1.53511	0.124757	NA
	LLNZ_RS00750_WP_014734903.1_		llmg_0138	argG	292.339	-0.0432717	0.235367	-0.183848	0.854133	0.942499
	LLNZ_RS00755_WP_011834236.1_argH	argH	llmg_0139	argH	142.314	-0.49605	0.291142	-1.70381	0.0884174	0.302902
	LLNZ_RS00760_WP_011675183.1_		llmg_0140	pmrB	114.814	-0.413458	0.319397	-1.2945	0.195493	0.469026
	LLNZ_RS00765_WP_011675184.1_		llmg_0141		176.221	0.231211	0.264736	0.873365	0.382464	0.662015
	LLNZ_RS00770_WP_031286668.1_rnpA	rnpA	llmg_0142		430.457	-0.857734	0.257753	-3.32774	0.000875533	0.0111993
	LLNZ_RS00775_WP_011834238.1_		llmg_0143		2127.92	-0.226152	0.149849	-1.50921	0.131246	0.38072
	LLNZ_RS00780_WP_011834239.1_		llmg_0144		3797.27	0.251829	0.158409	1.58974	0.111894	0.349644
	LLNZ_RS00785_WP_003131818.1_rpmH	rpmH	llmg_0145	rpmH	7551.77	-0.447602	0.148746	-3.00918	0.00261956	0.0258104
	LLNZ_RS00790_WP_011834240.1_		llmg_0146		3869.2	0.0356099	0.147703	0.241092	0.809484	0.92736
	LLNZ_RS00795_WP_011834241.1_		llmg_0147		34.1098	0.598265	0.570117	1.04937	0.294007	0.57649
	LLNZ_RS13035_WP_014734904.1_		llmg_0148		8.3901	-0.483381	1.07495	-0.449677	0.652943	NA
	LLNZ_RS00800_WP_011834243.1_		llmg_0149		3.86623	1.80269	1.66752	1.08106	0.279669	NA
	LLNZ_RS00805_WP_003131820.1_		llmg_0150		6077.45	1.06601	0.202261	5.27046	1.36083e-07	6.36726e-06
	LLNZ_RS00810_WP_011834244.1_ruvX	ruvX	llmg_0151		791.744	-0.417447	0.178437	-2.33947	0.0193112	0.114834
	LLNZ_RS00815_WP_003131822.1_		llmg_0152		3197.39	0.0482904	0.151293	0.319185	0.749586	0.901125
	LLNZ_RS00820_WP_011834245.1_		llmg_0153		28.2748	-0.348734	0.610657	-0.57108	0.567946	NA
	LLNZ_RS00825_WP_011834246.1_		llmg_0154	cbr	44.5128	0.134774	0.492723	0.273529	0.784446	0.915188
	LLNZ_RS00830_WP_011834247.1_		llmg_0155		6.94103	0.419056	1.17524	0.35657	0.721413	NA
	LLNZ_RS00835_WP_011834248.1_		llmg_0156	dltE	13.6001	-1.15382	0.881372	-1.30911	0.190496	NA
	LLNZ_RS00840_WP_011834249.1_		llmg_0157	tetR	133.983	-0.172656	0.296934	-0.581462	0.560929	0.810923
	LLNZ_RS00845_WP_011834250.1_		llmg_0158	glgB	576.011	-0.158409	0.180656	-0.876854	0.380566	0.660262
	LLNZ_RS00850_WP_011834251.1_		llmg_0159		285.018	0.0561166	0.237828	0.235955	0.813468	0.928335
	LLNZ_RS00855_WP_011834252.1_		llmg_0160		85.8056	0.0301497	0.361582	0.0833827	0.933547	0.974225
	LLNZ_RS00860_WP_014734905.1_		llmg_0161		139.089	0.331656	0.301196	1.10113	0.270841	0.557048
	LLNZ_RS00870_WP_011834255.1_		llmg_0163	epsR	7.15664	-0.395452	1.17999	-0.335132	0.737526	NA
	LLNZ_RS00880_WP_011834256.1_tgt	tgt	llmg_0164	tgt	1337.34	-0.0264475	0.18523	-0.142782	0.886462	0.958769
	LLNZ_RS00885_WP_011834257.1_		llmg_0165		3393.3	0.712972	0.153648	4.64029	3.47919e-06	0.000112473
	LLNZ_RS00895_WP_041931165.1_		llmg_0167		839.19	0.136235	0.167186	0.814871	0.415146	0.697666
	LLNZ_RS00900_WP_011834259.1_		llmg_0168		459.513	-0.424118	0.193913	-2.18716	0.0287307	0.152034
	LLNZ_RS00905_WP_014571884.1_				103.189	1.258	0.355091	3.54275	0.000395979	0.00586709
	LLNZ_RS00910_WP_011675217.1_		llmg_0169		234.602	1.99369	0.266315	7.48621	7.08923e-14	5.25194e-12
	LLNZ_RS00915_WP_011834260.1_		llmg_0170		1261.26	-0.554163	0.172412	-3.21417	0.0013082	0.0150739
	LLNZ_RS00920_WP_011834261.1_		llmg_0171	aspC	2994.52	0.00181839	0.145388	0.0125072	0.990021	0.99716
	LLNZ_RS00925_WP_011834262.1_codY	codY	llmg_0172	codY	6933.19	0.272959	0.130873	2.08568	0.0370078	0.177026
	LLNZ_RS00930_WP_011834264.1_gatC	gatC	llmg_0174	gatC	579.97	-0.384694	0.195715	-1.96558	0.0493469	0.213997
	LLNZ_RS00935_WP_011834265.1_gatA	gatA	llmg_0175	gatA	2790.79	0.0799118	0.139857	0.571383	0.56774	0.816038
	LLNZ_RS00940_WP_011834266.1_gatB	gatB	llmg_0176	gatB	2760.94	0.0599016	0.143156	0.418435	0.675629	0.875587
	LLNZ_RS00945_WP_011834267.1_		llmg_0177		394.465	0.397729	0.200772	1.981	0.0475918	0.209451
	LLNZ_RS00950_WP_011834268.1_		llmg_0178	dinF	275.062	-0.195834	0.239618	-0.817277	0.41377	0.696011
	LLNZ_RS00955_WP_011675226.1_		llmg_0180	cspE	3898.11	-0.0659111	0.175002	-0.37663	0.706448	0.883372
	LLNZ_RS00960_WP_011834269.1_		llmg_0181		200.636	0.53695	0.256653	2.09212	0.0364276	0.175524
	LLNZ_RS00965_WP_011834270.1_		llmg_0182		482.13	0.263721	0.197319	1.33653	0.181377	0.44666
	LLNZ_RS00970_WP_011834271.1_		llmg_0183		2220.57	-0.272262	0.147021	-1.85186	0.0640464	0.248679
	LLNZ_RS00975_WP_011834272.1_		llmg_0184		550.759	0.443992	0.181376	2.4479	0.014369	0.093583
	LLNZ_RS00980_WP_011834273.1_		llmg_0185		1227.13	0.0493697	0.152665	0.323385	0.746403	0.900954
	LLNZ_RS00985_WP_011834274.1_		llmg_0186		13.223	0.305841	0.852526	0.358746	0.719785	NA
	LLNZ_RS00990_WP_011675232.1_		llmg_0187	celB	12.9669	0.296507	0.883438	0.335628	0.737151	NA
	LLNZ_RS00995_WP_011675233.1_		llmg_0188		109.366	-0.54827	0.326337	-1.68007	0.092943	0.311798
	LLNZ_RS01000_WP_011834275.1_		llmg_0189		16.7313	0.0330712	0.76509	0.0432252	0.965522	NA
	LLNZ_RS01005_WP_011834276.1_		llmg_0190	bglS	689.638	0.0891952	0.171463	0.5202	0.602924	0.836193
	LLNZ_RS01010_WP_011834277.1_		llmg_0191	dut	1782.55	0.131751	0.147975	0.89036	0.373273	0.655162
	LLNZ_RS01015_WP_011834278.1_		llmg_0192		343.609	0.22951	0.221632	1.03555	0.300414	0.582319
	LLNZ_RS01020_WP_011834279.1_		llmg_0193		759.4	-0.316504	0.191681	-1.6512	0.0986975	0.324971
	LLNZ_RS01025_WP_011834280.1_rlmN	rlmN	llmg_0194		1337.73	0.20058	0.158289	1.26718	0.205092	0.480804
	LLNZ_RS01030_WP_011834281.1_		llmg_0195		908.626	0.305025	0.162888	1.87261	0.0611224	0.244053
	LLNZ_RS01035_WP_011675241.1_		llmg_0196		676.773	0.0766366	0.178249	0.429941	0.667239	0.87343
	LLNZ_RS01040_WP_011834282.1_		llmg_0197	menA	126.915	0.124175	0.302074	0.411075	0.681018	0.875587
	LLNZ_RS01045_WP_011834283.1_		llmg_0198		83.6115	0.307891	0.379525	0.811253	0.41722	0.700489
	LLNZ_RS01050_WP_014734907.1_				173.961	-0.0774252	0.272452	-0.284179	0.776273	0.912237
	LLNZ_RS01055_WP_011834284.1_feoB	feoB	llmg_0199	feoB	651.851	-0.302843	0.176591	-1.71494	0.0863566	0.298852
	LLNZ_RS01060_WP_014571905.1_		llmg_0200	feoA	258.669	-0.645597	0.230933	-2.7956	0.00518031	0.0448866
	LLNZ_RS01065_WP_011834286.1_msrB	msrB	llmg_0201	msrB	666.795	0.637771	0.191821	3.32481	0.000884773	0.0112366
	LLNZ_RS01070_WP_011834287.1_		llmg_0202		5038.51	-0.0129914	0.13826	-0.0939638	0.925138	0.97096
	LLNZ_RS01075_WP_041167504.1_		llmg_0203		2307.2	0.186004	0.147526	1.26082	0.207374	0.483237
	LLNZ_RS01080_WP_003129776.1_rpmB		llmg_0204	rpmB	10095.1	-0.405054	0.131856	-3.07193	0.00212677	0.0222287
	LLNZ_RS01085_WP_011675249.1_		llmg_0205		1354.07	-0.676749	0.161054	-4.20201	2.64557e-05	0.000676725
	LLNZ_RS01090_WP_011834289.1_rfbA	rfbA	llmg_0206	rmlA	6232.97	-0.0889779	0.131957	-0.674294	0.500125	0.769889
	LLNZ_RS01095_WP_011834290.1_		llmg_0207	rmlC	1596.25	0.0289418	0.157576	0.183669	0.854273	0.942499
	LLNZ_RS01100_WP_011834291.1_		llmg_0208		160.809	-0.441001	0.275165	-1.60268	0.109006	0.34469
	LLNZ_RS01105_WP_011834292.1_rfbB	rfbB	llmg_0209	rmlB	4784.99	-0.167924	0.140009	-1.19938	0.230379	0.510162
	LLNZ_RS01110_WP_011834293.1_rfbD	rfbD	llmg_0210	rmlD	4485.54	-0.192578	0.134112	-1.43595	0.151016	0.409548
	LLNZ_RS01115_WP_011834294.1_		llmg_0211	rgpA	460.272	-0.266375	0.205229	-1.29794	0.194308	0.466864
	LLNZ_RS01120_WP_011834295.1_		llmg_0212	rgpB	262.571	-0.329881	0.241965	-1.36334	0.172775	0.436977
	LLNZ_RS01125_WP_011834296.1_		llmg_0213	rgpC	732.054	-0.297438	0.173155	-1.71776	0.0858412	0.298852
	LLNZ_RS01130_WP_011834297.1_		llmg_0214	rgpD	1577.09	0.0933752	0.151176	0.617659	0.5368	0.794803
	LLNZ_RS01135_WP_011834298.1_		llmg_0215		441.047	-0.100508	0.205696	-0.488627	0.625106	0.848722
	LLNZ_RS01140_WP_011834299.1_		llmg_0216	rgpE	624.397	0.122492	0.187358	0.653788	0.513249	0.781298
	LLNZ_RS01145_WP_011834300.1_		llmg_0217	rgpF	1127.7	-0.0511612	0.16071	-0.318344	0.750224	0.901283
	LLNZ_RS01150_WP_041931240.1_		llmg_0218		571.5	-0.0776339	0.183674	-0.422672	0.672534	0.875587
	LLNZ_RS01155_WP_011834302.1_		llmg_0219		228.161	-0.685582	0.277262	-2.47268	0.0134103	0.0899755
	LLNZ_RS01160_WP_011834303.1_		llmg_0220		504.979	-0.301722	0.192424	-1.568	0.11688	0.357345
	LLNZ_RS01165_WP_011834304.1_		llmg_0221		365.984	-0.35213	0.219056	-1.60749	0.107947	0.343961
	LLNZ_RS01170_WP_011834305.1_		llmg_0222	wefC	788.417	-0.182208	0.184262	-0.98885	0.322736	0.607866
	LLNZ_RS01175_WP_011834306.1_		llmg_0223		1164.19	0.125967	0.157504	0.799775	0.423841	0.708927
	LLNZ_RS01180_WP_011834307.1_glf	glf	llmg_0224	glf1	1942.89	0.0309632	0.164786	0.187899	0.850956	0.942281
	LLNZ_RS01185_WP_011834308.1_		llmg_0225	rfbX	307.294	-0.346745	0.226412	-1.53148	0.125652	0.372969
	LLNZ_RS01190_WP_011834309.1_		llmg_0226		1633.97	0.0807706	0.1467	0.550583	0.581919	0.824424
	LLNZ_RS01195_WP_014734908.1_				861.385	-0.112027	0.183118	-0.611775	0.540687	0.796471
	LLNZ_RS13040_WP_014734909.1_		llmg_0229		960.037	-0.285478	0.159872	-1.78567	0.0741525	0.27017
	LLNZ_RS01205_WP_011834313.1_guaB	guaB	llmg_0230	guaB	26766.4	-0.310381	0.131828	-2.35444	0.0185505	0.112186
	LLNZ_RS01210_WP_041931242.1_yqeH	yqeH	llmg_0231		1238.65	-0.0679272	0.169856	-0.399911	0.689222	0.877459
	LLNZ_RS01215_WP_011834315.1_		llmg_0232		32.8036	-0.560646	0.595718	-0.941127	0.34664	NA
	LLNZ_RS01220_WP_011834316.1_hflX	hflX	llmg_0233	hflX	636.822	0.0662619	0.195867	0.338301	0.735137	0.897715
	LLNZ_RS01225_WP_011834317.1_		llmg_0234		4.23374	0.978815	1.49771	0.653541	0.513408	NA
	LLNZ_RS01230_WP_011675261.1_yhbY	yhbY	llmg_0235		511.082	-0.475106	0.194687	-2.44036	0.0146728	0.0952128
	LLNZ_RS01235_WP_011834318.1_		llmg_0236	nadD1	428.517	0.0813137	0.208849	0.389341	0.697024	0.878679
	LLNZ_RS01240_WP_011834319.1_yqeK	yqeK	llmg_0237		342.247	-0.161452	0.228486	-0.706617	0.479804	0.756287
	LLNZ_RS01245_WP_011834320.1_		llmg_0238		167.427	0.137816	0.275648	0.49997	0.617096	0.843428
	LLNZ_RS01250_WP_011834321.1_rsfS	rsfS	llmg_0239		1113.48	0.371476	0.172754	2.15032	0.0315302	0.159717
	LLNZ_RS01255_WP_011834322.1_		llmg_0240		121.746	-0.466368	0.31681	-1.47207	0.141001	0.398568
	LLNZ_RS01260_WP_011834323.1_		llmg_0241		72.7783	-0.155838	0.385421	-0.404331	0.685969	0.87665
	LLNZ_RS01265_WP_011834324.1_		llmg_0242		4438.83	0.0552331	0.132797	0.415922	0.677467	0.875587
	LLNZ_RS01275_WP_011834325.1_		llmg_0244	ung	244.146	-0.110527	0.23417	-0.471996	0.63693	0.85598
	LLNZ_RS01280_WP_011834326.1_		llmg_0245		67.9388	0.162948	0.398926	0.408466	0.682932	0.875982
	LLNZ_RS01285_WP_011834327.1_		llmg_0246		77.9135	0.539813	0.378706	1.42542	0.154037	0.413713
	LLNZ_RS01290_WP_011834328.1_		llmg_0247		32.3275	-0.0566621	0.58174	-0.097401	0.922408	NA
	LLNZ_RS01295_WP_011834329.1_		llmg_0248		126.954	0.375688	0.337304	1.11379	0.265368	0.551337
	LLNZ_RS01300_WP_011834330.1_		llmg_0249		6.34687	-0.984269	1.2678	-0.776359	0.437537	NA
	LLNZ_RS01305_WP_011834331.1_		llmg_0250	rmeC	99.56	-0.00321166	0.337777	-0.00950822	0.992414	0.99716
	LLNZ_RS01310_WP_003129844.1_rpsU		llmg_0251	rpsU	9126.3	-0.0612382	0.163997	-0.37341	0.708843	0.883372
	LLNZ_RS01315_WP_011834332.1_		llmg_0252		91.2018	-0.176467	0.348069	-0.506988	0.612163	0.839835
	LLNZ_RS01320_WP_011834333.1_		llmg_0253	pgk	34389.8	0.0651905	0.131384	0.496183	0.619765	0.845048
	LLNZ_RS01325_WP_011834334.1_		llmg_0254	hadL	70.9795	-0.31091	0.402458	-0.772526	0.439803	0.725389
	LLNZ_RS01330_WP_011834335.1_dhaQ	dhaQ	llmg_0255	dhaK	281.517	0.35851	0.237557	1.50915	0.131261	0.38072
	LLNZ_RS01345_WP_011834336.1_dhaL	dhaL	llmg_0257	dhaM	20.8635	-0.266907	0.70051	-0.381018	0.70319	NA
	LLNZ_RS01350_WP_011834337.1_		llmg_0258		8.99172	0.103449	1.03493	0.0999572	0.920378	NA
	LLNZ_RS01355__		llmg_pseudo_06	glpF1	6.29803	-0.100562	1.32873	-0.0756824	0.939672	NA
	LLNZ_RS01360_WP_011834338.1_		llmg_0260	pepDA	371.482	0.0399862	0.20326	0.196725	0.844043	0.938786
	LLNZ_RS01370_WP_011834339.1_		llmg_0262		10.5916	0.123646	0.999679	0.123685	0.901564	NA
	LLNZ_RS01375_WP_011834340.1_		llmg_0263		820.051	-0.521193	0.189703	-2.74741	0.00600687	0.0496754
	LLNZ_RS01380_WP_011834341.1_		llmg_0264	fbp	552.961	-0.388288	0.18819	-2.06328	0.0390862	0.184828
	LLNZ_RS01390_WP_011834342.1_		llmg_0265		630.11	0.168054	0.203535	0.825675	0.408988	0.690547
	LLNZ_RS01395_WP_011834343.1_		llmg_0266		248.907	-0.525376	0.251348	-2.09024	0.0365967	0.175862
	LLNZ_RS01400_WP_011675288.1_		llmg_0267		317.011	0.253231	0.276063	0.917297	0.358987	0.646031
	LLNZ_RS01405_WP_011834344.1_		llmg_0268		50.7196	0.112479	0.47898	0.23483	0.814341	0.928735
	LLNZ_RS01410_WP_011834345.1_		llmg_0269		51.9836	-0.18974	0.446656	-0.4248	0.670983	0.87528
	LLNZ_RS01415_WP_011834346.1_		llmg_0270		359.344	0.197752	0.212193	0.931943	0.351366	0.635744
	LLNZ_RS01420_WP_011834347.1_		llmg_0271		3067.11	-0.363935	0.142279	-2.5579	0.0105306	0.0748938
	LLNZ_RS13525_WP_011675293.1_		llmg_0272		536.957	-0.111068	0.215163	-0.516206	0.605711	0.836886
	LLNZ_RS01425_WP_011834348.1_		llmg_0273	luxS	3809.53	0.617207	0.143427	4.30329	1.68279e-05	0.000460309
	LLNZ_RS01435_WP_011675296.1_		llmg_0276		3302.94	0.662007	0.156597	4.22746	2.36342e-05	0.000627187
	LLNZ_RS01440_WP_011834351.1_		llmg_0277		772.857	-0.0844341	0.172632	-0.4891	0.624771	0.848722
	LLNZ_RS01445_WP_011834352.1_		llmg_0278		98.3945	-0.617867	0.352107	-1.75477	0.0792984	0.28346
	LLNZ_RS01450_WP_011675299.1_		llmg_0279		142.272	-0.501442	0.289492	-1.73215	0.0832474	0.292416
	LLNZ_RS01455_WP_011834353.1_		llmg_0280	acmA	6163.17	-0.435964	0.135615	-3.2147	0.00130579	0.0150739
	LLNZ_RS01460_WP_011834354.1_nrdD	nrdD	llmg_0281		6467.86	-0.523091	0.134286	-3.89534	9.80622e-05	0.00187478
	LLNZ_RS01465_WP_011834355.1_nrdG	nrdG	llmg_0282	nrdG	932.161	-0.530063	0.196128	-2.70264	0.00687912	0.054603
	LLNZ_RS01470_WP_011834356.1_		llmg_0283		54.1239	0.108198	0.439421	0.246229	0.805505	0.926276
	LLNZ_RS01475_WP_011834357.1_		llmg_0284		2863.05	-0.287845	0.145128	-1.98338	0.0473249	0.209313
	LLNZ_RS01485_WP_011834358.1_		llmg_0286		925.141	0.00689368	0.172261	0.0400188	0.968078	0.988227
	LLNZ_RS01495_WP_011675310.1_		llmg_0287	cbiO3	698.479	0.093073	0.176833	0.526333	0.598657	0.834833
	LLNZ_RS01500_WP_011834359.1_		llmg_0288	cbiO2	537.206	-0.519447	0.187735	-2.76692	0.00565887	0.0476583
	LLNZ_RS01505_WP_011675312.1_		llmg_0289	cbiQ2	315.219	-0.42624	0.218505	-1.95071	0.0510911	0.22017
	LLNZ_RS01510_WP_011834360.1_		llmg_0290		856.217	-0.336902	0.165384	-2.0371	0.0416405	0.193813
	LLNZ_RS01515_WP_011834361.1_dapD	dapD	llmg_0291	dapD	1437	0.468839	0.164312	2.85335	0.00432614	0.0392442
	LLNZ_RS01520_WP_011834362.1_		llmg_0292	hipO1	377.519	0.0304861	0.219679	0.138775	0.889628	0.959805
	LLNZ_RS01525_WP_011834363.1_		llmg_0293	xynD	387.633	0.488072	0.227583	2.14458	0.0319862	0.161109
	LLNZ_RS01540_WP_011834365.1_		llmg_0295		73.3145	0.380551	0.457425	0.831943	0.405441	0.686547
	LLNZ_RS01545_WP_011675319.1_rpsD	rpsD	llmg_0296	rpsD	20431.1	-0.171326	0.136403	-1.25604	0.209103	0.485518
	LLNZ_RS01550_WP_011834366.1_		llmg_0297	tex	2601.67	0.167723	0.160528	1.04482	0.296105	0.579179
	LLNZ_RS01555_WP_011834367.1_		llmg_0298		118.891	0.166396	0.312613	0.532277	0.594534	0.831712
	LLNZ_RS01560_WP_011834368.1_		llmg_0299	add	2693.38	-0.129815	0.141438	-0.917823	0.358712	0.646031
	LLNZ_RS01565_WP_011834369.1_		llmg_0300		16.4719	0.212739	0.791076	0.268924	0.787989	NA
	LLNZ_RS01570_WP_011834370.1_		llmg_0301		1.58764	-0.995923	2.52983	-0.393672	0.693823	NA
	LLNZ_RS01575_WP_011834371.1_		llmg_0302		3419.74	0.193601	0.147614	1.31153	0.189677	0.458838
	LLNZ_RS01580_WP_011675343.1_		llmg_0304		1583.71	0.0109226	0.151985	0.0718664	0.942708	0.9762
	LLNZ_RS01585_WP_011834372.1_tsaB	tsaB	llmg_0306		603.448	-0.24037	0.202382	-1.1877	0.23495	0.517006
	LLNZ_RS01590_WP_011675346.1_rimI	rimI	llmg_0307		556.996	-0.154749	0.210069	-0.736659	0.46133	0.74051
	LLNZ_RS01595_WP_011834373.1_rimI	rimI	llmg_0308	rimI2	38.3874	0.21576	0.531571	0.405891	0.684823	0.875982
	LLNZ_RS01600_WP_011834374.1_tsaD	tsaD	llmg_0309	gcp	631.375	-0.0276191	0.179406	-0.153948	0.877651	0.95461
	LLNZ_RS01605_WP_011834375.1_		llmg_0310		307.763	-0.237589	0.240555	-0.987669	0.323315	0.608311
	LLNZ_RS01610_WP_011675351.1_		llmg_0311		717.468	0.0879543	0.171532	0.512757	0.608121	0.836886
	LLNZ_RS01615_WP_011834376.1_		llmg_0312	phnD	86.1348	-0.415298	0.360421	-1.15226	0.249215	0.53515
	LLNZ_RS01620_WP_011834377.1_phnC	phnC	llmg_0313	phnC	35.1005	-0.119809	0.570058	-0.21017	0.833535	0.935613
	LLNZ_RS01625_WP_011834378.1_phnE	phnE	llmg_0314	phnB	8.04589	0.438287	1.11328	0.393689	0.69381	NA
	LLNZ_RS01630_WP_011834379.1_phnE	phnE	llmg_0315		9.21341	-0.0123336	1.02577	-0.0120237	0.990407	NA
	LLNZ_RS01635_WP_014734915.1_		llmg_0316	cpdC	19.5749	0.574303	0.716727	0.801285	0.422967	NA
	LLNZ_RS01640_WP_011834381.1_		llmg_0318	tpx	1368.02	0.411192	0.166028	2.47664	0.0132625	0.0896609
	LLNZ_RS01650_WP_014734917.1_				83.0007	-0.663229	0.408992	-1.62162	0.104885	0.33845
	LLNZ_RS01655_WP_014734918.1_				365.478	-0.186326	0.216038	-0.862466	0.388431	0.665989
	LLNZ_RS01660__				0.0906406	-0.518174	4.94732	-0.104738	0.916583	NA
	LLNZ_RS01670_WP_011834384.1_		llmg_0321	napB	228.378	-0.28604	0.242831	-1.17794	0.238821	0.522292
	LLNZ_RS01675_WP_011834385.1_		llmg_0322		688.002	-0.374582	0.190039	-1.97108	0.0487149	0.212693
	LLNZ_RS01680_WP_011834386.1_		llmg_0323		132.64	-0.28251	0.296343	-0.953322	0.340427	0.623384
	LLNZ_RS01685_WP_080514899.1_lmrC	lmrC	llmg_0324	lmrC	1514.78	-0.714204	0.174754	-4.0869	4.3717e-05	0.00100947
	LLNZ_RS01690_WP_011834388.1_lmrD	lmrD	llmg_0325	lmrD	1650.7	-0.27465	0.191947	-1.43087	0.152469	0.412617
	LLNZ_RS01695_WP_011834389.1_		llmg_0326	murA1	1126.88	-0.350174	0.161296	-2.17101	0.0299306	0.154699
	LLNZ_RS01700_WP_003131683.1_		llmg_0327		213.549	0.560844	0.252566	2.22058	0.0263794	0.144223
	LLNZ_RS01705_WP_011834390.1_		llmg_0328		7.78767	1.76959	1.17953	1.50025	0.13355	NA
	LLNZ_RS01710_WP_011834391.1_		llmg_0329		2.36915	-1.07348	2.08689	-0.514391	0.606979	NA
	LLNZ_RS13335_WP_075070355.1_				0	NA	NA	NA	NA	NA
	LLNZ_RS01715__		llmg_0330		2.30803	0.379239	2.21446	0.171256	0.864022	NA
	LLNZ_RS01720_WP_011834393.1_		llmg_0331		153.924	0.192253	0.301473	0.63771	0.523662	0.786472
	LLNZ_RS01725_WP_011834394.1_		llmg_0332		388.712	0.220935	0.205715	1.07398	0.28283	0.565661
	LLNZ_RS01730_WP_011834395.1_		llmg_0333		542.015	-0.441937	0.221669	-1.99368	0.0461868	0.205673
	LLNZ_RS01735_WP_011834396.1_thiT	thiT	llmg_0334		64.9137	-0.262745	0.437091	-0.601123	0.547758	0.804223
	LLNZ_RS01740_WP_011834397.1_		llmg_0335	plpA	452.298	-0.503442	0.212324	-2.3711	0.0177352	0.110643
	LLNZ_RS01745_WP_011834398.1_		llmg_0336	plpB	49.3007	-0.160509	0.465944	-0.344481	0.730485	0.893876
	LLNZ_RS01750_WP_011834399.1_		llmg_0338	plpC	39.4869	-0.712378	0.513595	-1.38704	0.165428	0.429408
	LLNZ_RS01755_WP_011834400.1_		llmg_0339	dar	45.2059	-0.229204	0.479247	-0.47826	0.632465	0.853193
	LLNZ_RS01760_WP_011834401.1_		llmg_0340	plpD	48.4054	-0.190037	0.476227	-0.399047	0.689858	0.877459
	LLNZ_RS01765_WP_011834402.1_		llmg_0341		419.008	-0.276697	0.197216	-1.40302	0.160612	0.421719
	LLNZ_RS01770_WP_003131669.1_		llmg_0342		339.24	0.0617665	0.214705	0.287681	0.773591	0.910891
	LLNZ_RS01775_WP_011834403.1_		llmg_0343		229.716	-0.184462	0.252345	-0.730993	0.464783	0.740734
	LLNZ_RS01780_WP_011834404.1_		llmg_0344	cbiO	63.0083	-0.221539	0.429349	-0.515989	0.605862	0.836886
	LLNZ_RS01785_WP_011834405.1_		llmg_0345	cbiQ	19.768	-0.413947	0.747512	-0.553766	0.579739	NA
	LLNZ_RS01790_WP_010905285.1_				1400.69	-0.290263	0.213418	-1.36007	0.173808	0.43772
	LLNZ_RS01795_WP_011834406.1_		llmg_0346	fhuC	467.432	-0.128615	0.199593	-0.644388	0.519324	0.785985
	LLNZ_RS01800_WP_011834407.1_		llmg_0347	fhuB	51.7943	-0.992531	0.456215	-2.17558	0.0295869	0.153512
	LLNZ_RS01805_WP_011834408.1_		llmg_0348	fhuG	42.978	-0.83348	0.515161	-1.6179	0.105684	0.340408
	LLNZ_RS01810_WP_011834409.1_		llmg_0349	fhuD	480.775	-0.750741	0.201634	-3.72328	0.000196651	0.00329854
	LLNZ_RS01815_WP_011834410.1_		llmg_0350	fhuR	587.145	0.516975	0.180337	2.86671	0.00414756	0.0378173
	LLNZ_RS01820_WP_011834411.1_		llmg_0351	araJ	3.08703	0.644452	1.84024	0.3502	0.726189	NA
	LLNZ_RS01825_WP_011834412.1_		llmg_0352		11.0633	0.279279	0.94125	0.296711	0.766687	NA
	LLNZ_RS01830_WP_042211540.1_		llmg_0353		240.595	0.661577	0.243597	2.71587	0.00661027	0.053423
	LLNZ_RS01835_WP_011675393.1_		llmg_0354		234.32	0.110446	0.251697	0.438806	0.660802	0.868833
	LLNZ_RS01840_WP_011675395.1_		llmg_0355	pmg	22897	0.105238	0.126398	0.83259	0.405076	0.686547
	LLNZ_RS01845_WP_011834414.1_ahpC	ahpC	llmg_0356	ahpC	6419.52	0.414884	0.136253	3.04495	0.00232718	0.0235098
	LLNZ_RS01850_WP_011834415.1_ahpF	ahpF	llmg_0357	ahpF	4019.48	-0.0713583	0.155506	-0.458879	0.646321	0.862732
	LLNZ_RS01855_WP_011834416.1_		llmg_0358	pbp2B	745.242	-0.367875	0.175188	-2.09989	0.0357383	0.173614
	LLNZ_RS01860_WP_011834417.1_recR	recR	llmg_0359	recR	270.858	-0.449956	0.247836	-1.81554	0.0694416	0.260555
	LLNZ_RS01865_WP_011834418.1_		llmg_0360		2787.46	0.0599383	0.141372	0.423975	0.671584	0.875423
	LLNZ_RS01870_WP_011834419.1_		llmg_0361	murF	1045.04	-0.309756	0.165934	-1.86675	0.0619372	0.244178
	LLNZ_RS01875_WP_011834420.1_		llmg_0362	dppA	9.49036	0.857364	1.01799	0.842213	0.399669	NA
	LLNZ_RS01885_WP_011834421.1_		llmg_0364	dppB	5.77965	-1.08042	1.31711	-0.820295	0.412048	NA
	LLNZ_RS01890_WP_011834422.1_		llmg_0365	dppC	8.07777	-0.331378	1.11633	-0.296846	0.766584	NA
	LLNZ_RS01895_WP_011834423.1_		llmg_0366	dppD	9.97428	1.20365	1.01327	1.18788	0.234879	NA
	LLNZ_RS01900_WP_011675407.1_		llmg_0367	dppF	17.5498	0.706599	0.7524	0.939126	0.347666	NA
	LLNZ_RS01905_WP_011834424.1_		llmg_0368	prfC	2837.17	0.208198	0.15807	1.31713	0.187795	0.456147
	LLNZ_RS01910_WP_011834425.1_		llmg_0369	rheA	2554.99	-0.345217	0.14615	-2.36207	0.0181733	0.111039
	LLNZ_RS01915_WP_003131632.1_era	era	llmg_0371	eraL	1607.11	0.205455	0.1542	1.33239	0.182732	0.448387
	LLNZ_RS01920_WP_011834427.1_asnB	asnB	llmg_0372	asnB	1154.38	0.800195	0.162153	4.93481	8.02285e-07	2.9718e-05
	LLNZ_RS01925_WP_011834428.1_mutM	mutM	llmg_0373	fpg	316.553	0.583844	0.215134	2.71386	0.00665049	0.0535048
	LLNZ_RS01930_WP_011675413.1_recA	recA	llmg_0374	recA	3753.06	0.0896596	0.15283	0.586663	0.55743	0.80907
	LLNZ_RS01935_WP_011675414.1_		llmg_0375		535.019	-0.465231	0.19638	-2.36904	0.0178345	0.110684
	LLNZ_RS01940_WP_011834429.1_		llmg_0376		1345.11	-0.131669	0.169673	-0.776015	0.43774	0.723329
	LLNZ_RS01945_WP_011834430.1_		llmg_0377		90.7768	-0.1251	0.386097	-0.324013	0.745928	0.900954
	LLNZ_RS01950_WP_011675417.1_		llmg_0378		269.682	0.424658	0.23631	1.79704	0.0723291	0.26624
	LLNZ_RS01955_WP_011834432.1_		llmg_0379		344.432	-0.962776	0.237332	-4.05666	4.97788e-05	0.00110633
	LLNZ_RS01960_WP_011834433.1_		llmg_0380		346.796	-0.189632	0.218451	-0.868077	0.385352	0.662627
	LLNZ_RS01965_WP_011834434.1_		llmg_0381		56.5883	-0.385291	0.431113	-0.893713	0.371475	0.653944
	LLNZ_RS01970_WP_011834435.1_		llmg_0382		642.61	0.347321	0.181496	1.91366	0.055664	0.232872
	LLNZ_RS01975_WP_011834436.1_		llmg_0383	ppnK	642.464	5.84716e-05	0.182879	0.000319728	0.999745	0.999745
	LLNZ_RS01980_WP_011834437.1_		llmg_0384	rluE	355.207	0.164799	0.219413	0.751091	0.452598	0.737597
	LLNZ_RS01985_WP_011834438.1_		llmg_0385	ppiA	1540.44	-0.201137	0.168097	-1.19655	0.231482	0.51064
	LLNZ_RS01990_WP_011834439.1_		llmg_0386	lysQ	447.113	-0.105348	0.201445	-0.522962	0.601001	0.836193
	LLNZ_RS01995_WP_011834440.1_		llmg_0387		293.413	0.252379	0.236639	1.06652	0.28619	0.569519
	LLNZ_RS02000_WP_011834441.1_		llmg_0388	apbE	66.7352	-0.200516	0.407939	-0.491536	0.623048	0.848222
	LLNZ_RS02005_WP_042211542.1_lysS	lysS	llmg_0389	lysS	7826.96	-0.0826383	0.130858	-0.631512	0.527706	0.786472
	LLNZ_RS02010_WP_011834443.1_		llmg_0390	rlrG	256.877	0.36648	0.243766	1.50341	0.132734	0.383668
	LLNZ_RS02015_WP_011834444.1_		llmg_0391		32.7032	-1.47191	0.612508	-2.40309	0.0162572	NA
	LLNZ_RS02020_WP_011834445.1_		llmg_0392	ldhB	63.3042	-0.222639	0.411652	-0.540842	0.588616	0.828551
	LLNZ_RS02025_WP_011834446.1_		llmg_0393	rlrD	79.2273	-0.397287	0.388665	-1.02219	0.306693	0.591204
	LLNZ_RS02030_WP_011834447.1_		llmg_0394		121.3	-0.417115	0.314061	-1.32814	0.184133	0.450328
	LLNZ_RS02035_WP_011834448.1_thiI	thiI	llmg_0395	thiI	1149.78	-0.290637	0.171918	-1.69056	0.0909212	0.306751
	LLNZ_RS02045_WP_011834449.1_		llmg_0397		326.238	0.145696	0.211746	0.688069	0.491409	0.763746
	LLNZ_RS02050_WP_011834450.1_		llmg_0398		46.4171	-0.154875	0.476963	-0.324711	0.7454	0.900954
	LLNZ_RS02055_WP_011834451.1_		llmg_0399	nha	181.272	-0.318935	0.285268	-1.11802	0.263558	0.549362
	LLNZ_RS02060_WP_011834452.1_		llmg_0400		541.697	0.260714	0.193537	1.3471	0.177949	0.444372
	LLNZ_RS02065_WP_011834453.1_tyrS		llmg_0401	tyrS	19041.7	-0.15516	0.126179	-1.22968	0.218816	0.49501
	LLNZ_RS02070_WP_011834454.1_		llmg_0402	pbp1B	1108.8	-0.55425	0.163137	-3.39745	0.000680177	0.00923171
	LLNZ_RS02075_WP_011834455.1_pepA	pepA	llmg_0403	pepA	6822.04	0.140268	0.153492	0.91385	0.360796	0.646274
	LLNZ_RS02080_WP_011675459.1_		llmg_0405		333.168	-0.184191	0.212073	-0.868525	0.385107	0.662627
	LLNZ_RS02085_WP_011675460.1_		llmg_0406	trxH	1394.66	0.247215	0.171573	1.44087	0.149621	0.408982
	LLNZ_RS02090_WP_011834456.1_		llmg_0407	pheT	1899.13	-0.221562	0.15006	-1.47648	0.139814	0.396639
	LLNZ_RS02095_WP_011834457.1_		llmg_0408	noxE	7590.28	-0.269031	0.142568	-1.88704	0.0591552	0.238499
	LLNZ_RS02100_WP_011834458.1_		llmg_0409	ssbA	5.95717	-0.454733	1.27683	-0.356143	0.721734	NA
	LLNZ_RS02105_WP_011834459.1_groES	groES	llmg_0410	groES	3725.2	-0.170671	0.165356	-1.03214	0.302005	0.583657
	LLNZ_RS02110_WP_011834460.1_groL	groL	llmg_0411	groEL2	14704.3	0.00929048	0.135265	0.0686833	0.945242	0.976548
	LLNZ_RS02115_WP_011675466.1_		llmg_0412	vicX	217.363	-0.170333	0.248629	-0.685089	0.493288	0.764661
	LLNZ_RS02125_WP_173249647.1_		llmg_0413	kinC	109.224	-0.622331	0.32703	-1.90298	0.0570435	0.235999
	LLNZ_RS02130_WP_003131580.1_		llmg_0414	llrC	11792.2	0.285248	0.153774	1.85499	0.0635979	0.248487
	LLNZ_RS02135_WP_011834462.1_tmk		llmg_0415	tmk	391.977	-0.0309207	0.228405	-0.135377	0.892314	0.960372
	LLNZ_RS02140_WP_011834463.1_		llmg_0416	holB	245.889	-0.254469	0.236908	-1.07413	0.282766	0.565661
	LLNZ_RS02145_WP_011834464.1_		llmg_0417		796.645	-0.0416938	0.178773	-0.233222	0.815589	0.929027
	LLNZ_RS02150_WP_011834465.1_yabA	yabA	llmg_0418		254.408	0.607518	0.273624	2.22027	0.0264008	0.144223
	LLNZ_RS02155_WP_011834466.1_rsmI	rsmI	llmg_0419		407.935	-0.305384	0.21685	-1.40827	0.15905	0.420819
	LLNZ_RS02160_WP_011834467.1_		llmg_0420		26.6331	-0.0435668	0.627229	-0.0694591	0.944624	NA
	LLNZ_RS02165_WP_011834468.1_		llmg_0421	drrB	5.0299	-0.817836	1.38009	-0.592597	0.553451	NA
	LLNZ_RS02170__				4.08554	0.22268	1.55128	0.143545	0.885859	NA
	LLNZ_RS02175_WP_011834471.1_		llmg_0424		154.854	0.095355	0.301511	0.316257	0.751807	0.902575
	LLNZ_RS02180_WP_011834472.1_mvk	mvk	llmg_0425	mvk	423.019	-0.537566	0.197365	-2.72372	0.00645511	0.0524073
	LLNZ_RS02185_WP_011834473.1_mvaD	mvaD	llmg_0426	mvaD	605.177	-0.0853405	0.190489	-0.448008	0.654147	0.866251
	LLNZ_RS02190_WP_011834474.1_		llmg_0427		171.602	-0.220554	0.273087	-0.80763	0.419304	0.70266
	LLNZ_RS02195_WP_041931252.1_fni	fni	llmg_0428	fni	247.046	-0.00200201	0.240985	-0.00830759	0.993372	0.99716
	LLNZ_RS02200_WP_003131560.1_		llmg_0429	sodA	10013.9	0.510255	0.147273	3.46469	0.00053084	0.00749074
	LLNZ_RS02205_WP_011834476.1_		llmg_0430	cstA	180.857	-0.0209657	0.266765	-0.0785923	0.937357	0.975424
	LLNZ_RS02210_WP_014734929.1_		llmg_0431		35.6813	-0.17513	0.534254	-0.327803	0.74306	0.899826
	LLNZ_RS02215_WP_011834478.1_		llmg_0432		49.488	0.50376	0.473867	1.06308	0.287744	0.569677
	LLNZ_RS02220_WP_011834479.1_		llmg_0433	rheB	2159.77	-0.106198	0.142513	-0.745177	0.456165	0.739566
	LLNZ_RS02225_WP_011834480.1_		llmg_0434		59.4185	-1.25582	0.436922	-2.87424	0.00404999	0.0371179
	LLNZ_RS02230_WP_011675487.1_		llmg_0435	hexR	226.276	-0.579611	0.261129	-2.21963	0.0264436	0.144223
	LLNZ_RS02235_WP_011675488.1_		llmg_0437	ptcB	12268	0.05532	0.138502	0.399417	0.689586	0.877459
	LLNZ_RS02240_WP_011675489.1_		llmg_0438	ptcA	5396.66	-0.623434	0.136449	-4.56897	4.90117e-06	0.000150246
	LLNZ_RS02245_WP_011834482.1_		llmg_0439		1254.4	-0.281417	0.158292	-1.77784	0.0754309	0.273706
	LLNZ_RS02250_WP_011675491.1_		llmg_0440	ptcC	27704.2	-0.200429	0.132294	-1.51502	0.129766	0.380045
	LLNZ_RS02255_WP_206535943.1_		llmg_0441	bglA	29774.6	0.0795917	0.125696	0.633207	0.526599	0.786472
	LLNZ_RS02260_WP_011834484.1_		llmg_0442		42.7539	1.05093	0.495402	2.12137	0.0338905	0.168118
	LLNZ_RS02270_WP_011834486.1_ligA	ligA	llmg_0444	ligA	1398.46	-0.404918	0.171832	-2.35648	0.0184491	0.112186
	LLNZ_RS02275_WP_011834487.1_		llmg_0445		1082.93	-0.271637	0.165651	-1.63981	0.101044	0.328751
	LLNZ_RS02280_WP_011834488.1_ugpC	ugpC	llmg_0446	msmK	655.51	-0.77472	0.174885	-4.42989	9.42829e-06	0.000266087
	LLNZ_RS02285_WP_011834489.1_nifJ	nifJ	llmg_0447	nifJ	968.779	0.399341	0.168888	2.36453	0.0180531	0.110684
	LLNZ_RS02290_WP_011834490.1_cdaA		llmg_0448		480.994	-0.00961203	0.225108	-0.0426997	0.965941	0.988172
	LLNZ_RS02300_WP_011834493.1_glmM		llmg_0451	femD	2606.96	0.0849087	0.138719	0.61209	0.540478	0.796471
	LLNZ_RS02305_WP_011834494.1_treR	treR	llmg_0452	treR	663.166	-0.0803022	0.173756	-0.462154	0.643971	0.860887
	LLNZ_RS02310_WP_011834495.1_		llmg_0453		3380.95	-0.157829	0.140883	-1.12028	0.262594	0.547995
	LLNZ_RS02315_WP_011834496.1_		llmg_0454		4996.34	-0.232435	0.14166	-1.64079	0.10084	0.328751
	LLNZ_RS02320_WP_011834497.1_		llmg_0455	trePP	5778.5	-0.145467	0.133395	-1.09049	0.275496	0.557975
	LLNZ_RS02325_WP_011834498.1_pgmB	pgmB	llmg_0456	pgmB	2652.21	-0.196294	0.143916	-1.36395	0.172583	0.436977
	LLNZ_RS02330_WP_011834499.1_		llmg_0457		206.728	0.0663319	0.257051	0.25805	0.796369	0.922439
	LLNZ_RS02335_WP_011834500.1_		llmg_0458		315.08	0.266065	0.215677	1.23362	0.217343	0.494507
	LLNZ_RS02340_WP_011675508.1_tsaE	tsaE	llmg_0459		491.748	0.440334	0.215772	2.04073	0.0412774	0.192681
	LLNZ_RS02345_WP_011834501.1_		llmg_0460		172.221	-0.0438205	0.268165	-0.163409	0.870197	0.951426
	LLNZ_RS02350_WP_011834502.1_		llmg_0461	lytR	1864.37	-0.359842	0.150836	-2.38566	0.0170487	0.107874
	LLNZ_RS02360_WP_011834503.1_truA	truA	llmg_0462	truA	296.658	-0.203941	0.225987	-0.902447	0.36682	0.649597
	LLNZ_RS02365_WP_011834504.1_		llmg_0463	thiD2	377.44	-0.0802591	0.210494	-0.381289	0.702989	0.882708
	LLNZ_RS02370_WP_011834505.1_		llmg_0464		323.481	-0.163012	0.213264	-0.764366	0.444649	0.729323
	LLNZ_RS02375_WP_011834506.1_		llmg_0465		1023.62	0.126329	0.166608	0.758241	0.448307	0.732819
	LLNZ_RS02380_WP_011834507.1_		llmg_0466	aspC	559.867	-0.130501	0.187398	-0.696384	0.486189	0.76058
	LLNZ_RS02385_WP_011834508.1_		llmg_0467	pyrG	7536.02	-0.105708	0.132497	-0.797815	0.424978	0.709494
	LLNZ_RS02390_WP_011834509.1_		llmg_0468		3.12268	2.27753	1.82955	1.24486	0.213184	NA
	LLNZ_RS02395_WP_011834510.1_		llmg_0469		2.53334	1.07674	1.9948	0.539774	0.589353	NA
	LLNZ_RS02400_WP_011834511.1_		llmg_0470		48.7894	0.21739	0.46989	0.462641	0.643622	0.860887
	LLNZ_RS02405_WP_011834512.1_		llmg_0471		1.1209	-0.880539	2.97869	-0.295613	0.767525	NA
	LLNZ_RS02410_WP_014734934.1_		llmg_0472		0.929781	-1.17728	3.16692	-0.371743	0.710084	NA
	LLNZ_RS02415_WP_014734935.1_				1.63174	-1.69496	2.59507	-0.653147	0.513661	NA
	LLNZ_RS02420_WP_011675527.1_		llmg_0473		26.8163	0.777545	0.636229	1.22212	0.221664	NA
	LLNZ_RS02425_WP_011834515.1_		llmg_0474		0.938368	0.932895	3.11677	0.299314	0.7647	NA
	LLNZ_RS02430_WP_011834516.1_		llmg_0475		33.4456	0.403788	0.554406	0.728325	0.466415	NA
	LLNZ_RS02435_WP_011834517.1_		llmg_0476		1011.85	0.0967804	0.168395	0.574721	0.56548	0.814768
	LLNZ_RS02440_WP_003131510.1_		llmg_0477		1311	0.0883794	0.177637	0.497527	0.618817	0.844403
	LLNZ_RS02445_WP_011834519.1_		llmg_0478	ntd	11.1196	-0.526512	0.975268	-0.539863	0.589291	NA
	LLNZ_RS02450_WP_011675532.1_		llmg_0479		17.0144	0.356104	0.753988	0.472294	0.636717	NA
	LLNZ_RS02455_WP_011834520.1_		llmg_0480	dukA	13.9102	0.246499	0.832414	0.296126	0.767134	NA
	LLNZ_RS02460_WP_011834521.1_		llmg_0481		1034.18	0.305204	0.160885	1.89703	0.0578233	0.236468
	LLNZ_RS02465_WP_011834522.1_		llmg_0482		2233.95	0.304515	0.163043	1.8677	0.0618036	0.244178
	LLNZ_RS02470_WP_011834523.1_		llmg_0483	dnaE	361.322	-0.0827514	0.218493	-0.378736	0.704884	0.883372
	LLNZ_RS02475_WP_011834524.1_		llmg_0484		168.756	-0.280921	0.269413	-1.04272	0.29708	0.58002
	LLNZ_RS02480_WP_011834525.1_		llmg_0485		13.12	-0.639575	0.87923	-0.727427	0.466964	NA
	LLNZ_RS02490_WP_011834527.1_		llmg_0487		68.1199	0.0965222	0.395192	0.244241	0.807044	0.926276
	LLNZ_RS02495_WP_011834528.1_		llmg_0488		97.064	0.154885	0.357919	0.432737	0.665206	0.871891
	LLNZ_RS02500_WP_014734939.1_		llmg_0489		10.0784	0.178813	0.981157	0.182247	0.855389	NA
	LLNZ_RS02505_WP_011834530.1_		llmg_0490		10.8146	1.19679	0.976649	1.2254	0.220424	NA
	LLNZ_RS02510_WP_011834531.1_		llmg_0491	hly	289.262	-0.420326	0.231654	-1.81445	0.0696084	0.260555
	LLNZ_RS02515_WP_011834532.1_		llmg_0492		3234.11	0.253038	0.154353	1.63935	0.10114	0.328751
	LLNZ_RS02520_WP_011834533.1_		llmg_0493		384.823	-0.0406428	0.213208	-0.190625	0.84882	0.940899
	LLNZ_RS02525_WP_011834534.1_		llmg_0494	nagZ	264.864	-0.26436	0.238353	-1.10911	0.267384	0.5528
	LLNZ_RS02530_WP_011834535.1_		llmg_0495		291.895	-0.117826	0.219941	-0.535714	0.592156	0.830413
	LLNZ_RS02535_WP_010905402.1_		llmg_0496	hllA	25686.7	-0.0691772	0.127578	-0.542234	0.587657	0.827935
	LLNZ_RS02540_WP_011834536.1_		llmg_0497		502.683	-0.0455414	0.186908	-0.243658	0.807496	0.926276
	LLNZ_RS02545_WP_011834537.1_		llmg_0498	ogt	63.6716	-0.424374	0.424118	-1.0006	0.317019	0.600917
	LLNZ_RS02550_WP_011834538.1_		llmg_0499	adaA	29.7228	-0.300509	0.592587	-0.507114	0.612075	NA
	LLNZ_RS02555_WP_011834539.1_		llmg_0500	nhoA	150.635	-0.0115587	0.283437	-0.0407803	0.967471	0.988227
	LLNZ_RS02560_WP_011834540.1_		llmg_0501		22.2492	0.477538	0.672199	0.710412	0.477449	NA
	LLNZ_RS02565_WP_011834541.1_		llmg_0502		18.9228	0.116866	0.740652	0.157789	0.874623	NA
	LLNZ_RS02570_WP_011834542.1_		llmg_0503		13.2375	-0.76495	0.909486	-0.84108	0.400303	NA
	LLNZ_RS02575_WP_011675546.1_		llmg_0504		15.3948	0.429667	0.831309	0.516856	0.605257	NA
	LLNZ_RS02580_WP_011834543.1_		llmg_0505	nifZ	898.491	0.0217066	0.164524	0.131936	0.895035	0.962135
	LLNZ_RS02585_WP_011834544.1_		llmg_0506		5.24574	1.67738	1.41653	1.18414	0.236356	NA
	LLNZ_RS02590_WP_011834545.1_		llmg_0507		970.983	0.363305	0.167624	2.16739	0.0302055	0.1548
	LLNZ_RS02595_WP_011834546.1_cysK	cysK	llmg_0508		890.881	-0.709009	0.18603	-3.81125	0.000138264	0.0025197
	LLNZ_RS02600_WP_011834547.1_		llmg_0509	acmD	2418.7	-0.06274	0.14094	-0.445153	0.656209	0.867465
	LLNZ_RS02615_WP_011834550.1_recU	recU	llmg_0512	recU	348.088	0.0266105	0.224884	0.11833	0.905806	0.965173
	LLNZ_RS02620_WP_011834551.1_		llmg_0513		49.5242	0.603512	0.467369	1.2913	0.196601	0.469026
	LLNZ_RS02625_WP_011675556.1_spx	spx	llmg_0514		1070.3	-0.227253	0.161165	-1.41006	0.158522	0.420125
	LLNZ_RS02630_WP_011675557.1_		llmg_0515		359.284	-0.232676	0.210439	-1.10567	0.268868	0.555222
	LLNZ_RS02635_WP_015082109.1_		llmg_0516	suhB	290.442	-0.217775	0.222875	-0.977117	0.328511	0.611025
	LLNZ_RS02640_WP_011834554.1_murA	murA	llmg_0517	murA2	3672.09	0.0350175	0.14802	0.236573	0.812988	0.928335
	LLNZ_RS02645_WP_011675560.1_		llmg_0518		100.893	-0.759923	0.366799	-2.07177	0.0382869	0.182016
	LLNZ_RS02650_WP_011834555.1_tig		llmg_0519	tig	31407.1	0.163823	0.133737	1.22496	0.220589	0.497725
	LLNZ_RS02745_WP_011834556.1_dnaG	dnaG	llmg_0520	dnaG	233.649	-0.0823299	0.270872	-0.303944	0.76117	0.905069
	LLNZ_RS02750_WP_011675564.1_rpoD	rpoD	llmg_0521	rpoD	6366.51	0.243222	0.133947	1.8158	0.0694007	0.260555
	LLNZ_RS02755_WP_011834557.1_		llmg_0522		4.12349	-0.254233	1.52632	-0.166566	0.867711	NA
	LLNZ_RS02760_WP_011834558.1_		llmg_0523	glpT	23.0586	-0.0081615	0.658988	-0.0123849	0.990119	NA
	LLNZ_RS02775_WP_011834561.1_		llmg_0526		19.0454	0.106741	0.721473	0.147949	0.882383	NA
	LLNZ_RS02780_WP_011834562.1_		llmg_0527		75.5683	-0.00934375	0.407599	-0.0229239	0.981711	0.995295
	LLNZ_RS02785_WP_011834563.1_		llmg_0528	clpE	5544.45	-0.142078	0.13968	-1.01717	0.309072	0.593445
	LLNZ_RS02790_WP_011834564.1_		llmg_0529		139.849	0.167178	0.289922	0.57663	0.56419	0.813568
	LLNZ_RS02795_WP_011834565.1_gap	gap	llmg_0530	gapA	1109.14	0.282682	0.155913	1.81308	0.0698197	0.260797
	LLNZ_RS02800_WP_011675571.1_def		llmg_0532		2324.72	0.268674	0.14133	1.90103	0.0572976	0.236369
	LLNZ_RS02805_WP_011834567.1_		llmg_0533	nudH	171.915	0.198784	0.266983	0.744556	0.45654	0.739566
	LLNZ_RS02810_WP_011834568.1_uvrB	uvrB	llmg_0534	uvrB	969.807	0.332629	0.164281	2.02476	0.0428922	0.196982
	LLNZ_RS02815_WP_011834569.1_		llmg_0535	gltS	71.4292	-0.424927	0.393789	-1.07907	0.280555	0.564009
	LLNZ_RS02820_WP_011834570.1_		llmg_0536	argE	41.3692	-0.0973442	0.50575	-0.192475	0.84737	0.939878
	LLNZ_RS02825_WP_011675575.1_fabZ	fabZ	llmg_0538		8031.2	-0.32947	0.162794	-2.02385	0.0429859	0.196982
	LLNZ_RS02830_WP_011834571.1_fabI	fabI	llmg_0539	fabI	9068.99	0.0100927	0.144141	0.0700198	0.944178	0.976465
	LLNZ_RS02835_WP_011834572.1_yidC	yidC	llmg_0540	oxaA2	2354.08	0.0995708	0.144141	0.690785	0.489701	0.762424
	LLNZ_RS02840_WP_011675578.1_		llmg_0541	pgmA	7815.71	0.0148931	0.13339	0.111651	0.9111	0.966133
	LLNZ_RS02845_WP_011834573.1_		llmg_0542		958.29	0.111219	0.160913	0.691179	0.489453	0.762424
	LLNZ_RS02850_WP_011834574.1_coaC	coaC	llmg_0543	dfpA	550.482	-0.0097196	0.188674	-0.0515153	0.958915	0.984951
	LLNZ_RS02855_WP_011834575.1_		llmg_0544	dfpB	406.796	0.309547	0.20762	1.49093	0.135981	0.390655
	LLNZ_RS02860_WP_011675581.1_		llmg_0546	xylH	433.938	0.150968	0.205406	0.734974	0.462355	0.740602
	LLNZ_RS02865_WP_011834576.1_		llmg_0547	ctpE	425.345	-0.0393856	0.215836	-0.182479	0.855207	0.942689
	LLNZ_RS13530_WP_011834577.1_		llmg_0548		15.9387	-0.773887	0.791484	-0.977767	0.328189	NA
	LLNZ_RS02870_WP_102032782.1_				0	NA	NA	NA	NA	NA
	LLNZ_RS02880_WP_011834579.1_		llmg_0551		64.8611	-0.618705	0.446407	-1.38596	0.165758	0.429408
	LLNZ_RS02885_WP_014734943.1_		llmg_0552		1331.61	-0.289153	0.169558	-1.70534	0.0881315	0.302506
	LLNZ_RS02890_WP_011834581.1_		llmg_0553		91.6426	-0.360767	0.470037	-0.767529	0.442767	0.728252
	LLNZ_RS02895_WP_011834582.1_				0	NA	NA	NA	NA	NA
	LLNZ_RS02900_WP_011675593.1_		llmg_0555	tdk	197.919	0.0720304	0.257108	0.280156	0.779358	0.914324
	LLNZ_RS02905_WP_011675594.1_		llmg_0556		208.727	0.0554231	0.251709	0.220187	0.825725	0.932744
	LLNZ_RS02910_WP_011834583.1_prfA	prfA	llmg_0557	prfA	749.015	-0.0129996	0.175663	-0.0740031	0.941008	0.976153
	LLNZ_RS02915_WP_011834584.1_		llmg_0558		66.3784	0.0415299	0.414077	0.100295	0.92011	0.968594
	LLNZ_RS02920_WP_011834585.1_nfsA	nfsA	llmg_0559		280.666	0.105689	0.231893	0.455766	0.648558	0.864494
	LLNZ_RS02925_WP_011834586.1_prmC	prmC	llmg_0560	hemK	428.671	-0.209027	0.197082	-1.06061	0.288869	0.570043
	LLNZ_RS02930_WP_011834587.1_		llmg_0561		68.5366	0.388683	0.404393	0.96115	0.336477	0.620597
	LLNZ_RS02935_WP_011834588.1_		llmg_0562		659.773	0.0983879	0.173524	0.566999	0.570715	0.816038
	LLNZ_RS02940_WP_011834589.1_		llmg_0563	glyA	2961.55	0.135386	0.155899	0.868418	0.385166	0.662627
	LLNZ_RS02945_WP_011834590.1_		llmg_0564		167.97	0.258918	0.307282	0.842608	0.399448	0.679634
	LLNZ_RS02950_WP_011834591.1_serC	serC	llmg_0565	serC	594.632	0.429338	0.181497	2.36554	0.0180038	0.110684
	LLNZ_RS02955_WP_011834592.1_		llmg_0566	serA	569.371	-0.114194	0.182526	-0.625633	0.531556	0.790483
	LLNZ_RS02960_WP_011834593.1_serB	serB	llmg_0567	serB	163.629	0.0853667	0.27151	0.314415	0.753206	0.902804
	LLNZ_RS02965_WP_011834594.1_		llmg_0568		267.037	0.0621985	0.227261	0.273687	0.784325	0.915188
	LLNZ_RS02970_WP_011834595.1_		llmg_0570	spoU	376.076	0.219985	0.205088	1.07264	0.283434	0.566231
	LLNZ_RS02975_WP_011834596.1_		llmg_0571		12.9461	0.72527	0.878556	0.825525	0.409074	NA
	LLNZ_RS02980_WP_011675745.1_				1.83514	0.166084	2.28797	0.0725904	0.942132	NA
	LLNZ_RS02985_WP_011834597.1_		llmg_0572		10.4452	-2.19495	1.10291	-1.99015	0.0465748	NA
	LLNZ_RS02990_WP_011834598.1_		llmg_0573		86.4353	-0.20906	0.368171	-0.567834	0.570147	0.816038
	LLNZ_RS02995_WP_011834599.1_		llmg_0574	fld	1368	0.0295655	0.151033	0.195756	0.844801	0.938786
	LLNZ_RS03005_WP_011834600.1_		llmg_0576		118.234	-0.451917	0.311932	-1.44877	0.147402	0.408829
	LLNZ_RS03010_WP_011834601.1_		llmg_0577	pepM	3205.8	0.148447	0.153438	0.967469	0.33331	0.616675
	LLNZ_RS03015_WP_011834602.1_		llmg_0578		119.298	-0.671575	0.336573	-1.99533	0.0460068	0.205673
	LLNZ_RS03020_WP_011675753.1_		llmg_0579		231.04	-0.239171	0.24427	-0.979127	0.327517	0.611025
	LLNZ_RS03025__				57.2759	-0.0384865	0.426333	-0.0902733	0.92807	0.97096
	LLNZ_RS03030_WP_011675756.1_		llmg_0581		87.1472	0.225928	0.354938	0.636528	0.524432	0.786472
	LLNZ_RS03035_WP_011834603.1_hprK		llmg_0582	ptsK	1032.1	-0.051935	0.165968	-0.312922	0.75434	0.902804
	LLNZ_RS03040_WP_011834604.1_lgt		llmg_0583	lgt	460.468	-0.338978	0.199448	-1.69958	0.0892093	0.303286
	LLNZ_RS03045_WP_011675759.1_		llmg_0584		2973.55	-0.0392416	0.15569	-0.25205	0.801002	0.92396
	LLNZ_RS03050_WP_011834605.1_		llmg_0585		3983.13	0.151555	0.13609	1.11364	0.265436	0.551337
	LLNZ_RS03055_WP_011834606.1_gndA	gndA	llmg_0586	gnd	14962	0.362572	0.128916	2.81246	0.00491636	0.0432848
	LLNZ_RS03065_WP_011834607.1_		llmg_0588	kupB	1012.26	-0.491454	0.180326	-2.72536	0.00642307	0.0524009
	LLNZ_RS13050_WP_011675764.1_		llmg_0589		1346.35	-0.268895	0.169939	-1.5823	0.113581	0.353598
	LLNZ_RS03070_WP_011675765.1_		llmg_0590		383.032	-0.148165	0.232449	-0.637408	0.523859	0.786472
	LLNZ_RS03075_WP_011834608.1_miaA	miaA	llmg_0591	miaA	210.588	0.031673	0.266136	0.119011	0.905267	0.965173
	LLNZ_RS03080_WP_011834609.1_		llmg_0592		1147.94	0.190176	0.157725	1.20575	0.227915	0.506425
	LLNZ_RS03085_WP_011675768.1_		llmg_0593		6129.67	0.373925	0.153456	2.43669	0.0148224	0.0958338
	LLNZ_RS03095_WP_011834610.1_		llmg_0594	ps201	3.37248	0.553046	1.65496	0.334175	0.738247	NA
	LLNZ_RS03100_WP_011834611.1_		llmg_0595	ps202	66.3242	0.255063	0.39812	0.64067	0.521737	0.786137
	LLNZ_RS13055__				0.418943	0.227034	4.67111	0.0486038	0.961235	NA
	LLNZ_RS13340_WP_011834612.1_		llmg_0596	ps203	0.666446	3.19665	3.89015	0.821728	0.411232	NA
	LLNZ_RS13345_WP_011834613.1_		llmg_0597	ps204	0.0906406	-0.518174	4.94732	-0.104738	0.916583	NA
	LLNZ_RS13535_WP_162467000.1_				0.181281	-1.10289	4.92652	-0.223869	0.82286	NA
	LLNZ_RS13540_WP_014734944.1_		llmg_0598	ps205	0	NA	NA	NA	NA	NA
	LLNZ_RS03125_WP_011834615.1_		llmg_0599		1069.3	-0.33659	0.218158	-1.54287	0.122862	0.367759
	LLNZ_RS03130_WP_161769936.1_		llmg_0600		716.114	-0.584443	0.186918	-3.12673	0.00176764	0.0190476
	LLNZ_RS03135_WP_011834617.1_		llmg_0601		995.107	0.0198118	0.163231	0.121373	0.903396	0.965173
	LLNZ_RS03140_WP_011834618.1_		llmg_0602		959.005	-0.385495	0.170225	-2.26462	0.0235362	0.132428
	LLNZ_RS03145_WP_011834619.1_		llmg_0603		194.046	-0.538846	0.273488	-1.97028	0.0488068	0.212693
	LLNZ_RS03155_WP_011834620.1_rnz		llmg_0604		287.806	-0.466794	0.268194	-1.74051	0.0817698	0.289039
	LLNZ_RS03160_WP_014734945.1_		llmg_0605		73.219	-0.108386	0.41561	-0.260786	0.794257	0.921193
	LLNZ_RS03165_WP_014734946.1_recJ	recJ	llmg_0606	recJ	180.534	-0.249359	0.272227	-0.915999	0.359667	0.646032
	LLNZ_RS03170_WP_011834623.1_		llmg_0607	apt	1540.17	-0.227788	0.171002	-1.33208	0.182835	0.448387
	LLNZ_RS03175_WP_011834624.1_rpoE		llmg_0608	rpoE	2444.68	-0.277999	0.146487	-1.89778	0.0577252	0.236468
	LLNZ_RS03180_WP_041931175.1_mltG	mltG	llmg_0609	pabC	2238.12	-0.0731577	0.141373	-0.51748	0.604821	0.836886
	LLNZ_RS03185_WP_011834626.1_greA	greA	llmg_0610	greA	2825.02	-0.316219	0.145865	-2.16789	0.0301674	0.1548
	LLNZ_RS13065__				26.9468	0.552725	0.675236	0.818566	0.413034	NA
	LLNZ_RS03205_WP_101928132.1_				0	NA	NA	NA	NA	NA
	LLNZ_RS03210_WP_011834627.1_		llmg_0614	ctsR	571.828	0.284306	0.197896	1.43664	0.150819	0.409548
	LLNZ_RS03215_WP_011834628.1_		llmg_0615	clpC	4064.65	-0.230368	0.140018	-1.64528	0.0999129	0.327155
	LLNZ_RS03220_WP_011834629.1_raiA	raiA	llmg_0616	yfiA	21201.3	-0.138036	0.142521	-0.968536	0.332777	0.61633
	LLNZ_RS03225_WP_010905473.1_eno				97894.6	0.0503483	0.126389	0.398361	0.690364	0.877459
	LLNZ_RS03230_WP_011834630.1_		llmg_0618	xerD	2.31276	-1.78864	2.17048	-0.824073	0.409898	NA
	LLNZ_RS03235_WP_011834631.1_		llmg_0619		275.449	-0.570409	0.260283	-2.19149	0.0284163	0.150818
	LLNZ_RS03240__				0	NA	NA	NA	NA	NA
	LLNZ_RS03250_WP_102032783.1_				0	NA	NA	NA	NA	NA
	LLNZ_RS03260_WP_011834633.1_		llmg_0623	abiP	1.38298	-1.96838	2.73361	-0.720065	0.471485	NA
	LLNZ_RS03265__				0.328302	0.813822	4.9263	0.1652	0.868787	NA
	LLNZ_RS03270_WP_011834634.1_		llmg_0624		145.587	0.107447	0.287679	0.373498	0.708778	0.883372
	LLNZ_RS03275_WP_011834635.1_		llmg_0625		104.543	0.187453	0.345126	0.543143	0.587031	0.82771
	LLNZ_RS03280_WP_011834636.1_		llmg_0626		83.2913	-0.0428305	0.371937	-0.115155	0.908322	0.965643
	LLNZ_RS03285_WP_011834637.1_		llmg_0627	fadD	2831.86	-0.12415	0.156787	-0.791836	0.428456	0.713292
	LLNZ_RS03290_WP_011834638.1_		llmg_0628		514.084	0.109376	0.188771	0.579415	0.562309	0.811515
	LLNZ_RS03295_WP_011834639.1_pflB	pflB	llmg_0629	pfl	8570.08	0.119596	0.133171	0.898062	0.369152	0.651144
	LLNZ_RS03300_WP_011834640.1_coaE		llmg_0630	coaE	72.835	-0.141832	0.386959	-0.36653	0.71397	0.884935
	LLNZ_RS03305_WP_011834641.1_		llmg_0631	pmrA	72.3486	0.15582	0.396578	0.392912	0.694385	0.878105
	LLNZ_RS03310_WP_003129585.1_rpmG	rpmG	llmg_0632	rpmGA	10.8966	-0.30952	0.949435	-0.326005	0.744421	NA
	LLNZ_RS03315_WP_011834642.1_		llmg_0633	ftsW1	1066.3	-0.221593	0.172226	-1.28664	0.198221	0.471804
	LLNZ_RS03320_WP_011834643.1_		llmg_0634	pycA	7559.88	-0.0963431	0.130977	-0.735575	0.461989	0.740602
	LLNZ_RS03325_WP_011834644.1_		llmg_0635	gltA	18.3839	0.138045	0.728488	0.189495	0.849705	NA
	LLNZ_RS03330_WP_011834645.1_acnA	acnA	llmg_0636	citB	25.0062	-0.295773	0.641593	-0.460997	0.6448	NA
	LLNZ_RS03335_WP_011834646.1_icd	icd	llmg_0637	icd	18.7429	0.430299	0.723209	0.594986	0.551853	NA
	LLNZ_RS03340_WP_011834647.1_		llmg_0638	clpP	7220.3	0.0527721	0.139648	0.377895	0.705509	0.883372
	LLNZ_RS03345_WP_011834648.1_		llmg_0639		1487.87	0.194471	0.170511	1.14052	0.254069	0.541648
	LLNZ_RS03350_WP_003129597.1_spx	spx	llmg_0640	trmA	1443.18	-0.388427	0.154653	-2.5116	0.0120185	0.0825055
	LLNZ_RS03355_WP_011834650.1_		llmg_0642		184.394	0.0916813	0.260492	0.351954	0.724873	0.889457
	LLNZ_RS03360_WP_011834651.1_		llmg_0643	pacL	547.445	1.42906	0.214416	6.66488	2.64888e-11	1.68204e-09
	LLNZ_RS13545__				32.4265	0.82326	0.604679	1.36148	0.173361	NA
	LLNZ_RS03375_WP_011834654.1_		llmg_0646	icaA	1.65135	1.98676	2.46774	0.805095	0.420765	NA
	LLNZ_RS03380_WP_014734952.1_				0	NA	NA	NA	NA	NA
	LLNZ_RS03385_WP_102032784.1_				0	NA	NA	NA	NA	NA
	LLNZ_RS03395_WP_102032798.1_		llmg_0649	icaB	0.328302	0.813822	4.9263	0.1652	0.868787	NA
	LLNZ_RS03400_WP_011834657.1_brnQ	brnQ	llmg_0650	brnQ	425.563	-0.270503	0.196915	-1.3737	0.169533	0.436338
	LLNZ_RS03405_WP_011834658.1_		llmg_0651		1.5411	-1.55383	2.65946	-0.584265	0.559042	NA
	LLNZ_RS13070__				0.0906406	-0.518174	4.94732	-0.104738	0.916583	NA
	LLNZ_RS03410__				0	NA	NA	NA	NA	NA
	LLNZ_RS03430_WP_011834662.1_				0.994749	2.42409	3.05138	0.794425	0.426948	NA
	LLNZ_RS03435__				0.781506	-1.00053	3.6245	-0.276047	0.782512	NA
	LLNZ_RS03440_WP_041931256.1_		llmg_0658	hsdR	320.282	-0.310708	0.223655	-1.38923	0.164764	0.428917
	LLNZ_RS03445_WP_014734957.1_		llmg_0659	hsdM	659.87	-0.29679	0.176986	-1.67692	0.0935589	0.313273
	LLNZ_RS13690_WP_014734958.1_				43.3258	0.361324	0.488099	0.740267	0.459138	0.740049
	LLNZ_RS03455_WP_003131454.1_		llmg_0661		121.033	-0.204007	0.307639	-0.663135	0.507244	0.774377
	LLNZ_RS03460__				0	NA	NA	NA	NA	NA
	LLNZ_RS03465_WP_011834666.1_pcp	pcp	llmg_0663	pcp	99.3224	0.0932413	0.394379	0.236426	0.813102	0.928335
	LLNZ_RS03470_WP_011834667.1_		llmg_0664	amd	13.4765	-0.00785517	0.852377	-0.00921561	0.992647	NA
	LLNZ_RS12975__				1.65135	1.98676	2.46774	0.805095	0.420765	NA
	LLNZ_RS03485_WP_011834668.1_		llmg_0666	oxlT	551.675	-0.392874	0.185679	-2.11588	0.0343553	0.169207
	LLNZ_RS13085_WP_101812836.1_				0.0906406	-0.518174	4.94732	-0.104738	0.916583	NA
	LLNZ_RS13095__				2.83219	-1.10624	1.839	-0.601546	0.547477	NA
	LLNZ_RS03490_WP_011834669.1_		llmg_0668		1.96989	-0.40738	2.33574	-0.174412	0.861542	NA
	LLNZ_RS13370__				0	NA	NA	NA	NA	NA
	LLNZ_RS03500_WP_011834671.1_				0	NA	NA	NA	NA	NA
	LLNZ_RS13100_WP_011834672.1_				0.418943	0.227034	4.67111	0.0486038	0.961235	NA
	LLNZ_RS03505_WP_101913470.1_		llmg_pseudo_17	repB	0.0906406	-0.518174	4.94732	-0.104738	0.916583	NA
	LLNZ_RS03510_WP_011834674.1_		llmg_0673		28.5938	-0.465725	0.648855	-0.717765	0.472902	NA
	LLNZ_RS03515_WP_011834675.1_		llmg_0674	tnp1297	34.5528	-0.247086	0.546925	-0.451772	0.651433	0.86597
	LLNZ_RS13380_WP_011834676.1_		llmg_0675		3.903	0.714954	1.5568	0.459244	0.646059	NA
	LLNZ_RS03525_WP_011834677.1_		llmg_0676		88.8306	-0.0856557	0.372468	-0.229968	0.818117	0.929027
	LLNZ_RS03530_WP_011834678.1_		llmg_0677		0.0906406	-0.518174	4.94732	-0.104738	0.916583	NA
	LLNZ_RS13105__				0	NA	NA	NA	NA	NA
	LLNZ_RS03550_WP_011834679.1_		llmg_0679		0.420197	-1.63268	4.91336	-0.332295	0.739667	NA
	LLNZ_RS13555_WP_003140242.1_				0	NA	NA	NA	NA	NA
	LLNZ_RS03555_WP_011834680.1_		llmg_0681		23.8586	-0.0782996	0.64337	-0.121702	0.903135	NA
	LLNZ_RS13110__				0	NA	NA	NA	NA	NA
	LLNZ_RS03560_WP_003331415.1_istA				0	NA	NA	NA	NA	NA
	LLNZ_RS03565_WP_003331414.1_istB				0	NA	NA	NA	NA	NA
	LLNZ_RS03575__				0	NA	NA	NA	NA	NA
	LLNZ_RS13560_WP_011834681.1_		llmg_0685		11.568	0.958989	0.929081	1.03219	0.301982	NA
	LLNZ_RS03580_WP_011834682.1_		llmg_0686		26.9467	-0.154347	0.608312	-0.253731	0.799704	NA
	LLNZ_RS13115_WP_011834683.1_				2.52852	-1.39868	2.09379	-0.668015	0.504124	NA
	LLNZ_RS03585_WP_011834671.1_				0	NA	NA	NA	NA	NA
	LLNZ_RS03590_WP_011834685.1_		llmg_0690		24.1344	0.144411	0.668578	0.215997	0.82899	NA
	LLNZ_RS03595_WP_011834687.1_		llmg_0692		4.10381	-0.748846	1.63748	-0.457317	0.647443	NA
	LLNZ_RS03600_WP_031297113.1_		llmg_0693		9.67743	-0.14611	1.0625	-0.137515	0.890623	NA
	LLNZ_RS03605_WP_011834689.1_		llmg_0694	flpB	23.8516	0.36658	0.660943	0.554632	0.579146	NA
	LLNZ_RS13390__				0.428785	2.47397	4.95375	0.499413	0.617489	NA
	LLNZ_RS03610_WP_011834692.1_oppD	oppD	llmg_0697	oppD	496.316	0.990038	0.199471	4.96332	6.92977e-07	2.62152e-05
	LLNZ_RS03615_WP_010906164.1_oppF	oppF	llmg_0698	oppF	318.101	0.502238	0.21821	2.30162	0.0213563	0.123284
	LLNZ_RS03620_WP_010906163.1_oppB	oppB	llmg_0699	oppB	264.21	0.339625	0.238103	1.42638	0.153759	0.413592
	LLNZ_RS03625_WP_003140250.1_oppC	oppC	llmg_0700	oppC	166.282	0.0353387	0.2914	0.121272	0.903475	0.965173
	LLNZ_RS03630_WP_011834693.1_		llmg_0701	oppA	1917.96	-0.0216786	0.143262	-0.151322	0.879722	0.95461
	LLNZ_RS03635_WP_011834694.1_pepO	pepO	llmg_0702	pepO	301.607	-0.200261	0.219206	-0.913576	0.360939	0.646274
	LLNZ_RS03640_WP_011834695.1_		llmg_0703	tnp1675	8.23818	-0.923868	1.10716	-0.834448	0.404028	NA
	LLNZ_RS03645_WP_011834696.1_		llmg_0704		0.237662	2.04188	4.97668	0.410289	0.681594	NA
	LLNZ_RS03650_WP_011834697.1_		llmg_0705		8.59972	1.09041	1.08297	1.00687	0.313995	NA
	LLNZ_RS03655_WP_011834698.1_		llmg_0706		3.00992	1.06284	1.74861	0.60782	0.543307	NA
	LLNZ_RS03660_WP_010890674.1_		llmg_0707		38.3497	0.250939	0.52159	0.481105	0.630442	0.853193
	LLNZ_RS03665_WP_011834700.1_		llmg_0708		46.956	-0.242366	0.470867	-0.514722	0.606747	0.836886
	LLNZ_RS03670_WP_041931261.1_		llmg_0709		35.0957	0.233447	0.54804	0.425967	0.670132	0.874813
	LLNZ_RS03675_WP_011834702.1_		llmg_0710		234.402	-0.0479058	0.241932	-0.198014	0.843034	0.938786
	LLNZ_RS03685_WP_011834703.1_		llmg_0711	tnpR	434.045	0.0567035	0.206889	0.274078	0.784025	0.915188
	LLNZ_RS03690_WP_011834704.1_		llmg_0712		1.02901	0.621254	3.007	0.206602	0.83632	NA
	LLNZ_RS03695_WP_011834705.1_		llmg_0713		0.857569	3.52582	3.83605	0.919127	0.358029	NA
	LLNZ_RS03700_WP_102032785.1_				0	NA	NA	NA	NA	NA
	LLNZ_RS03710_WP_014734972.1_		llmg_0715		0.420197	-1.63268	4.91336	-0.332295	0.739667	NA
	LLNZ_RS12980_WP_011834708.1_		llmg_0716		1.21154	-1.09382	2.88582	-0.379031	0.704665	NA
	LLNZ_RS03720_WP_011834709.1_		llmg_0717	tnp946	5.37298	-0.777292	1.39199	-0.558403	0.576569	NA
	LLNZ_RS03725__istA				0	NA	NA	NA	NA	NA
	LLNZ_RS03730_WP_011834710.1_		llmg_0718		5.92542	-0.611116	1.27627	-0.478831	0.632059	NA
	LLNZ_RS03735_WP_011834711.1_		llmg_0719		3.98875	-0.0214369	1.59271	-0.0134594	0.989261	NA
	LLNZ_RS03745_WP_102032786.1_				0	NA	NA	NA	NA	NA
	LLNZ_RS03750_WP_011834713.1_serS	serS	llmg_0722	serS	4132.99	0.266958	0.147101	1.81479	0.0695556	0.260555
	LLNZ_RS03755_WP_041931262.1_		llmg_0724		127.877	0.0423516	0.302321	0.140088	0.88859	0.959268
	LLNZ_RS03760_WP_011834715.1_		llmg_0725		57.8137	0.323325	0.437945	0.738278	0.460346	0.740049
	LLNZ_RS03765_WP_011676702.1_		llmg_0726		813.87	-0.645327	0.177726	-3.63101	0.000282311	0.00448168
	LLNZ_RS03770_WP_011834716.1_		llmg_0727	ptnD	27739.4	0.180154	0.128331	1.40382	0.160373	0.421719
	LLNZ_RS03775_WP_011834717.1_		llmg_0728	ptnC	21543.5	-0.0190501	0.131087	-0.145324	0.884455	0.958294
	LLNZ_RS03780_WP_011834718.1_	manX	llmg_0729	ptnAB	18422.4	0.0416894	0.130376	0.319762	0.749149	0.901125
	LLNZ_RS03785_WP_011676698.1_		llmg_0730	fer	140.499	-0.818064	0.303092	-2.69906	0.00695352	0.0548565
	LLNZ_RS03790_WP_011834719.1_		llmg_0731		618.944	-0.346293	0.193139	-1.79298	0.0729769	0.267532
	LLNZ_RS03795_WP_011834720.1_cmk		llmg_0732	cmk	760.647	-0.146369	0.170829	-0.856812	0.391549	0.668113
	LLNZ_RS03800_WP_011834721.1_		llmg_0733		677.115	-0.145241	0.175067	-0.829632	0.406747	0.687449
	LLNZ_RS03805_WP_011834722.1_		llmg_0734		217.615	-0.153113	0.256231	-0.597557	0.550135	0.804392
	LLNZ_RS03810__				0	NA	NA	NA	NA	NA
	LLNZ_RS03820_WP_011834723.1_		llmg_0736		1.54969	0.247202	2.57032	0.0961755	0.923381	NA
	LLNZ_RS03825_WP_011834724.1_		llmg_0737	malG	98.3989	-0.618016	0.339429	-1.82075	0.0686443	0.259533
	LLNZ_RS03830_WP_046781793.1_		llmg_0738	malF	133.656	-0.355535	0.298602	-1.19066	0.233786	0.515082
	LLNZ_RS03835_WP_011834726.1_		llmg_0739	malE	940.166	-0.232275	0.162519	-1.42922	0.15294	0.413264
	LLNZ_RS03840_WP_011834727.1_		llmg_0740	dexC	132.704	-0.0504552	0.308992	-0.16329	0.87029	0.951426
	LLNZ_RS13120__				3.64085	2.45304	1.75293	1.39939	0.161695	NA
	LLNZ_RS03845_WP_011834728.1_		llmg_0741	dexA	61.7352	-0.10843	0.413662	-0.262123	0.793227	0.921193
	LLNZ_RS03850_WP_011834729.1_		llmg_0742	maa	10.2058	1.1099	0.980472	1.13201	0.257631	NA
	LLNZ_RS03855_WP_011834730.1_		llmg_0743	amyY	6.20349	-0.546872	1.29279	-0.423017	0.672283	NA
	LLNZ_RS03860_WP_011834731.1_		llmg_0744	agl	34.5203	0.369896	0.544303	0.679578	0.496772	0.767385
	LLNZ_RS03865_WP_011834732.1_		llmg_0745	mapA	115.299	-0.0612707	0.315172	-0.194404	0.84586	0.939374
	LLNZ_RS03870_WP_011834733.1_		llmg_0746	malR	718.242	0.086002	0.188729	0.455689	0.648613	0.864494
	LLNZ_RS03875_WP_011834734.1_		llmg_0747	llrF	917.359	0.695161	0.168442	4.12701	3.67505e-05	0.000895101
	LLNZ_RS03880_WP_011676680.1_		llmg_0748	kinF	338.807	0.206285	0.219943	0.9379	0.348296	0.632553
	LLNZ_RS03885_WP_011834735.1_		llmg_0749	dxsB	876.627	0.274161	0.169654	1.616	0.106095	0.341115
	LLNZ_RS03890_WP_011834736.1_yidD	yidD	llmg_0750		59.6725	0.416907	0.428584	0.972756	0.330675	0.613716
	LLNZ_RS03895_WP_011834737.1_	ascB	llmg_0751	ascB	3912.21	-0.25883	0.143634	-1.80202	0.0715429	0.264456
	LLNZ_RS03900_WP_011834738.1_		llmg_0752	pip	436.393	0.321746	0.200686	1.60323	0.108884	0.34469
	LLNZ_RS03905_WP_011834739.1_		llmg_0753	ubiE	462.084	0.077675	0.194596	0.39916	0.689775	0.877459
	LLNZ_RS03910_WP_011834740.1_		llmg_0754		44.811	-0.513227	0.483393	-1.06172	0.288363	0.569677
	LLNZ_RS03915_WP_041168732.1_		llmg_0755		43.0848	0.911652	0.493997	1.84546	0.0649705	0.25058
	LLNZ_RS03920_WP_011834742.1_		llmg_0756		105.72	0.0688476	0.328289	0.209716	0.833889	0.935613
	LLNZ_RS03925_WP_014734976.1_		llmg_0757		5.25047	0.515408	1.33211	0.386912	0.698822	NA
	LLNZ_RS03930_WP_011834744.1_		llmg_0758	eriC	175.244	-0.335647	0.274913	-1.22092	0.222116	0.49801
	LLNZ_RS03935_WP_011834745.1_menA	menA	llmg_0759	ubiA	337.344	-0.00767605	0.228782	-0.0335518	0.973235	0.990504
	LLNZ_RS03940_WP_011834746.1_		llmg_0760		267.578	0.953711	0.235097	4.05668	4.9776e-05	0.00110633
	LLNZ_RS03950_WP_011834747.1_		llmg_0761		1978.48	-0.277766	0.152273	-1.82413	0.0681321	0.259398
	LLNZ_RS03955_WP_011676564.1_udk	udk	llmg_0762	udk	1206.77	-0.364078	0.158368	-2.29894	0.0215084	0.12376
	LLNZ_RS03960_WP_011834748.1_pta	pta	llmg_0763	pta	6564.77	-0.126653	0.132031	-0.959264	0.337426	0.621059
	LLNZ_RS03965_WP_011676562.1_		llmg_0764		192.169	-0.0582993	0.286892	-0.20321	0.838971	0.937535
	LLNZ_RS03970_WP_011834749.1_		llmg_0765		1433.51	-0.0123565	0.149723	-0.0825293	0.934226	0.974225
	LLNZ_RS03975_WP_011834750.1_		llmg_0766	ftsK	354.788	-0.384857	0.248525	-1.54856	0.121487	0.366067
	LLNZ_RS03980_WP_011834751.1_		llmg_0767		70.0445	0.0629593	0.388377	0.162108	0.87122	0.951493
	LLNZ_RS03985_WP_011834752.1_holA		llmg_0768	holA	238.355	0.275187	0.251768	1.09302	0.274386	0.55786
	LLNZ_RS03990_WP_011676557.1_gpsB	gpsB	llmg_0769		2583.19	0.109778	0.144399	0.760243	0.447109	0.732682
	LLNZ_RS13125__rnpB				4521.17	0.352096	0.152562	2.30788	0.0210058	0.122454
	LLNZ_RS04000_WP_011834753.1_		llmg_0771		758.068	-0.308351	0.199111	-1.54864	0.121467	0.366067
	LLNZ_RS04005_WP_011834754.1_		llmg_0772		1540.66	0.166772	0.166548	1.00134	0.316661	0.600878
	LLNZ_RS04010_WP_011834755.1_		llmg_0774	pepQ	5356.74	0.385919	0.134261	2.8744	0.00404801	0.0371179
	LLNZ_RS04015_WP_011834756.1_ccpA	ccpA	llmg_0775	ccpA	20872.9	-0.286181	0.131565	-2.17521	0.0296146	0.153512
	LLNZ_RS04020_WP_011834757.1_		llmg_0776	trxB2	519.196	0.538955	0.20495	2.62969	0.00854636	0.0643874
	LLNZ_RS04025_WP_011834758.1_		llmg_0777		348.377	0.114931	0.220814	0.520488	0.602724	0.836193
	LLNZ_RS04030_WP_011834759.1_		llmg_0778	mutS	877.467	-0.20411	0.172548	-1.18291	0.236843	0.519245
	LLNZ_RS04035_WP_011834760.1_trxA	trxA	llmg_0779	trxA	4200.96	0.595889	0.150471	3.96017	7.48963e-05	0.00153064
	LLNZ_RS04040_WP_011676547.1_		llmg_0781		407.96	0.0895958	0.593374	0.150994	0.879981	0.95461
	LLNZ_RS04050_WP_014734978.1_aroD		llmg_0782	aroD	1824.1	0.0779864	0.16816	0.463763	0.642818	0.86064
	LLNZ_RS04055_WP_011676545.1_purB	purB	llmg_0783	purB	2066.86	-0.387263	0.170099	-2.27669	0.0228045	0.129129
	LLNZ_RS04060_WP_011834762.1_		llmg_0784	rbsR	57.5773	-0.252449	0.430883	-0.585889	0.55795	0.809164
	LLNZ_RS04065_WP_011834763.1_rbsK	rbsK	llmg_0785	rbsK	134.735	0.209355	0.300131	0.697546	0.485461	0.760485
	LLNZ_RS04070_WP_011834764.1_rbsD	rbsD	llmg_0786	rbsD	35.1717	-0.0758504	0.536702	-0.141327	0.887612	0.958793
	LLNZ_RS04075_WP_014734979.1_		llmg_0787	rbsD	105.271	-0.0532802	0.326226	-0.163323	0.870264	0.951426
	LLNZ_RS04080_WP_041168731.1_		llmg_0788	rbsC	92.5819	-0.129271	0.348231	-0.371221	0.710473	0.883372
	LLNZ_RS04085_WP_011834767.1_		llmg_0789	rbsB	121.761	-0.192244	0.308093	-0.623978	0.532642	0.791175
	LLNZ_RS04090_WP_011834768.1_		llmg_0790	ps301	54.5309	-0.612422	0.457522	-1.33856	0.180713	0.44663
	LLNZ_RS04095_WP_011834769.1_		llmg_0791	ps302	1015.63	-0.460895	0.197932	-2.32855	0.0198829	0.117059
	LLNZ_RS04100_WP_011834770.1_		llmg_0792	ps303	117.979	-0.230847	0.310956	-0.74238	0.457857	0.739566
	LLNZ_RS04105_WP_011834771.1_		llmg_0793	ps304	357.25	-0.310846	0.210562	-1.47627	0.139872	0.396639
	LLNZ_RS04110_WP_011834772.1_		llmg_0794	ps305	227.68	0.213578	0.239817	0.890587	0.373151	0.655162
	LLNZ_RS04115_WP_003129361.1_		llmg_0795	ps306	11.4223	-0.473679	0.9759	-0.485376	0.62741	NA
	LLNZ_RS04120_WP_011834773.1_		llmg_0796	ps307	2.75508	-0.732927	1.95767	-0.374388	0.708116	NA
	LLNZ_RS04125_WP_011834774.1_		llmg_0797	ps308	34.2469	0.771969	0.615552	1.25411	0.209802	0.486348
	LLNZ_RS04130_WP_011834775.1_		llmg_0798	ps309	3.19979	1.48953	1.80402	0.825671	0.408991	NA
	LLNZ_RS04135_WP_011834776.1_		llmg_0800	ps310	11.5936	-0.252754	0.923261	-0.273763	0.784267	NA
	LLNZ_RS04140_WP_011834777.1_		llmg_0801	ps311	284.908	0.159929	0.223652	0.715081	0.474559	0.75269
	LLNZ_RS04145_WP_002819828.1_		llmg_0802	ps312	1.5411	-1.55383	2.65946	-0.584265	0.559042	NA
	LLNZ_RS04150_WP_011834778.1_		llmg_0803	ps313	0.519425	1.21765	4.32317	0.281657	0.778206	NA
	LLNZ_RS04155_WP_011834779.1_		llmg_0804	ps314	6.3824	0.784179	1.22219	0.641618	0.521121	NA
	LLNZ_RS04160_WP_011834780.1_		llmg_0805	ps315	17.2571	1.11399	0.778374	1.43117	0.152381	NA
	LLNZ_RS04165_WP_011834781.1_		llmg_0806	ps316	15.4882	0.280867	0.805947	0.348494	0.727469	NA
	LLNZ_RS04170_WP_011834782.1_		llmg_0807	ps317	5.42317	-0.00820548	1.30724	-0.00627695	0.994992	NA
	LLNZ_RS04175_WP_011834783.1_		llmg_0808	ps318	6.57603	0.501215	1.19955	0.417837	0.676066	NA
	LLNZ_RS04180_WP_011834784.1_		llmg_0810	ps319	5.65971	1.59642	1.36084	1.17311	0.24075	NA
	LLNZ_RS04185_WP_014734980.1_		llmg_0811	ps320	14.7177	0.598071	0.839882	0.712089	0.47641	NA
	LLNZ_RS04190_WP_011834786.1_				0.519425	1.21765	4.32317	0.281657	0.778206	NA
	LLNZ_RS04195_WP_011834787.1_				0.237662	2.04188	4.97668	0.410289	0.681594	NA
	LLNZ_RS04200_WP_011676933.1_		llmg_0814	ps323	2.43537	-0.0818186	1.93295	-0.0423283	0.966237	NA
	LLNZ_RS04205_WP_011834788.1_		llmg_0815	ps324	9.18418	1.21739	1.03249	1.17908	0.238366	NA
	LLNZ_RS04210_WP_011834789.1_				1.08539	1.79706	2.91974	0.615487	0.538233	NA
	LLNZ_RS04215_WP_011834790.1_		llmg_0817	ps326	6.38373	0.098999	1.27393	0.0777117	0.938057	NA
	LLNZ_RS04220_WP_011834791.1_		llmg_0818	ps327	9.70113	-0.432936	1.08358	-0.399542	0.689494	NA
	LLNZ_RS04225_WP_011834792.1_		llmg_0819	ps328	5.5201	1.49916	1.32538	1.13112	0.258003	NA
	LLNZ_RS04230_WP_011834793.1_		llmg_0820	ps329	0.237662	2.04188	4.97668	0.410289	0.681594	NA
	LLNZ_RS04235_WP_003131928.1_		llmg_0821	ps330	4.71387	-0.52367	1.44233	-0.363073	0.71655	NA
	LLNZ_RS04240_WP_003331415.1_istA				0	NA	NA	NA	NA	NA
	LLNZ_RS04245_WP_003331414.1_istB				0	NA	NA	NA	NA	NA
	LLNZ_RS04250_WP_011834794.1_		llmg_0824	ps333	3.58698	1.32851	1.64927	0.805515	0.420522	NA
	LLNZ_RS04255_WP_011834795.1_		llmg_0825	ps334	4.77766	-0.250559	1.44733	-0.173118	0.862559	NA
	LLNZ_RS04260_WP_011834796.1_		llmg_0826	ps335	14.4589	-0.720464	0.851326	-0.846285	0.397394	NA
	LLNZ_RS13565_WP_014734981.1_				5.66807	-1.12912	1.42321	-0.793358	0.427569	NA
	LLNZ_RS04265_WP_102032787.1_				9.2197	0.881337	1.03027	0.855439	0.392308	NA
	LLNZ_RS04270_WP_011834797.1_		llmg_0830	ps336	1.35982	-1.2208	2.84637	-0.428898	0.667997	NA
	LLNZ_RS04275_WP_011834798.1_		llmg_0831	ps337	3.73156	1.35154	1.6766	0.80612	0.420174	NA
	LLNZ_RS04280_WP_011834799.1_		llmg_0832	ps338	133.891	0.283586	0.294471	0.963033	0.335531	0.619496
	LLNZ_RS13570_WP_011834800.1_		llmg_0833	ps339	6.22561	-0.0472611	1.24444	-0.0379778	0.969705	NA
	LLNZ_RS04285_WP_011834801.1_		llmg_0834	ps340	609.501	0.569943	0.18443	3.0903	0.00199956	0.021162
	LLNZ_RS04290_WP_011834802.1_		llmg_0835	ps341	37.4737	0.106223	0.522304	0.203374	0.838843	0.937535
	LLNZ_RS04295_WP_011834803.1_		llmg_0836	ps342	113.669	-0.034558	0.319518	-0.108157	0.913871	0.966133
	LLNZ_RS04300_WP_011834804.1_		llmg_0837	ps343	3.01851	1.86566	1.86577	0.99994	0.317339	NA
	LLNZ_RS04305_WP_011834805.1_		llmg_0838	ps344	1.58513	0.48115	2.64402	0.181976	0.855601	NA
	LLNZ_RS04310_WP_011676912.1_		llmg_0839	ps345	1.17603	1.38405	2.82031	0.490745	0.623607	NA
	LLNZ_RS04315_WP_011834806.1_		llmg_0840	ps346	0.791347	-0.113651	3.64501	-0.0311799	0.975126	NA
	LLNZ_RS04320_WP_011834807.1_		llmg_0841	ps347	43.8854	0.274994	0.481441	0.57119	0.567871	0.816038
	LLNZ_RS04325_WP_011834808.1_		llmg_0842	ps348	34.9917	0.296548	0.537244	0.551979	0.580963	0.823725
	LLNZ_RS04330_WP_014734984.1_		llmg_0843	ps349	2.07155	1.09859	2.10179	0.52269	0.60119	NA
	LLNZ_RS04335_WP_011834810.1_		llmg_0844	ps350	25.8617	0.161576	0.639783	0.252548	0.800617	NA
	LLNZ_RS04340_WP_011834811.1_		llmg_0845	ps351	5.8484	1.47709	1.28572	1.14884	0.250621	NA
	LLNZ_RS04345_WP_011834812.1_		llmg_0846	ps352	10.7399	0.471671	0.941207	0.501134	0.616277	NA
	LLNZ_RS13575_WP_011676905.1_				0.757087	1.95943	3.41473	0.573818	0.566091	NA
	LLNZ_RS04350_WP_011834813.1_		llmg_0848	ps353	27.6221	0.354383	0.599951	0.590687	0.55473	NA
	LLNZ_RS04355_WP_011834814.1_		llmg_0849	ps354	5.50041	0.998468	1.31678	0.758264	0.448293	NA
	LLNZ_RS04360_WP_011834815.1_		llmg_0850	ps355	9.40467	0.768393	1.00992	0.760842	0.446752	NA
	LLNZ_RS04365_WP_011834816.1_		llmg_0851	ps356	25.4032	0.279401	0.654649	0.426795	0.669529	NA
	LLNZ_RS04370_WP_011834817.1_		llmg_0852	ps357	462.297	-0.215021	0.198028	-1.08581	0.277563	0.560803
	LLNZ_RS13580_WP_173249648.1_		llmg_0853	ps358	23.2618	1.05096	0.859689	1.22249	0.221523	NA
	LLNZ_RS04385_WP_011834819.1_		llmg_0854		58.5666	0.904314	0.425354	2.12603	0.033501	0.167317
	LLNZ_RS04390_WP_011834820.1_		llmg_0855		25.701	-0.341526	0.632447	-0.540008	0.589191	NA
	LLNZ_RS04395_WP_011834821.1_		llmg_0856		850.311	-0.254375	0.176223	-1.44349	0.148884	0.408982
	LLNZ_RS04400_WP_011676494.1_		llmg_0857	kdgR	229.16	-0.299458	0.265086	-1.12966	0.258618	0.544814
	LLNZ_RS04405_WP_011834822.1_		llmg_0858	uxuB	87.7499	0.229049	0.353009	0.648847	0.516437	0.784377
	LLNZ_RS04410_WP_011834823.1_uxuA	uxuA	llmg_0859	uxuA	61.6911	0.071647	0.411443	0.174136	0.861759	0.948148
	LLNZ_RS04415_WP_011834824.1_		llmg_0860	uxuT	54.5687	0.158781	0.439193	0.36153	0.717704	0.884935
	LLNZ_RS04420_WP_011834825.1_		llmg_0861		28.4269	0.99485	0.621317	1.6012	0.109334	NA
	LLNZ_RS04425_WP_011834826.1_uxaC	uxaC	llmg_0862	uxaC	92.2854	-0.0198772	0.356433	-0.055767	0.955527	0.983176
	LLNZ_RS04435_WP_011676669.1_		llmg_0864	kdgA	34.5617	-0.192999	0.544292	-0.354587	0.722899	0.888262
	LLNZ_RS04440_WP_011834827.1_		llmg_0865		40.7175	0.279766	0.497115	0.562778	0.573586	0.817832
	LLNZ_RS04445_WP_011834828.1_		llmg_0866		18.3131	0.46249	0.738508	0.626249	0.531152	NA
	LLNZ_RS04450_WP_011834829.1_		llmg_0867		49.8803	-0.18864	0.456768	-0.412988	0.679616	0.875587
	LLNZ_RS04455_WP_011834830.1_tkt	tkt	llmg_0868	tkt	9926.52	0.0543667	0.130039	0.418081	0.675888	0.875587
	LLNZ_RS04460_WP_011834831.1_		llmg_0869		33.5093	-0.715616	0.568402	-1.259	0.208032	NA
	LLNZ_RS04465_WP_011834832.1_		llmg_0870		3087.87	0.209299	0.142079	1.47312	0.140719	0.398406
	LLNZ_RS04470_WP_011834833.1_		llmg_0871	asd	2313.32	0.00117348	0.145614	0.00805882	0.99357	0.99716
	LLNZ_RS04475_WP_011834834.1_		llmg_0872		1285.82	0.759057	0.152592	4.97441	6.5445e-07	2.54585e-05
	LLNZ_RS04480_WP_011834835.1_		llmg_0873		585.709	-0.178745	0.202144	-0.884247	0.376563	0.65769
	LLNZ_RS04485_WP_011834836.1_dapA	dapA	llmg_0874	dapA	1498.08	1.23583	0.160329	7.70809	1.27716e-14	9.87304e-13
	LLNZ_RS04490_WP_011834837.1_		llmg_0875		126.099	0.138773	0.312302	0.444357	0.656785	0.867577
	LLNZ_RS04495_WP_011834838.1_		llmg_0876		1624.39	0.119385	0.152661	0.782028	0.434198	0.720153
	LLNZ_RS04500_WP_011834839.1_		llmg_0877		5.32268	-0.134961	1.33166	-0.101348	0.919275	NA
	LLNZ_RS04505_WP_011834840.1_ffh	ffh	llmg_0878	ffh	4997.71	0.233374	0.16048	1.45423	0.145884	0.407832
	LLNZ_RS04510_WP_011834841.1_		llmg_0879	speG	541.208	0.430543	0.198653	2.16731	0.0302112	0.1548
	LLNZ_RS04515_WP_096815784.1_		llmg_0880		600.021	0.345763	0.189676	1.82291	0.068317	0.259461
	LLNZ_RS04520_WP_011834842.1_		llmg_0881	azlC	84.8104	0.5464	0.358495	1.52415	0.127472	0.375861
	LLNZ_RS04525_WP_011676650.1_		llmg_0882		22.6863	0.431055	0.665428	0.647787	0.517123	NA
	LLNZ_RS04530_WP_011834843.1_		llmg_0883		191.47	-0.499645	0.264177	-1.89133	0.0585802	0.238306
	LLNZ_RS04535_WP_011834844.1_		llmg_0884		825.459	-0.161691	0.169613	-0.953292	0.340442	0.623384
	LLNZ_RS04540_WP_011834845.1_proB	proB	llmg_0885	proB	230.022	-0.162211	0.250092	-0.648604	0.516594	0.784377
	LLNZ_RS04545_WP_041931271.1_		llmg_0886	proA	856.864	-0.106219	0.165651	-0.641222	0.521378	0.786137
	LLNZ_RS04550_WP_011834847.1_		llmg_0887		95.5009	-0.0855109	0.35375	-0.241727	0.808992	0.92736
	LLNZ_RS04555_WP_011834848.1_		llmg_0888	rarA	44.2275	0.936504	0.488144	1.9185	0.0550479	0.231415
	LLNZ_RS04560_WP_011834849.1_		llmg_0889		44.102	0.34106	0.49703	0.686195	0.49259	0.764245
	LLNZ_RS04565_WP_011676642.1_pyrR	pyrR	llmg_0890	pyrR	31583	0.163475	0.129746	1.25996	0.207683	0.483325
	LLNZ_RS04570_WP_011834850.1_		llmg_0891	pyrP	14559.4	-0.55304	0.135104	-4.09345	4.25008e-05	0.00100725
	LLNZ_RS04575_WP_011834851.1_		llmg_0893	pyrB	15585.9	-0.108517	0.139714	-0.776709	0.43733	0.723329
	LLNZ_RS04580_WP_011834852.1_	carA	llmg_0894	carA	17892.5	-0.134963	0.130698	-1.03263	0.301775	0.583657
	LLNZ_RS04595_WP_011834855.1_		llmg_0897		25.8316	-0.605214	0.631938	-0.957711	0.338208	NA
	LLNZ_RS13590_WP_011834856.1_		llmg_0898		16.8565	-0.0906258	0.78896	-0.114867	0.90855	NA
	LLNZ_RS04600_WP_011834857.1_		llmg_0899		21.6852	-0.470314	0.678944	-0.692714	0.488489	NA
	LLNZ_RS04610_WP_102032782.1_				0	NA	NA	NA	NA	NA
	LLNZ_RS04620_WP_011676637.1_arsC	arsC	llmg_0902	arsC	10.8318	0.334508	0.938691	0.356356	0.721574	NA
	LLNZ_RS04625_WP_011834858.1_		llmg_0903		41.957	0.0981466	0.495237	0.198181	0.842903	0.938786
	LLNZ_RS04630_WP_011676635.1_		llmg_0904		1478.43	0.0232003	0.153572	0.151071	0.87992	0.95461
	LLNZ_RS04635_WP_011834859.1_		llmg_0905		18.9609	-0.558224	0.733467	-0.761075	0.446612	NA
	LLNZ_RS04640_WP_011676633.1_		llmg_0906	rpmE	7076.15	-0.295194	0.137606	-2.14521	0.0319361	0.161109
	LLNZ_RS04645_WP_011834860.1_		llmg_0907		629.412	0.125792	0.180715	0.696082	0.486377	0.76058
	LLNZ_RS04650_WP_011834861.1_		llmg_0908	llrA	2694.02	0.193398	0.142143	1.36059	0.173643	0.43772
	LLNZ_RS04655_WP_041931273.1_		llmg_0909	kinA	116.179	-0.565604	0.317762	-1.77996	0.075082	0.272997
	LLNZ_RS04660_WP_014734987.1_		llmg_0910	amtB	159.807	-0.0403635	0.28391	-0.14217	0.886946	0.958769
	LLNZ_RS04665_WP_011676628.1_		llmg_0911	glnB	99.9936	0.453558	0.335973	1.34998	0.177021	0.4433
	LLNZ_RS04670_WP_011834864.1_murD		llmg_0912	murD	1607.11	0.163983	0.150075	1.09267	0.274538	0.55786
	LLNZ_RS04675_WP_011676626.1_murG	murG	llmg_0913	murG	1136.88	0.197588	0.160686	1.22965	0.218829	0.49501
	LLNZ_RS04680_WP_011834865.1_		llmg_0914	ftsQ	420.009	-0.612171	0.21663	-2.82589	0.00471501	0.0423399
	LLNZ_RS04685_WP_011834866.1_obgE	obgE	llmg_0915	obgL	2302.45	0.256474	0.16101	1.59291	0.111181	0.348029
	LLNZ_RS04690_WP_011834867.1_		llmg_0916		155.266	0.369935	0.279014	1.32586	0.184885	0.451545
	LLNZ_RS04695_WP_011834868.1_		llmg_0917		20.1171	-0.681218	0.706271	-0.964528	0.334781	NA
	LLNZ_RS13595_WP_011676621.1_		llmg_0918		0	NA	NA	NA	NA	NA
	LLNZ_RS04705__		llmg_pseudo_24		9.66919	0.611872	1.0146	0.60307	0.546462	NA
	LLNZ_RS04710_WP_011676619.1_		llmg_0920		4.7556	1.25186	1.48585	0.842522	0.399496	NA
	LLNZ_RS04715_WP_011834869.1_		llmg_0921		2.36316	1.66509	2.03967	0.816354	0.414297	NA
	LLNZ_RS04720_WP_011834870.1_		llmg_0922		3.26467	-0.650179	1.80331	-0.360548	0.718438	NA
	LLNZ_RS04725__		llmg_pseudo_25		13.4436	0.517508	0.915733	0.56513	0.571985	NA
	LLNZ_RS04730__		llmg_0924		5.3007	0.522564	1.38978	0.376006	0.706913	NA
	LLNZ_RS04735_WP_011834872.1_		llmg_0925		0.837886	0.289288	3.49476	0.0827777	0.934028	NA
	LLNZ_RS04740_WP_011834873.1_queA	queA	llmg_0926	queA	1793.28	0.272802	0.167846	1.62532	0.104095	0.336511
	LLNZ_RS04745_WP_011834874.1_		llmg_0927		5.62288	0.448847	1.30237	0.344639	0.730366	NA
	LLNZ_RS04750_WP_011676603.1_		llmg_0928	nagB	800.165	0.301102	0.171645	1.75421	0.0793942	0.28346
	LLNZ_RS04755_WP_011834875.1_		llmg_0929	hmcM	1494.32	0.514448	0.149744	3.43552	0.000591413	0.0082151
	LLNZ_RS04760_WP_014734990.1_		llmg_0930	thiL	1891.5	-0.0815673	0.144014	-0.566384	0.571132	0.816038
	LLNZ_RS04765_WP_011834877.1_		llmg_0931	mvaA	774.511	-0.308583	0.170961	-1.80499	0.0710764	0.263462
	LLNZ_RS04770_WP_011834878.1_rpsP	rpsP	llmg_0932	rpsP	12393.2	0.456425	0.165755	2.75361	0.00589424	0.0489718
	LLNZ_RS04775_WP_011676598.1_		llmg_0933		1295.73	0.424981	0.152086	2.79434	0.00520058	0.0448866
	LLNZ_RS04780_WP_011834879.1_hemH	hemH	llmg_0934	hemH	378.883	0.216064	0.223928	0.964886	0.334602	0.618423
	LLNZ_RS04785_WP_011834880.1_		llmg_0935		414.028	-0.00816675	0.204969	-0.0398439	0.968218	0.988227
	LLNZ_RS04790_WP_011834881.1_rimM	rimM	llmg_0936	rimM	615.921	0.0295305	0.19706	0.149856	0.880879	0.955001
	LLNZ_RS04795_WP_014734991.1_trmD	trmD	llmg_0937	trmD	406.958	-0.164866	0.208172	-0.791971	0.428377	0.713292
	LLNZ_RS04800_WP_011834883.1_		llmg_0938		1185.14	-0.269955	0.164832	-1.63775	0.101473	0.329232
	LLNZ_RS04805_WP_011834884.1_		llmg_0939		901.661	-0.440402	0.184853	-2.38244	0.0171983	0.108435
	LLNZ_RS04810_WP_011834885.1_dapB		llmg_0940	dapB	1346.87	0.307828	0.159156	1.93413	0.0530977	0.225856
	LLNZ_RS04815_WP_011834886.1_		llmg_0941		429.693	0.373505	0.197787	1.88842	0.0589692	0.238499
	LLNZ_RS04820_WP_011834887.1_		llmg_0942	papL	312.914	-0.0840013	0.214873	-0.390934	0.695846	0.878679
	LLNZ_RS04825_WP_011676588.1_		llmg_0943	pepDB	2660.7	0.054938	0.151658	0.362249	0.717166	0.884935
	LLNZ_RS04830_WP_014734992.1_		llmg_0944		121.351	-0.397684	0.311976	-1.27473	0.202406	0.477293
	LLNZ_RS04835_WP_011834889.1_		llmg_0945		321.253	0.321013	0.215454	1.48994	0.136241	0.390703
	LLNZ_RS04840_WP_011834890.1_		llmg_0947	cmhR	61.0653	0.379838	0.425493	0.892701	0.372017	0.65425
	LLNZ_RS04845_WP_011834891.1_		llmg_0948		643.548	0.245703	0.17484	1.4053	0.159932	0.421719
	LLNZ_RS04850_WP_011676583.1_				113.446	-0.445553	0.333165	-1.33733	0.181114	0.44663
	LLNZ_RS04855_WP_011834892.1_		llmg_0950		530.684	-0.232439	0.20045	-1.15959	0.246218	0.530637
	LLNZ_RS04860_WP_011834893.1_msrA	msrA	llmg_0951	msrA	1124.18	0.749721	0.191534	3.9143	9.06666e-05	0.00175223
	LLNZ_RS04865_WP_011834894.1_		llmg_0952	pyrDA	4119.17	-0.129107	0.141522	-0.912274	0.361625	0.64668
	LLNZ_RS04870_WP_011834895.1_		llmg_0953		436.221	-0.0253178	0.198846	-0.127324	0.898684	0.964309
	LLNZ_RS04875_WP_011676578.1_		llmg_0954		95.8775	0.477502	0.344511	1.38603	0.165738	0.429408
	LLNZ_RS04880_WP_011834896.1_		llmg_0955		702.948	0.48168	0.179286	2.68665	0.00721717	0.0562813
	LLNZ_RS04885_WP_011834897.1_		llmg_0956		195.156	0.401027	0.25837	1.55214	0.120628	0.364756
	LLNZ_RS04890_WP_011834898.1_rpe	rpe	llmg_0957	rpe2	6.8993	-0.818938	1.18879	-0.688884	0.490896	NA
	LLNZ_RS04895_WP_011834899.1_rpiB	rpiB	llmg_0958	rpiB	80.8262	0.130459	0.366661	0.355801	0.721989	0.888262
	LLNZ_RS04905_WP_011834902.1_		llmg_0961		21.629	0.252285	0.676139	0.373126	0.709054	NA
	LLNZ_RS04910_WP_011834903.1_		llmg_0962		15.2294	-0.040202	0.804331	-0.049982	0.960137	NA
	LLNZ_RS04915_WP_011834904.1_		llmg_0963		28.5527	0.0525992	0.62287	0.0844465	0.932701	NA
	LLNZ_RS04920_WP_011834905.1_		llmg_0964	thyA	1975.61	0.224293	0.143518	1.56283	0.118094	0.358312
	LLNZ_RS04930_WP_011834907.1_		llmg_0966	rmaI	32.4218	0.913415	0.572894	1.59439	0.110849	NA
	LLNZ_RS04935_WP_011834908.1_		llmg_0967		50.6953	0.115186	0.449386	0.256317	0.797706	0.923386
	LLNZ_RS04940_WP_011834909.1_		llmg_0968		87.1429	0.312439	0.361634	0.863964	0.387608	0.665219
	LLNZ_RS04945_WP_011834910.1_		llmg_0969		41.3008	0.239452	0.500746	0.47819	0.632515	0.853193
	LLNZ_RS04950_WP_011834911.1_		llmg_0970		22.0138	0.182207	0.677471	0.268952	0.787967	NA
	LLNZ_RS04955_WP_011676481.1_		llmg_0971	yphI	22.4717	0.646363	0.738215	0.875575	0.381261	NA
	LLNZ_RS04960_WP_011676480.1_		llmg_0972		54.7452	-0.00648489	0.446024	-0.0145393	0.9884	0.99716
	LLNZ_RS04965_WP_011676479.1_		llmg_0973	purC	11.6009	0.321262	0.923452	0.347892	0.727921	NA
	LLNZ_RS04970_WP_011676478.1_purS	purS	llmg_0974	purS	3.63582	-0.295649	1.61155	-0.183456	0.85444	NA
	LLNZ_RS04975_WP_011834913.1_purQ	purQ	llmg_0975	purQ	5.72809	-0.229044	1.30118	-0.176028	0.860272	NA
	LLNZ_RS04980_WP_011834914.1_purL	purL	llmg_0976	purL	20.4042	0.292711	0.722781	0.404979	0.685493	NA
	LLNZ_RS04985_WP_042211555.1_purF		llmg_0977	purF	13.4631	0.421559	0.863126	0.488409	0.62526	NA
	LLNZ_RS04990_WP_015082608.1_		llmg_0978		14.4907	0.282874	0.857134	0.330023	0.741383	NA
	LLNZ_RS04995__				5.23694	0.366886	1.39069	0.263815	0.791922	NA
	LLNZ_RS13410__				0.420197	-1.63268	4.91336	-0.332295	0.739667	NA
	LLNZ_RS13135_WP_102032788.1_				0	NA	NA	NA	NA	NA
	LLNZ_RS05025_WP_011834921.1_		llmg_0985		204.938	1.08993	0.259481	4.20041	2.66427e-05	0.000676725
	LLNZ_RS05030_WP_011834922.1_clpB	clpB	llmg_0986	clpB	13473.2	0.249189	0.133485	1.8668	0.0619299	0.244178
	LLNZ_RS05035_WP_011834923.1_purM		llmg_0987	purM	27.8801	-0.568706	0.61008	-0.932181	0.351243	NA
	LLNZ_RS05040_WP_011676469.1_purN	purN	llmg_0988	purN	8.24907	-1.36839	1.12179	-1.21982	0.222532	NA
	LLNZ_RS05045_WP_014734995.1_		llmg_0989		216.385	-0.755724	0.253853	-2.97702	0.00291067	0.0282796
	LLNZ_RS05050__				0	NA	NA	NA	NA	NA
	LLNZ_RS05055_WP_011834925.1_		llmg_0991		93.9519	0.18426	0.374379	0.492175	0.622596	0.848222
	LLNZ_RS05060_WP_011834926.1_		llmg_0992		27.6723	0.492707	0.597023	0.825274	0.409216	NA
	LLNZ_RS05065_WP_011676466.1_hpt	hpt	llmg_0993	hprT	280.907	-0.331173	0.242799	-1.36398	0.172574	0.436977
	LLNZ_RS05070_WP_011834927.1_purH	purH	llmg_0994	purH	93.9942	0.204657	0.344535	0.594009	0.552506	0.80521
	LLNZ_RS05075_WP_011834928.1_		llmg_0995		1249.5	0.120819	0.156856	0.770254	0.441149	0.726263
	LLNZ_RS05080__		llmg_pseudo_29		3.55502	0.0474918	1.59938	0.029694	0.976311	NA
	LLNZ_RS05085_WP_011676462.1_		llmg_0996		205.88	0.196941	0.305706	0.644218	0.519434	0.785985
	LLNZ_RS05090_WP_011834929.1_purD	purD	llmg_0997	purD	42.5807	-0.373688	0.510874	-0.731469	0.464493	0.740734
	LLNZ_RS05095_WP_011834930.1_		llmg_0998		5.73919	-0.276324	1.29013	-0.214182	0.830405	NA
	LLNZ_RS05100_WP_011676459.1_purE	purE	llmg_0999	purE	18.96	0.0367308	0.774415	0.0474305	0.96217	NA
	LLNZ_RS05105_WP_011834931.1_purK	purK	llmg_1000	purK	33.8144	-0.112814	0.548243	-0.205774	0.836967	NA
	LLNZ_RS05110_WP_011834932.1_		llmg_1001	xylR	55.2921	-0.148591	0.453429	-0.327704	0.743135	0.899826
	LLNZ_RS05120_WP_011834934.1_		llmg_1003	tnp1216	19.4288	-0.25342	0.713598	-0.35513	0.722492	NA
	LLNZ_RS05125__		llmg_1004		0.237662	2.04188	4.97668	0.410289	0.681594	NA
	LLNZ_RS05130_WP_011834936.1_		llmg_1005		45.1543	1.47356	0.496315	2.96901	0.00298763	0.0287136
	LLNZ_RS05135_WP_011834937.1_		llmg_1006	scrK	3.92261	2.27783	1.67836	1.35718	0.174725	NA
	LLNZ_RS05140_WP_011834939.1_guaA	guaA	llmg_1008	guaA	6273.82	0.0111278	0.138625	0.0802724	0.936021	0.975424
	LLNZ_RS05145_WP_011834940.1_		llmg_1009	lplB	0.78276	-2.72852	3.59468	-0.759045	0.447826	NA
	LLNZ_RS05150_WP_011834941.1_		llmg_1010	lplC	13.4192	1.06008	0.854434	1.24069	0.214722	NA
	LLNZ_RS05155_WP_014734996.1_				40.1868	0.107971	0.669268	0.161327	0.871836	0.95158
	LLNZ_RS05165_WP_014734997.1_				0.237662	2.04188	4.97668	0.410289	0.681594	NA
	LLNZ_RS05170_WP_011834945.1_		llmg_1014		67.2841	0.61116	0.438622	1.39336	0.16351	0.426902
	LLNZ_RS05175_WP_011834946.1_		llmg_1015	ypbC	46.2988	0.333833	0.469912	0.710415	0.477447	0.754566
	LLNZ_RS05180_WP_011834947.1_		llmg_1016		13.5844	-1.11129	0.99715	-1.11447	0.265078	NA
	LLNZ_RS05185_WP_011676436.1_		llmg_1017	rmaE	229.143	0.138185	0.253931	0.544185	0.586314	0.827475
	LLNZ_RS05195_WP_014734998.1_		llmg_1019		174.259	0.687024	0.266885	2.57423	0.0100464	0.0729084
	LLNZ_RS05200_WP_011834949.1_		llmg_1020	rmeB	213.939	-0.224053	0.24866	-0.901042	0.367566	0.649634
	LLNZ_RS05205_WP_011834950.1_		llmg_1021		2.24914	0.791221	2.16486	0.365484	0.71475	NA
	LLNZ_RS05210__				0	NA	NA	NA	NA	NA
	LLNZ_RS05215_WP_011834951.1_		llmg_1023	fur	771.791	0.462748	0.198423	2.33213	0.019694	0.11672
	LLNZ_RS05220_WP_011834952.1_		llmg_1024		2026.67	-0.467971	0.148663	-3.14787	0.00164466	0.0179399
	LLNZ_RS05225_WP_011834953.1_		llmg_1025		2551.69	-0.161419	0.149865	-1.0771	0.281437	0.564332
	LLNZ_RS05230_WP_011834954.1_		llmg_1026		298.105	-0.229882	0.220611	-1.04202	0.297401	0.58002
	LLNZ_RS05235_WP_011834955.1_		llmg_1027	rmaC	77.3853	0.457007	0.381056	1.19932	0.230405	0.510162
	LLNZ_RS05240_WP_011834956.1_		llmg_1028		313.459	0.420433	0.21697	1.93775	0.0526536	0.225043
	LLNZ_RS05245_WP_011676427.1_		llmg_1029		88.9834	0.019772	0.351552	0.056242	0.955149	0.983176
	LLNZ_RS05250_WP_011834957.1_trpE	trpE	llmg_1030	trpE	101.63	0.388758	0.340574	1.14148	0.25367	0.541447
	LLNZ_RS05255_WP_011834958.1_		llmg_1031	trpG	70.2942	-0.131942	0.39624	-0.332984	0.739146	0.897761
	LLNZ_RS05260_WP_011834959.1_trpD	trpD	llmg_1032	trpD	121.175	-0.0990832	0.315739	-0.313813	0.753663	0.902804
	LLNZ_RS05265_WP_014735000.1_				27.5261	-1.17496	0.633451	-1.85486	0.0636159	NA
	LLNZ_RS05270__		llmg_1034		0	NA	NA	NA	NA	NA
	LLNZ_RS13600_WP_014735002.1_		llmg_1035		1.95879	-0.257626	2.1332	-0.12077	0.903873	NA
	LLNZ_RS13415_WP_116368841.1_				0.565964	1.56398	4.12125	0.379493	0.704322	NA
	LLNZ_RS05275_WP_011834962.1_		llmg_1037		3.1104	1.33051	1.73448	0.767092	0.443027	NA
	LLNZ_RS05280_WP_011676418.1_trpC	trpC	llmg_1038	trpC	16.3541	-0.307792	0.773783	-0.397775	0.690796	NA
	LLNZ_RS05285_WP_011834963.1_		llmg_1039	trpF	52.1776	-0.0419477	0.448252	-0.0935806	0.925442	0.97096
	LLNZ_RS05290_WP_011834964.1_		llmg_1040		15.3914	0.468829	0.794601	0.590018	0.555179	NA
	LLNZ_RS05295_WP_011834965.1_trpB	trpB	llmg_1041	trpB	123.85	-0.217565	0.305163	-0.712947	0.475879	0.753439
	LLNZ_RS05300_WP_011834966.1_trpA		llmg_1042	trpA	64.7918	-0.518923	0.416462	-1.24603	0.212755	0.49127
	LLNZ_RS05305__		llmg_pseudo_32	bglR	0.747245	0.582274	3.65968	0.159105	0.873586	NA
	LLNZ_RS05310__				0	NA	NA	NA	NA	NA
	LLNZ_RS05320__		llmg_pseudo_34		0	NA	NA	NA	NA	NA
	LLNZ_RS05325_WP_011834967.1_		llmg_1045	bglP	0.994749	2.42409	3.05138	0.794425	0.426948	NA
	LLNZ_RS05330_WP_011834968.1_		llmg_1046	bglH	4.83257	-0.346541	1.44876	-0.239198	0.810952	NA
	LLNZ_RS05335_WP_011676410.1_		llmg_1047	busR	330.488	0.032305	0.212982	0.15168	0.87944	0.95461
	LLNZ_RS05340_WP_011676409.1_		llmg_1048	busAA	624.356	-0.07736	0.176491	-0.438321	0.661153	0.868833
	LLNZ_RS05345_WP_011834969.1_		llmg_1049	busAB	750.247	-0.34261	0.206188	-1.66164	0.0965858	0.320391
	LLNZ_RS05350_WP_011834970.1_		llmg_1050		1304.19	0.0821512	0.175402	0.468359	0.639528	0.858822
	LLNZ_RS05355_WP_041931288.1_		llmg_1051		132.237	1.99304	0.349247	5.70666	1.15213e-08	5.8528e-07
	LLNZ_RS05360__				3.15924	-0.414778	1.74406	-0.237824	0.812018	NA
	LLNZ_RS05365_WP_011834974.1_		llmg_1054		1.58513	0.48115	2.64402	0.181976	0.855601	NA
	LLNZ_RS05370_WP_011676403.1_		llmg_1055		1.53251	-3.63411	2.81943	-1.28895	0.197415	NA
	LLNZ_RS05375_WP_011834975.1_		llmg_1056		564.613	0.542052	0.185785	2.91764	0.00352695	0.033356
	LLNZ_RS05380_WP_011676401.1_psiE	psiE	llmg_1057		100.552	-0.315638	0.356124	-0.886315	0.375448	0.656622
	LLNZ_RS05385_WP_011834976.1_coaA		llmg_1058	coaA	742.642	0.0229718	0.192491	0.11934	0.905006	0.965173
	LLNZ_RS05390_WP_011834977.1_		llmg_1059	rsmC	803.417	0.102569	0.169798	0.604066	0.5458	0.802673
	LLNZ_RS05395_WP_011834978.1_		llmg_1060	pdp	2327.08	-0.0759062	0.142612	-0.532258	0.594548	0.831712
	LLNZ_RS05400_WP_011676397.1_		llmg_1061		157.46	-0.612603	0.306365	-1.99959	0.0455448	0.204491
	LLNZ_RS05405_WP_011676396.1_deoC	deoC	llmg_1062	deoC	3161.56	-0.211692	0.140877	-1.50267	0.132924	0.383668
	LLNZ_RS05410_WP_011676395.1_		llmg_1063	cdd	384.663	0.00596549	0.203863	0.0292623	0.976655	0.992282
	LLNZ_RS05415_WP_011834979.1_		llmg_1064	bmpA	14481.2	-0.225052	0.131645	-1.70953	0.0873522	0.300459
	LLNZ_RS05420_WP_011676393.1_		llmg_1065	rgrB	716.04	0.296412	0.187806	1.57829	0.1145	0.353677
	LLNZ_RS05425_WP_011834980.1_		llmg_1066		21.3791	-0.0469231	0.678389	-0.0691685	0.944856	NA
	LLNZ_RS05430_WP_011834981.1_		llmg_1067	kinB	526.035	-0.404385	0.193917	-2.08535	0.037038	0.177026
	LLNZ_RS05435_WP_011676390.1_		llmg_1068	llrB	459.898	-0.349854	0.20056	-1.74438	0.081092	0.287788
	LLNZ_RS05440_WP_011676389.1_		llmg_1069		77.1529	-0.0356832	0.393588	-0.0906614	0.927762	0.97096
	LLNZ_RS05445_WP_011834982.1_		llmg_1070		11.051	0.101792	0.929146	0.109555	0.912763	NA
	LLNZ_RS05455_WP_164845598.1_				0	NA	NA	NA	NA	NA
	LLNZ_RS05465_WP_102032790.1_				0	NA	NA	NA	NA	NA
	LLNZ_RS05470_WP_003331414.1_istB				0	NA	NA	NA	NA	NA
	LLNZ_RS05475_WP_011834984.1_istA				0	NA	NA	NA	NA	NA
	LLNZ_RS05480_WP_011834985.1_		llmg_1076		39.9956	0.252911	0.527655	0.47931	0.631718	0.853193
	LLNZ_RS05485_WP_011834986.1_		llmg_1077		199.344	0.119882	0.257967	0.464719	0.642133	0.86064
	LLNZ_RS05490_WP_011834987.1_		llmg_1078		17.8768	0.0212063	0.736222	0.0288042	0.977021	NA
	LLNZ_RS05495_WP_011834988.1_		llmg_1079		1.46023	1.83746	2.78641	0.659434	0.509617	NA
	LLNZ_RS05500_WP_011676377.1_		llmg_1080	uspA2	1314.4	-0.0751078	0.153439	-0.489495	0.624491	0.848722
	LLNZ_RS05505_WP_011834989.1_		llmg_1081		193.476	0.500712	0.257487	1.94461	0.0518218	0.222558
	LLNZ_RS05510_WP_011834990.1_		llmg_1082		9.44114	-1.19756	1.05178	-1.1386	0.254868	NA
	LLNZ_RS05515_WP_011834991.1_		llmg_1083		49.925	0.281864	0.464903	0.606287	0.544324	0.801166
	LLNZ_RS05520_WP_011834992.1_		llmg_1084		9.99002	-0.353541	0.983909	-0.359323	0.719354	NA
	LLNZ_RS05525_WP_014735009.1_		llmg_1085		612.846	0.131781	0.176903	0.744933	0.456312	0.739566
	LLNZ_RS05530_WP_011834994.1_yoaB	yoaB	llmg_1086		2964.7	-0.499442	0.156667	-3.18793	0.00143297	0.0162282
	LLNZ_RS05535_WP_011834995.1_		llmg_1087	acmC	58.0194	0.033639	0.42773	0.0786454	0.937315	0.975424
	LLNZ_RS05540_WP_011834996.1_		llmg_1088	gpo	911.52	0.652008	0.185112	3.52223	0.000427928	0.00613593
	LLNZ_RS05545_WP_011834997.1_carB	carB	llmg_1089		52313.9	-0.00176868	0.127168	-0.0139082	0.988903	0.99716
	LLNZ_RS05550_WP_011834998.1_		llmg_1090		62.2883	-0.620387	0.415266	-1.49395	0.135188	0.389569
	LLNZ_RS13605_WP_011834999.1_		llmg_1091		0.94821	2.27937	3.38962	0.672455	0.501294	NA
	LLNZ_RS05560_WP_011835000.1_		llmg_1092		20.1761	0.456468	0.724212	0.630296	0.528501	NA
	LLNZ_RS05565_WP_011835001.1_		llmg_1093		39.1753	0.201282	0.517652	0.388837	0.697397	0.878679
	LLNZ_RS05570_WP_011835002.1_		llmg_1094		193.576	-0.122493	0.301535	-0.406233	0.684571	0.875982
	LLNZ_RS05575_WP_041931184.1_		llmg_1095		15.7611	-0.753995	0.80894	-0.932078	0.351296	NA
	LLNZ_RS13610_WP_173249645.1_		llmg_1096		11.1305	-0.847528	1.01037	-0.838826	0.401567	NA
	LLNZ_RS05585_WP_011835005.1_		llmg_1097	glpF2	151.2	-0.572466	0.285493	-2.00518	0.0449436	0.202817
	LLNZ_RS05590_WP_011835006.1_		llmg_1098	glpD	606.617	-0.232612	0.189824	-1.22541	0.220422	0.497725
	LLNZ_RS05595_WP_011835007.1_glpK	glpK	llmg_1099	glpK	554.887	-0.548433	0.182146	-3.01095	0.00260431	0.0258104
	LLNZ_RS05600_WP_011835008.1_		llmg_1100	rluC	333.266	0.148964	0.214833	0.693391	0.488064	0.761877
	LLNZ_RS05605_WP_014735010.1_		llmg_1101		258.965	-0.0647128	0.234399	-0.276079	0.782487	0.915188
	LLNZ_RS05610_WP_011835010.1_		llmg_1102		268.617	-0.0781466	0.231514	-0.337545	0.735706	0.897761
	LLNZ_RS05615_WP_011835011.1_		llmg_1103		2063.43	0.216727	0.142047	1.52573	0.127076	0.375747
	LLNZ_RS05620_WP_011835012.1_		llmg_1104		71.4396	-1.03833	0.395482	-2.62549	0.00865254	0.0649123
	LLNZ_RS05625_WP_011835013.1_		llmg_1105	pyrK	9402.3	-0.320364	0.164265	-1.95029	0.0511418	0.22017
	LLNZ_RS05630_WP_011835014.1_		llmg_1106	pyrDB	7087.47	-0.0234297	0.138591	-0.169056	0.865753	0.95019
	LLNZ_RS05635_WP_011835015.1_pyrF	pyrF	llmg_1107	pyrF	8882.36	-0.329404	0.128475	-2.56395	0.0103488	0.0744949
	LLNZ_RS05640_WP_011835016.1_		llmg_1108		866	0.0462479	0.17889	0.258527	0.796	0.922439
	LLNZ_RS05645_WP_011835017.1_rsmG	rsmG	llmg_1109	gidB	516.985	-0.352043	0.190319	-1.84976	0.0643486	0.248792
	LLNZ_RS05650_WP_011835018.1_		llmg_1110	ispB	544.476	-0.166457	0.196361	-0.847711	0.396599	0.675434
	LLNZ_RS05655_WP_011835019.1_		llmg_1111	gerCA	125.057	-0.430624	0.314231	-1.37041	0.170559	0.436338
	LLNZ_RS05660_WP_011835020.1_		llmg_1112		237.865	-0.162193	0.249775	-0.649358	0.516107	0.784377
	LLNZ_RS05665_WP_011835021.1_galU	galU	llmg_1113	galU	6345.76	0.163428	0.130403	1.25325	0.210113	0.486434
	LLNZ_RS05670_WP_011835022.1_		llmg_1114	gpsA	3453.93	0.120243	0.153119	0.785291	0.432283	0.718317
	LLNZ_RS05675_WP_011835023.1_		llmg_1115		711.242	0.613449	0.180683	3.39516	0.000685882	0.00923862
	LLNZ_RS05680_WP_011835024.1_		llmg_1116	telA1	1100.92	0.399238	0.176192	2.26592	0.0234561	0.132397
	LLNZ_RS05685_WP_011835025.1_nagA	nagA	llmg_1117	nagA	2838.35	-0.148945	0.151727	-0.981663	0.326266	0.60999
	LLNZ_RS05695_WP_003131080.1_pfkA	pfkA	llmg_1118	pfk	10399.9	0.196427	0.140071	1.40234	0.160813	0.421719
	LLNZ_RS05700_WP_011835026.1_pyk	pyk	llmg_1119	pyk	33680.7	0.455837	0.127045	3.58798	0.000333248	0.0051523
	LLNZ_RS05705_WP_003131075.1_		llmg_1120	ldh	19258.3	0.243699	0.134899	1.80653	0.070836	0.263462
	LLNZ_RS05710_WP_011676327.1_		llmg_1121	nupC	2401.64	-0.156457	0.172544	-0.906767	0.36453	0.649433
	LLNZ_RS05715_WP_011835027.1_		llmg_1122	nupB	2162.4	-0.467173	0.171423	-2.72527	0.00642485	0.0524009
	LLNZ_RS05720_WP_011835028.1_		llmg_1123	nupA	4462.96	0.234488	0.138409	1.69417	0.0902338	0.305592
	LLNZ_RS05725_WP_011835029.1_		llmg_1124		210.884	-0.162806	0.257337	-0.632658	0.526957	0.786472
	LLNZ_RS05730_WP_011835030.1_		llmg_1125	fbpA	496.626	-0.104062	0.199322	-0.52208	0.601614	0.836193
	LLNZ_RS05735_WP_011835031.1_		llmg_1126		119.5	-0.493183	0.340183	-1.44976	0.147126	0.408829
	LLNZ_RS13430__				12.1743	0.104448	0.901505	0.115859	0.907764	NA
	LLNZ_RS05745_WP_011835035.1_		llmg_1130		9.05056	0.418542	1.05735	0.395843	0.692221	NA
	LLNZ_RS05750_WP_011835036.1_		llmg_1131	panE	1633.6	-0.0690108	0.165553	-0.416851	0.676787	0.875587
	LLNZ_RS05755_WP_011835037.1_		llmg_1132	sbcD	171.722	-0.0916233	0.311537	-0.294101	0.768681	0.908116
	LLNZ_RS05760_WP_011835038.1_		llmg_1133	sbcC	344.097	-0.206832	0.235914	-0.876728	0.380635	0.660262
	LLNZ_RS05765_WP_011835039.1_		llmg_1134		158.016	-0.0879745	0.281372	-0.312662	0.754537	0.902804
	LLNZ_RS05770_WP_011835040.1_		llmg_1135		649.114	0.253631	0.246997	1.02686	0.304486	0.587813
	LLNZ_RS05775_WP_011835041.1_		llmg_1136	mtsB	1634.85	0.714449	0.179056	3.99008	6.60504e-05	0.00139807
	LLNZ_RS05780_WP_011835042.1_		llmg_1137	mtsC	1015.61	-0.138303	0.1878	-0.736436	0.461465	0.74051
	LLNZ_RS05785_WP_011835043.1_		llmg_1138	mtsA	2140.55	-0.335994	0.162519	-2.06742	0.0386946	0.183464
	LLNZ_RS05790_WP_011835044.1_		llmg_1139		25.3043	0.724173	0.628079	1.153	0.248912	NA
	LLNZ_RS05795_WP_011835045.1_		llmg_1140		141.741	-0.234351	0.289776	-0.808732	0.41867	0.702259
	LLNZ_RS05800_WP_011835046.1_		llmg_1141		1.02901	0.621254	3.007	0.206602	0.83632	NA
	LLNZ_RS05805_WP_003138385.1_				0	NA	NA	NA	NA	NA
	LLNZ_RS05810_WP_011835047.1_		llmg_1143		1.78735	0.660732	2.26119	0.292205	0.77013	NA
	LLNZ_RS05815_WP_102032791.1_				0	NA	NA	NA	NA	NA
	LLNZ_RS05825_WP_011835048.1_		llmg_1146		0.857569	3.52582	3.83605	0.919127	0.358029	NA
	LLNZ_RS05830_WP_011835049.1_		llmg_1147		0.610066	0.604508	4.03922	0.14966	0.881033	NA
	LLNZ_RS05835_WP_011835050.1_		llmg_1148		7.40157	0.617795	1.15447	0.535135	0.592557	NA
	LLNZ_RS05840_WP_011835051.1_		llmg_1149	ocd	75.5235	-0.144564	0.38124	-0.379194	0.704544	0.883372
	LLNZ_RS05845_WP_011835052.1_		llmg_1150		92.6279	-0.00519299	0.348665	-0.0148939	0.988117	0.99716
	LLNZ_RS05850_WP_011835053.1_		llmg_1151		278.921	-0.000405054	0.226013	-0.00179217	0.99857	0.999132
	LLNZ_RS05855_WP_014735012.1_		llmg_1152		58.8403	0.0837396	0.425956	0.196592	0.844147	0.938786
	LLNZ_RS05860_WP_011835055.1_		llmg_1153	pabA	80.264	0.415064	0.366489	1.13254	0.257408	0.544198
	LLNZ_RS05865_WP_011835056.1_pabB	pabB	llmg_1154	pabB	267.461	-0.183876	0.259074	-0.709743	0.477864	0.754566
	LLNZ_RS05870_WP_011835057.1_		llmg_1155		186.167	0.799391	0.295283	2.7072	0.00678538	0.0541005
	LLNZ_RS05875_WP_011835058.1_		llmg_1156		152.134	0.365828	0.325527	1.1238	0.261097	0.547159
	LLNZ_RS05885_WP_011835061.1_		llmg_1160		10.3504	1.11892	0.971953	1.1512	0.249648	NA
	LLNZ_RS05890_WP_011835062.1_		llmg_1161		3.5306	0.863836	1.62485	0.531641	0.594974	NA
	LLNZ_RS05895_WP_011835063.1_		llmg_1162		2.94495	-0.121447	1.76527	-0.0687983	0.94515	NA
	LLNZ_RS05900_WP_011835064.1_		llmg_1163		4.43345	1.60862	1.47895	1.08768	0.276736	NA
	LLNZ_RS05905_WP_011835065.1_		llmg_1164		0.837886	0.289288	3.49476	0.0827777	0.934028	NA
	LLNZ_RS05910_WP_011835066.1_		llmg_1165		0.803626	2.14252	3.56835	0.600421	0.548226	NA
	LLNZ_RS05915_WP_011835067.1_		llmg_1166		0.610066	0.604508	4.03922	0.14966	0.881033	NA
	LLNZ_RS05920_WP_011835069.1_		llmg_1168		1.65261	1.42816	2.39529	0.596235	0.551018	NA
	LLNZ_RS05925_WP_011835070.1_		llmg_1169	aguA	3.86874	1.25477	1.5858	0.791252	0.428797	NA
	LLNZ_RS05930_WP_011835071.1_		llmg_1170		23.2962	0.163756	0.652699	0.25089	0.801899	NA
	LLNZ_RS05935_WP_011835072.1_		llmg_1171		877.146	-0.656637	0.165266	-3.97321	7.09094e-05	0.00148098
	LLNZ_RS05940_WP_011835073.1_		llmg_1172	rdrB	214.163	-0.952178	0.280126	-3.3991	0.00067607	0.00923171
	LLNZ_RS05945_WP_011835074.1_		llmg_1173		162.384	0.39641	0.277791	1.42701	0.153577	0.413592
	LLNZ_RS13150__				10.1005	0.484483	0.997518	0.485688	0.627188	NA
	LLNZ_RS05950_WP_011835075.1_		llmg_1174		197.768	-0.43651	0.265088	-1.64666	0.0996273	0.326822
	LLNZ_RS05955_WP_011835076.1_ylqF	ylqF	llmg_1175		674.245	-0.194585	0.188	-1.03502	0.300658	0.582319
	LLNZ_RS05960_WP_011835077.1_		llmg_1176	rnhB	268.927	-0.539762	0.245112	-2.20211	0.0276579	0.14812
	LLNZ_RS05965_WP_011835078.1_		llmg_1177	gadR	209.096	-0.675454	0.2535	-2.66452	0.00770994	0.0593432
	LLNZ_RS05970_WP_014735013.1_gadC	gadC	llmg_1178	gadC	34.7528	0.218526	0.535407	0.408149	0.683164	0.875982
	LLNZ_RS05975_WP_011835080.1_		llmg_1179	gadB	290.571	0.208671	0.219733	0.949658	0.342286	0.626116
	LLNZ_RS05980_WP_011835081.1_		llmg_1180		179.529	-0.243934	0.262652	-0.928736	0.353026	0.637886
	LLNZ_RS05985_WP_011835082.1_		llmg_1181	ilvE	2689.7	0.260875	0.189777	1.37464	0.169244	0.436338
	LLNZ_RS05990_WP_011835083.1_		llmg_1182		13.0417	0.59676	0.87614	0.681124	0.495793	NA
	LLNZ_RS05995_WP_011835084.1_gltB	gltB	llmg_1183	gltB	440.776	0.180787	0.198459	0.910955	0.362319	0.646791
	LLNZ_RS06000_WP_011835085.1_		llmg_1184	gltD	172.673	-0.161188	0.272558	-0.59139	0.554259	0.807103
	LLNZ_RS06005_WP_011835086.1_lysA	lysA	llmg_1185	lysA	1976.59	-0.159472	0.144511	-1.10353	0.269798	0.556298
	LLNZ_RS06010_WP_003130191.1_		llmg_1186		4386.99	0.215858	0.149309	1.44571	0.148259	0.408829
	LLNZ_RS06015_WP_011835087.1_racE	racE	llmg_1187	murI	332.172	-0.492399	0.218658	-2.25192	0.0243274	0.135593
	LLNZ_RS06020_WP_011835088.1_		llmg_1188		1137.57	-0.330815	0.161295	-2.05099	0.0402675	0.189406
	LLNZ_RS06025_WP_011676207.1_		llmg_1189		477.349	-0.290076	0.200561	-1.44632	0.148086	0.408829
	LLNZ_RS06030_WP_011835089.1_		llmg_1190		168.566	-0.37415	0.298812	-1.25212	0.210525	0.486753
	LLNZ_RS06035_WP_011835090.1_xerD	xerD	llmg_1191	xerD2	203.243	0.0760259	0.257045	0.295768	0.767407	0.907651
	LLNZ_RS06040_WP_011835091.1_		llmg_1192	scpA	152.616	-0.2934	0.291403	-1.00685	0.314007	0.598558
	LLNZ_RS06045_WP_011676203.1_		llmg_1193	scpB	279.773	-0.712396	0.232364	-3.06586	0.00217041	0.022436
	LLNZ_RS06050_WP_014735014.1_		llmg_1194	rluB	1475.58	-0.570138	0.166124	-3.432	0.000599146	0.008258
	LLNZ_RS06055_WP_011835093.1_		llmg_1195		160.556	-0.0286666	0.293936	-0.0975268	0.922308	0.970334
	LLNZ_RS06060_WP_011835094.1_		llmg_1196		3.92009	-0.947423	1.58563	-0.597507	0.550169	NA
	LLNZ_RS06065_WP_011835095.1_		llmg_1197		1.10981	-0.458606	3.10145	-0.147868	0.882447	NA
	LLNZ_RS06070__		llmg_1198		1.92453	0.590874	2.14591	0.27535	0.783048	NA
	LLNZ_RS06075_WP_011835097.1_		llmg_1200		1.96989	-0.40738	2.33574	-0.174412	0.861542	NA
	LLNZ_RS06080_WP_011835098.1_		llmg_1201		4.03034	0.403706	1.51089	0.267197	0.789317	NA
	LLNZ_RS06085_WP_011835099.1_		llmg_1202		268.52	0.0145066	0.231335	0.0627082	0.949999	0.979187
	LLNZ_RS06090_WP_011835100.1_		llmg_1203		214.241	-0.177476	0.25212	-0.703933	0.481474	0.757576
	LLNZ_RS06095_WP_011676198.1_		llmg_1204	hdiR	680.713	-0.235049	0.179584	-1.30885	0.190584	0.460406
	LLNZ_RS06100_WP_011835101.1_		llmg_1205		87.4423	0.198041	0.355914	0.55643	0.577917	0.822029
	LLNZ_RS06105__				0	NA	NA	NA	NA	NA
	LLNZ_RS06110_WP_011676195.1_rplJ		llmg_1207	rplJ	13822.8	0.150961	0.131528	1.14775	0.251073	0.537882
	LLNZ_RS06115_WP_011676194.1_rplL	rplL	llmg_1208	rplL	23337	0.089147	0.127798	0.697562	0.485451	0.760485
	LLNZ_RS06120_WP_011835102.1_		llmg_1209	rmaX	2.59327	-0.976018	1.92851	-0.506099	0.612787	NA
	LLNZ_RS06125_WP_011835103.1_		llmg_1210		24.737	0.341954	0.645133	0.530052	0.596076	NA
	LLNZ_RS06130_WP_011835104.1_		llmg_1211		13.0135	-0.235935	0.877902	-0.268749	0.788123	NA
	LLNZ_RS06150_WP_011835107.1_thiM	thiM	llmg_1216	thiM	63.7084	-0.0552522	0.407243	-0.135674	0.892079	0.960372
	LLNZ_RS06155_WP_011835108.1_thiD	thiD	llmg_1217	thiD1	53.9596	-0.110645	0.440874	-0.250968	0.801839	0.92396
	LLNZ_RS06160_WP_011835109.1_thiE		llmg_1218	thiE	35.9144	0.164217	0.542954	0.302451	0.762308	0.905069
	LLNZ_RS13175_WP_021037287.1_				76.2682	-0.16011	0.405104	-0.395231	0.692673	0.878105
	LLNZ_RS06165_WP_011835110.1_dltA	dltA	llmg_1219	dltA	1684.15	0.0013441	0.172831	0.00777693	0.993795	0.99716
	LLNZ_RS06170_WP_011835111.1_dltB	dltB	llmg_1220	dltB	260.036	-0.477154	0.256252	-1.86205	0.0625958	0.246229
	LLNZ_RS06175_WP_011676184.1_dltC	dltC	llmg_1221	dltC	566.97	0.413272	0.186518	2.21573	0.0267103	0.144789
	LLNZ_RS06180_WP_011676183.1_dltD	dltD	llmg_1222	dltD	279.24	-0.663961	0.244963	-2.71046	0.00671901	0.0538126
	LLNZ_RS06185_WP_011835112.1_mgtA	mgtA	llmg_1223	mgtA	530.62	0.670822	0.572648	1.17144	0.241423	0.524756
	LLNZ_RS06190_WP_011835113.1_		llmg_1224		340.347	-0.205517	0.218304	-0.941426	0.346487	0.631073
	LLNZ_RS06195_WP_011835114.1_metE	metE	llmg_1225	metE	51.8627	0.672539	0.492953	1.3643	0.172472	0.436977
	LLNZ_RS06200_WP_011835115.1_metF	metF	llmg_1226	metF	5.72571	-1.12303	1.42507	-0.788052	0.430666	NA
	LLNZ_RS06205_WP_011835116.1_		llmg_1227	aroH	463.554	0.765297	0.212469	3.60192	0.000315873	0.00492651
	LLNZ_RS06210_WP_041931188.1_				5.16598	0.863225	1.45601	0.592868	0.553269	NA
	LLNZ_RS06215_WP_011835119.1_		llmg_1230		25.7118	-0.185313	0.628653	-0.294778	0.768163	NA
	LLNZ_RS13180_WP_102032792.1_				0	NA	NA	NA	NA	NA
	LLNZ_RS06230__				0.510838	-2.04506	4.32989	-0.472312	0.636704	NA
	LLNZ_RS06235_WP_102032782.1_				0	NA	NA	NA	NA	NA
	LLNZ_RS06245_WP_155725125.1_				1.98091	1.37288	2.17437	0.631395	0.527782	NA
	LLNZ_RS06250_WP_011835121.1_		llmg_1235		46.1231	-0.274796	0.487634	-0.56353	0.573074	0.817758
	LLNZ_RS06255_WP_011835122.1_		llmg_1236		1.02901	0.621254	3.007	0.206602	0.83632	NA
	LLNZ_RS06260_WP_011835123.1_		llmg_1237	ceo	2.91928	1.23094	1.78069	0.691271	0.489395	NA
	LLNZ_RS06265_WP_011835124.1_				1.94526	-0.589617	2.49877	-0.235962	0.813462	NA
	LLNZ_RS06270_WP_014735018.1_		llmg_pseudo_39		214.142	0.100762	0.244928	0.411396	0.680782	0.875587
	LLNZ_RS06275_WP_011835125.1_		llmg_1240		44.1047	0.436506	0.495119	0.881618	0.377983	0.658678
	LLNZ_RS06285_WP_011835128.1_		llmg_1243		64.6826	0.127311	0.404398	0.314816	0.752901	0.902804
	LLNZ_RS06290_WP_011835129.1_		llmg_1244		63.6015	-0.288973	0.411565	-0.702133	0.482596	0.758671
	LLNZ_RS06295_WP_011835130.1_		llmg_1245		26.4079	0.246019	0.611547	0.40229	0.687471	NA
	LLNZ_RS06300_WP_011835131.1_		llmg_1246	arsR	26.4457	-0.214423	0.622345	-0.34454	0.73044	NA
	LLNZ_RS06305_WP_011835132.1_arsD	arsD	llmg_1247	arsD	79.071	0.220655	0.375763	0.587219	0.557057	0.80907
	LLNZ_RS06310_WP_011835133.1_arsA	arsA	llmg_1248	arsA	123.751	-0.18443	0.308546	-0.597738	0.550015	0.804392
	LLNZ_RS06315_WP_011835134.1_		llmg_1249		124.375	-0.0418653	0.311303	-0.134484	0.89302	0.96055
	LLNZ_RS06320_WP_011835135.1_arsB	arsB	llmg_1250		63.4638	1.09673	0.508927	2.15498	0.0311631	0.158309
	LLNZ_RS06325_WP_011835136.1_		llmg_1251		8.05061	-2.0401	1.24827	-1.63434	0.102188	NA
	LLNZ_RS06330_WP_011835137.1_		llmg_1252		281.487	0.118906	0.231263	0.514161	0.607139	0.836886
	LLNZ_RS06335_WP_014735020.1_				16.0199	0.697999	0.793689	0.879437	0.379164	NA
	LLNZ_RS06340_WP_011835138.1_		llmg_1253		89.5783	0.6484	0.349716	1.85407	0.0637288	0.248487
	LLNZ_RS06350_WP_011835139.1_		llmg_1254		6.82142	-4.49945	1.86167	-2.41689	0.0156537	NA
	LLNZ_RS06355_WP_003132324.1_		llmg_1255	cspC	192.873	-2.32034	0.938172	-2.47326	0.0133888	0.0899755
	LLNZ_RS06360_WP_011835124.1_				2.22212	-1.71215	2.20176	-0.777629	0.436788	NA
	LLNZ_RS06365_WP_011835140.1_		llmg_1257		1787.44	0.212758	0.164757	1.29135	0.196583	0.469026
	LLNZ_RS06370_WP_011835141.1_amaP	amaP	llmg_1258		512.492	0.3921	0.209465	1.87191	0.0612191	0.244053
	LLNZ_RS06375_WP_011835142.1_		llmg_1259		179.265	-0.654655	0.275176	-2.37904	0.0173578	0.109053
	LLNZ_RS06380_WP_011835143.1_		llmg_1260		1692.32	0.0319855	0.157885	0.202587	0.839458	0.937535
	LLNZ_RS06385_WP_003331414.1_istB				0	NA	NA	NA	NA	NA
	LLNZ_RS06390_WP_003331415.1_istA				0	NA	NA	NA	NA	NA
	LLNZ_RS06395__		llmg_1263		0.984907	1.13953	3.25565	0.350018	0.726325	NA
	LLNZ_RS06400__				0.475324	2.77688	4.85524	0.571935	0.567366	NA
	LLNZ_RS06410__				0	NA	NA	NA	NA	NA
	LLNZ_RS06415__				4.975	2.74055	1.4957	1.83229	0.0669084	NA
	LLNZ_RS06425__		llmg_1267		0.781506	-1.00053	3.6245	-0.276047	0.782512	NA
	LLNZ_RS06430__		llmg_pseudo_41	ceo2	1.35982	-1.2208	2.84637	-0.428898	0.667997	NA
	LLNZ_RS06435_WP_011835147.1_xerS	xerS	llmg_1268		9.74734	0.046676	1.0326	0.0452024	0.963946	NA
	LLNZ_RS06440_WP_011835148.1_		llmg_1269		171.351	-0.641738	0.313058	-2.0499	0.0403743	0.189408
	LLNZ_RS06445_WP_011835149.1_xerS	xerS	llmg_1270		348.182	-0.358834	0.211994	-1.69267	0.090519	0.305975
	LLNZ_RS06450_WP_011835150.1_trmFO	trmFO	llmg_1271	gidC	1518.46	0.071359	0.155387	0.459232	0.646067	0.862732
	LLNZ_RS06455_WP_011835151.1_topA	topA	llmg_1272	topA	1298.65	0.172345	0.156934	1.0982	0.272118	0.557048
	LLNZ_RS06460_WP_011835152.1_dprA	dprA	llmg_1273	smf	5.00917	-0.32651	1.42961	-0.228392	0.819342	NA
	LLNZ_RS06465_WP_011835153.1_		llmg_1274	aldR	256.293	0.217937	0.253407	0.860024	0.389776	0.66765
	LLNZ_RS06470_WP_011835154.1_budA	budA	llmg_1275	aldB	1449.18	0.454863	0.151205	3.00826	0.00262749	0.0258104
	LLNZ_RS06475_WP_011835155.1_ilvA	ilvA	llmg_1276	ilvA	22.5431	0.264165	0.680152	0.388391	0.697726	NA
	LLNZ_RS06480_WP_011835156.1_ilvC	ilvC	llmg_1277	ilvC	109.52	0.456806	0.322894	1.41472	0.157149	0.41828
	LLNZ_RS06485_WP_011835157.1_ilvN	ilvN	llmg_1278	ilvN	10.5695	0.205315	0.965204	0.212716	0.831548	NA
	LLNZ_RS06490_WP_011835158.1_		llmg_1279	ilvB	40.8856	0.571323	0.501991	1.13811	0.255072	0.542247
	LLNZ_RS06495_WP_011835159.1_ilvD	ilvD	llmg_1280	ilvD	72.0373	0.53168	0.396034	1.34251	0.179431	0.44663
	LLNZ_RS06500_WP_014735027.1_		llmg_1281		1.51417	2.3128	2.56124	0.902999	0.366526	NA
	LLNZ_RS06505_WP_011835161.1_leuD	leuD	llmg_1282	leuD	4.28035	0.270067	1.53144	0.176348	0.86002	NA
	LLNZ_RS06510_WP_011835162.1_		llmg_1283		4.47985	0.0839907	1.49255	0.0562733	0.955124	NA
	LLNZ_RS06515_WP_011835163.1_leuC	leuC	llmg_1284	leuC	5.75042	0.933564	1.32864	0.702646	0.482277	NA
	LLNZ_RS06520__leuB	leuB	llmg_pseudo_42	leuB	2.40844	2.15824	2.09359	1.03088	0.302596	NA
	LLNZ_RS06530_WP_011835164.1_		llmg_1287		1342.38	-0.00965494	0.163255	-0.0591403	0.95284	0.981547
	LLNZ_RS06535_WP_011835165.1_		llmg_1288	hisK	4.85929	-2.2087	1.6149	-1.3677	0.171407	NA
	LLNZ_RS06540_WP_011835166.1_		llmg_1289	hisI	46.6564	0.266354	0.468977	0.567945	0.570072	0.816038
	LLNZ_RS06545_WP_011835167.1_hisF	hisF	llmg_1290	hisF	48.2609	0.0220002	0.474455	0.0463694	0.963016	0.986498
	LLNZ_RS06550_WP_011835168.1_hisA	hisA	llmg_1291	hisA	21.2452	-0.34889	0.704772	-0.495039	0.620572	NA
	LLNZ_RS06555_WP_011835169.1_hisH	hisH	llmg_1292	hisH	23.5453	0.0161145	0.68876	0.0233963	0.981334	NA
	LLNZ_RS06560_WP_011835170.1_		llmg_1293		21.5789	0.073847	0.671989	0.109893	0.912494	NA
	LLNZ_RS06565_WP_011835171.1_hisB	hisB	llmg_1294	hisB	33.8849	-0.346026	0.564743	-0.612714	0.540065	0.796471
	LLNZ_RS06570_WP_011835172.1_hisD	hisD	llmg_1295	hisD	61.8388	-0.307338	0.413941	-0.742468	0.457804	0.739566
	LLNZ_RS06575_WP_011835173.1_hisG		llmg_1296	hisG	6.98513	0.32906	1.15749	0.284286	0.776191	NA
	LLNZ_RS06585_WP_011835174.1_		llmg_1297	hisZ	75.7735	0.354639	0.387198	0.91591	0.359714	0.646032
	LLNZ_RS06590_WP_011835175.1_hisC		llmg_1298	hisC	27.0218	0.00808232	0.624863	0.0129345	0.98968	NA
	LLNZ_RS06605_WP_011835178.1_		llmg_1301		107.835	-0.208229	0.366413	-0.568289	0.569839	0.816038
	LLNZ_RS06610_WP_011835179.1_		llmg_1302		12.1558	0.409356	0.938176	0.436332	0.662596	NA
	LLNZ_RS06615_WP_011835180.1_		llmg_1303		90.6384	0.460754	0.380111	1.21216	0.225452	0.503586
	LLNZ_RS06620_WP_011835181.1_rnr	rnr	llmg_1304	vacB2	1335.5	-0.012465	0.150728	-0.0826984	0.934091	0.974225
	LLNZ_RS06625_WP_011835182.1_		llmg_1305		0	NA	NA	NA	NA	NA
	LLNZ_RS06630_WP_014735030.1_		llmg_1306		196.83	0.367457	0.255034	1.44082	0.149637	0.408982
	LLNZ_RS13615_WP_014735031.1_				0	NA	NA	NA	NA	NA
	LLNZ_RS06635_WP_011835185.1_alsS	alsS	llmg_1309	als	1660.57	0.37418	0.163542	2.28797	0.0221393	0.126348
	LLNZ_RS06640_WP_011835186.1_		llmg_1310		819.686	0.226283	0.167186	1.35348	0.175903	0.441122
	LLNZ_RS06645_WP_011835187.1_		llmg_1311		547.389	-0.704334	0.199686	-3.52721	0.000419968	0.00607075
	LLNZ_RS06650_WP_011835188.1_		llmg_1313		87.3666	-0.297319	0.375364	-0.792083	0.428312	0.713292
	LLNZ_RS06655_WP_011835189.1_		llmg_1314		1229.53	-0.292626	0.156509	-1.8697	0.0615249	0.244178
	LLNZ_RS06660_WP_011835190.1_rlmD	rlmD	llmg_1315		1320.08	-0.0596085	0.163182	-0.365288	0.714897	0.884935
	LLNZ_RS06665_WP_011835191.1_		llmg_1316		118.183	-0.214012	0.311543	-0.686944	0.492118	0.76418
	LLNZ_RS06670_WP_011835192.1_		llmg_1317		6268.09	-0.177776	0.1303	-1.36436	0.172454	0.436977
	LLNZ_RS06675_WP_011835193.1_		llmg_1318		46.7479	0.0831296	0.483454	0.171949	0.863477	0.949451
	LLNZ_RS06680_WP_003138385.1_				0	NA	NA	NA	NA	NA
	LLNZ_RS06695_WP_011835195.1_		llmg_1321		118.91	-0.0668581	0.318587	-0.209858	0.833778	0.935613
	LLNZ_RS06700_WP_011835196.1_		llmg_1322		15.4438	-0.324213	0.796809	-0.406889	0.684089	NA
	LLNZ_RS06705__				2.4538	1.37931	1.97187	0.699493	0.484244	NA
	LLNZ_RS06710_WP_003138385.1_				0	NA	NA	NA	NA	NA
	LLNZ_RS06715__		llmg_1324		0	NA	NA	NA	NA	NA
	LLNZ_RS06720_WP_011835198.1_		llmg_1325	potD	667.355	0.215817	0.196828	1.09647	0.272872	0.557414
	LLNZ_RS06725_WP_011835199.1_		llmg_1326	potC	496.58	-0.123723	0.186639	-0.662899	0.507395	0.774377
	LLNZ_RS06730_WP_011835200.1_		llmg_1327	potB	290.361	-0.675665	0.224415	-3.01078	0.00260575	0.0258104
	LLNZ_RS06735_WP_011835201.1_		llmg_1328	potA	974.447	-0.330695	0.171946	-1.92326	0.054448	0.229949
	LLNZ_RS06740_WP_011835202.1_murB	murB	llmg_1329	murB	1826.02	-0.450619	0.14877	-3.02896	0.00245395	0.0246504
	LLNZ_RS06745_WP_011835203.1_niaX	niaX	llmg_1330		3470.23	0.560017	0.167178	3.34982	0.000808639	0.0104214
	LLNZ_RS06750_WP_011835204.1_thrB		llmg_1331	thrB	709.278	0.0592071	0.190083	0.311481	0.755435	0.903271
	LLNZ_RS06755_WP_011835205.1_		llmg_1332	hom	1687.32	0.169434	0.14911	1.1363	0.255832	0.542272
	LLNZ_RS06760_WP_011835206.1_		llmg_1333	dukB	309.486	-0.349015	0.217252	-1.6065	0.108163	0.344033
	LLNZ_RS06765_WP_011835207.1_		llmg_1334	folC	563.097	-0.392599	0.181599	-2.1619	0.0306258	0.156473
	LLNZ_RS06770_WP_011835208.1_		llmg_1335		69.0099	0.175325	0.40826	0.429445	0.667599	0.87343
	LLNZ_RS06775_WP_011835209.1_folP	folP	llmg_1336	folP	705.351	-0.548101	0.178512	-3.07038	0.00213786	0.0222287
	LLNZ_RS06780_WP_011835210.1_folE	folE	llmg_1337	folE	775.068	-0.253148	0.180388	-1.40335	0.160513	0.421719
	LLNZ_RS06785_WP_011835211.1_folB	folB	llmg_1338	folB	294.425	-0.0923333	0.225018	-0.410336	0.681559	0.875587
	LLNZ_RS06790_WP_011676272.1_yihA		llmg_1339	engB	1038.14	-0.738733	0.186042	-3.97079	7.16335e-05	0.00148098
	LLNZ_RS06795_WP_011835212.1_clpX	clpX	llmg_1340	clpX	1826.58	0.0940585	0.146458	0.642221	0.52073	0.786137
	LLNZ_RS06800_WP_003132101.1_				107.579	0.115099	0.329551	0.349261	0.726894	0.891065
	LLNZ_RS06805_WP_011835213.1_		llmg_1342	dfrA	909.163	-0.176776	0.166478	-1.06186	0.288299	0.569677
	LLNZ_RS06810_WP_014735036.1_		llmg_1343	spoU	126.474	0.496719	0.3027	1.64096	0.100805	0.328751
	LLNZ_RS06820_WP_011835216.1_		llmg_1345	pbuX	106.488	-0.56728	0.333654	-1.7002	0.0890926	0.303286
	LLNZ_RS06825_WP_011835217.1_		llmg_1346	xpt	162.185	0.169526	0.274514	0.61755	0.536872	0.794803
	LLNZ_RS06830_WP_011835218.1_				0.181281	-1.10289	4.92652	-0.223869	0.82286	NA
	LLNZ_RS06835_WP_011835219.1_				0	NA	NA	NA	NA	NA
	LLNZ_RS06840_WP_011835220.1_		llmg_1349		1564.09	0.149536	0.165669	0.902616	0.36673	0.649597
	LLNZ_RS06845_WP_011835221.1_		llmg_1350	telC	4122.89	0.0339842	0.15196	0.223639	0.823038	0.930892
	LLNZ_RS06850_WP_011835222.1_		llmg_1351	telB	5813.89	-0.0459903	0.150604	-0.305372	0.760083	0.905069
	LLNZ_RS06855_WP_011835223.1_		llmg_1352	telA	6727.93	0.00245645	0.138809	0.0176966	0.985881	0.997097
	LLNZ_RS06860_WP_011835224.1_		llmg_1353		6795.89	-0.120674	0.140491	-0.858942	0.390372	0.668029
	LLNZ_RS06865_WP_014735037.1_		llmg_1354		1144.71	-0.0279616	0.156316	-0.178879	0.858033	0.945218
	LLNZ_RS06870_WP_011835226.1_		llmg_1355		546.286	-0.15816	0.191703	-0.825026	0.409357	0.690547
	LLNZ_RS06875_WP_011835227.1_		llmg_1356		2656.1	0.054682	0.157862	0.346391	0.729049	0.892734
	LLNZ_RS06880_WP_011835228.1_		llmg_1357		1547.11	-0.212092	0.150832	-1.40615	0.15968	0.421719
	LLNZ_RS06885_WP_011835229.1_		llmg_1358		1792.14	-0.342297	0.146945	-2.32942	0.0198368	0.117059
	LLNZ_RS13195__				1.66349	-0.768721	2.48701	-0.309095	0.757249	NA
	LLNZ_RS13200__				0.237662	2.04188	4.97668	0.410289	0.681594	NA
	LLNZ_RS06890_WP_011835218.1_				0.237662	2.04188	4.97668	0.410289	0.681594	NA
	LLNZ_RS06895_WP_011835219.1_				0	NA	NA	NA	NA	NA
	LLNZ_RS06900_WP_011835230.1_xerS	xerS	llmg_1361		123.344	-0.742373	0.31005	-2.39437	0.0166492	0.105722
	LLNZ_RS06905_WP_011835231.1_		llmg_1362		180.452	-0.545176	0.275076	-1.98191	0.0474891	0.209451
	LLNZ_RS13205_WP_158297015.1_				0	NA	NA	NA	NA	NA
	LLNZ_RS06915_WP_011835232.1_		llmg_1364		5.63516	0.80161	1.28924	0.62177	0.534093	NA
	LLNZ_RS06920_WP_011835233.1_		llmg_1365		109.826	-0.403763	0.33266	-1.21374	0.224847	0.503022
	LLNZ_RS06925_WP_011835234.1_		llmg_1366		31.2867	-0.262583	0.582885	-0.450489	0.652358	NA
	LLNZ_RS06930_WP_088792927.1_				0	NA	NA	NA	NA	NA
	LLNZ_RS06940_WP_011835235.1_		llmg_1369		146.938	0.183952	0.312502	0.588642	0.556101	0.808461
	LLNZ_RS06945__				28.841	-0.187677	0.616334	-0.304505	0.760743	NA
	LLNZ_RS06950_WP_011835237.1_		llmg_1371	matR	28.1658	0.0460703	0.593205	0.0776633	0.938096	NA
	LLNZ_RS06960_WP_011835238.1_	mobC	llmg_1373		22.6323	0.577133	0.681668	0.846648	0.397191	NA
	LLNZ_RS06965_WP_011835239.1_		llmg_1374	ltrE	38.0908	-0.049138	0.526483	-0.0933324	0.92564	0.97096
	LLNZ_RS06970_WP_011835240.1_		llmg_1375	ltrD	73.0387	0.0709897	0.383892	0.184921	0.853291	0.942499
	LLNZ_RS06975_WP_011835241.1_		llmg_1376	ltrC	205.365	0.094637	0.252708	0.374491	0.708039	0.883372
	LLNZ_RS06980_WP_011835242.1_		llmg_1377		276.143	0.177794	0.234759	0.757348	0.448841	0.732819
	LLNZ_RS06985_WP_011835243.1_		llmg_1378		105.638	0.774371	0.330915	2.34009	0.0192791	0.114834
	LLNZ_RS06990_WP_011835244.1_		llmg_1379		108.352	0.746022	0.331017	2.25372	0.0242135	0.135383
	LLNZ_RS06995_WP_011835245.1_		llmg_1381		41.3643	0.287081	0.507232	0.565976	0.57141	0.816038
	LLNZ_RS07000_WP_011835246.1_		llmg_1382		179.334	0.30169	0.268901	1.12194	0.26189	0.547812
	LLNZ_RS07005_WP_011835247.1_		llmg_1383	traD	64.8687	-0.00493617	0.404951	-0.0121895	0.990274	0.99716
	LLNZ_RS07010_WP_011835248.1_		llmg_1384		38.3713	-0.130995	0.534194	-0.245219	0.806287	0.926276
	LLNZ_RS07015_WP_011835249.1_		llmg_1385		46.3657	0.886784	0.504517	1.75769	0.0788002	0.282473
	LLNZ_RS07020_WP_011835250.1_		llmg_1386		276.129	0.222669	0.228793	0.973231	0.330438	0.613716
	LLNZ_RS07025_WP_011835251.1_		llmg_1387		80.5542	0.360882	0.366737	0.984033	0.325099	0.609577
	LLNZ_RS07030_WP_011835252.1_		llmg_1388		129.137	-0.269292	0.299429	-0.899352	0.368465	0.650578
	LLNZ_RS07035_WP_011835253.1_		llmg_1389		18.8912	0.423424	0.716673	0.59082	0.554641	NA
	LLNZ_RS07040_WP_011835254.1_		llmg_1390		94.8062	0.211573	0.340213	0.621885	0.534017	0.791895
	LLNZ_RS07045_WP_041931300.1_		llmg_1391		498.176	-0.213778	0.197671	-1.08149	0.27948	0.563397
	LLNZ_RS07050_WP_011835256.1_		llmg_1392		111.347	0.505443	0.333974	1.51342	0.130173	0.380045
	LLNZ_RS07055_WP_011835257.1_		llmg_1393		62.0511	-0.296154	0.422455	-0.701031	0.483284	0.758885
	LLNZ_RS07060_WP_014735045.1_				129.422	0.703635	0.318407	2.20986	0.0271152	0.146537
	LLNZ_RS07065_WP_011835258.1_		llmg_1395		75.4111	0.00856821	0.389673	0.0219882	0.982457	0.995295
	LLNZ_RS07070_WP_011835261.1_		llmg_1398	cluA	1597.92	0.227367	0.164806	1.3796	0.167709	0.433412
	LLNZ_RS07075_WP_011835262.1_		llmg_1399		868.896	0.249522	0.173354	1.43938	0.150042	0.409164
	LLNZ_RS07080_WP_011835263.1_		llmg_1400		53.9858	0.129794	0.439558	0.295284	0.767777	0.907651
	LLNZ_RS07085_WP_014735047.1_				49.9042	0.396884	0.454715	0.872818	0.382762	0.662015
	LLNZ_RS07090_WP_011835264.1_		llmg_1402		159.774	0.703325	0.278217	2.52798	0.0114722	0.0793681
	LLNZ_RS07095_WP_011835265.1_		llmg_1403		3.32105	-0.245903	1.79767	-0.13679	0.891197	NA
	LLNZ_RS07100_WP_014735048.1_				3.25113	-0.88424	1.71187	-0.516533	0.605482	NA
	LLNZ_RS13620_WP_014735049.1_				21.8681	0.537273	0.668695	0.803465	0.421706	NA
	LLNZ_RS07105_WP_011835266.1_		llmg_1406		46.8978	-0.32198	0.48269	-0.667053	0.504739	0.772181
	LLNZ_RS07110_WP_011835267.1_		llmg_1407		20.9489	-0.193572	0.698119	-0.277277	0.781568	NA
	LLNZ_RS07115_WP_011835268.1_		llmg_1408		4.03138	-0.623322	1.59528	-0.39073	0.695997	NA
	LLNZ_RS07120_WP_011835269.1_		llmg_1409		130.495	0.215353	0.319357	0.674334	0.500099	0.769889
	LLNZ_RS07125_WP_011835270.1_		llmg_1410		63.6394	-0.168331	0.446047	-0.377384	0.705888	0.883372
	LLNZ_RS07130_WP_011835271.1_		llmg_1411		195.843	0.167648	0.259264	0.64663	0.517871	0.785644
	LLNZ_RS07135_WP_011835272.1_guaC	guaC	llmg_1412	guaC	406.703	-0.385917	0.203456	-1.89681	0.0578535	0.236468
	LLNZ_RS07140_WP_011835273.1_		llmg_1413		79.1837	-0.353917	0.373792	-0.946828	0.343726	0.628104
	LLNZ_RS07145_WP_011835274.1_		llmg_1414	nagD	1348.34	0.05828	0.156817	0.371644	0.710158	0.883372
	LLNZ_RS07150_WP_011835275.1_		llmg_1415		807.497	0.0586694	0.168169	0.348873	0.727185	0.891065
	LLNZ_RS07155_WP_011676252.1_		llmg_1416		1029.97	0.316566	0.163609	1.93489	0.0530037	0.225856
	LLNZ_RS07160_WP_011835276.1_		llmg_1417		83.9422	0.140064	0.372608	0.3759	0.706991	0.883372
	LLNZ_RS07165_WP_011835277.1_hemW		llmg_1418	hemN	266.459	-0.0456199	0.229161	-0.199073	0.842205	0.938786
	LLNZ_RS07170_WP_011835278.1_		llmg_1419		190.348	-0.13134	0.258547	-0.507992	0.611459	0.839516
	LLNZ_RS07175_WP_011835279.1_		llmg_1420		142.54	-0.515614	0.297407	-1.7337	0.0829715	0.292125
	LLNZ_RS07185_WP_011835281.1_		llmg_1422	pacA	347.878	-0.158153	0.208716	-0.757744	0.448604	0.732819
	LLNZ_RS07190_WP_011835282.1_tpiA		llmg_1424	tpiA	16686.2	0.11307	0.127609	0.886067	0.375582	0.656622
	LLNZ_RS07195_WP_011835283.1_		llmg_1425		301.64	-0.293487	0.21878	-1.34147	0.179767	0.44663
	LLNZ_RS07200_WP_011835284.1_		llmg_1426		279.515	0.080043	0.238066	0.336221	0.736704	0.897761
	LLNZ_RS07205_WP_011835285.1_murQ	murQ	llmg_1427		217.765	-0.00685866	0.255841	-0.0268083	0.978613	0.993703
	LLNZ_RS07210_WP_011835286.1_		llmg_1428		121.891	-0.0303113	0.333884	-0.090784	0.927664	0.97096
	LLNZ_RS07215_WP_011676241.1_		llmg_1429	ldhX	1384.71	0.0568944	0.151887	0.374582	0.707971	0.883372
	LLNZ_RS07220_WP_011835287.1_		llmg_1430	ribC	876.602	-0.143463	0.171258	-0.837702	0.402198	0.683003
	LLNZ_RS07225_WP_011835288.1_truB	truB	llmg_1431	truB	562.892	0.029711	0.182426	0.162866	0.870624	0.951426
	LLNZ_RS07230_WP_011835289.1_		llmg_1432		1708.36	0.0220974	0.169288	0.130531	0.896146	0.962748
	LLNZ_RS13450_WP_041931303.1_		llmg_1433		3.95198	1.00888	1.5888	0.634991	0.525434	NA
	LLNZ_RS13460__		llmg_1433		0.519425	1.21765	4.32317	0.281657	0.778206	NA
	LLNZ_RS13465__				0.747245	0.582274	3.65968	0.159105	0.873586	NA
	LLNZ_RS07250_WP_011835291.1_		llmg_1434		18.0564	-1.09072	0.758897	-1.43725	0.150648	NA
	LLNZ_RS07255__		llmg_1435		0.748499	-0.655992	3.49766	-0.187552	0.851228	NA
	LLNZ_RS07260_WP_088792927.1_				0	NA	NA	NA	NA	NA
	LLNZ_RS07270_WP_014735056.1_		llmg_1440		174.391	0.107157	0.265345	0.403839	0.686331	0.87665
	LLNZ_RS07275_WP_011835294.1_		llmg_1441	frdC	7218.44	0.152478	0.138885	1.09788	0.272258	0.557048
	LLNZ_RS07280_WP_011835295.1_		llmg_1442		806.418	0.504134	0.175105	2.87904	0.00398883	0.0369706
	LLNZ_RS07290_WP_011835296.1_		llmg_1444	mutX	56.4218	-0.0516296	0.46573	-0.110857	0.911729	0.966133
	LLNZ_RS07295_WP_011835297.1_pcrA	pcrA	llmg_1445	pcrA	1579.12	-0.228767	0.156762	-1.45932	0.144476	0.406454
	LLNZ_RS07300_WP_011835298.1_		llmg_1446		57.6666	-0.0977536	0.435638	-0.224392	0.822452	0.930821
	LLNZ_RS07305_WP_011835299.1_		llmg_1447		48.4899	-0.419881	0.465293	-0.902402	0.366843	0.649597
	LLNZ_RS07310_WP_011835300.1_		llmg_1448		368.048	-0.137894	0.231545	-0.595538	0.551484	0.804888
	LLNZ_RS07315_WP_011835301.1_		llmg_1449	srtA	311.338	0.0483087	0.225738	0.214004	0.830544	0.935613
	LLNZ_RS07320_WP_011835302.1_		llmg_1450	apbE	602.213	-0.313091	0.197951	-1.58165	0.113728	0.353598
	LLNZ_RS07325_WP_014735057.1_gyrA	gyrA	llmg_1451	gyrA	3071.33	-0.226845	0.141627	-1.60171	0.109219	0.34469
	LLNZ_RS07330_WP_011835304.1_		llmg_1452		3922.65	-0.15944	0.152522	-1.04536	0.295858	0.579179
	LLNZ_RS07335_WP_011835305.1_		llmg_1453		1810.59	0.0149025	0.148127	0.100606	0.919863	0.968594
	LLNZ_RS07340_WP_011835306.1_		llmg_1454		18.0518	-0.445884	0.737061	-0.604949	0.545213	NA
	LLNZ_RS07345_WP_011835307.1_		llmg_1455	bglA2	8.13171	-0.290275	1.08195	-0.268289	0.788477	NA
	LLNZ_RS07350_WP_011835308.1_		llmg_1456	bglX	4.13577	0.236839	1.58761	0.14918	0.881412	NA
	LLNZ_RS07355_WP_011835309.1_		llmg_1457		3.14592	0.349383	1.72493	0.202549	0.839488	NA
	LLNZ_RS07360_WP_011835310.1_		llmg_1458		2.34598	-0.513223	2.05631	-0.249585	0.802908	NA
	LLNZ_RS07365_WP_011835311.1_		llmg_1459		1.53126	-2.06225	2.63399	-0.782937	0.433664	NA
	LLNZ_RS07370_WP_011835312.1_		llmg_1460		0.972628	-0.685299	3.34825	-0.204674	0.837827	NA
	LLNZ_RS07375_WP_011835313.1_		llmg_1461		6.23055	-0.280667	1.25942	-0.222855	0.823649	NA
	LLNZ_RS07380_WP_011835314.1_		llmg_1462		21.4747	0.0508605	0.675458	0.0752979	0.939978	NA
	LLNZ_RS07385_WP_011835315.1_lepA	lepA	llmg_1463	lepA	1810.08	-0.240748	0.152425	-1.57946	0.114232	0.353677
	LLNZ_RS07390_WP_011835316.1_		llmg_1464	aldC	1472.09	0.73436	0.160925	4.56335	5.0343e-06	0.000151712
	LLNZ_RS07395_WP_011835317.1_		llmg_1465	murC2	815.414	-0.0660368	0.169558	-0.389465	0.696932	0.878679
	LLNZ_RS07400_WP_011835318.1_		llmg_1466	cobQ	465.051	0.0371438	0.210815	0.176192	0.860143	0.946957
	LLNZ_RS07405_WP_011835319.1_		llmg_1467		296.634	-0.507025	0.278265	-1.8221	0.0684405	0.259461
	LLNZ_RS07410_WP_011676110.1_		llmg_1468		194.524	-0.425456	0.255977	-1.66208	0.0964958	0.320391
	LLNZ_RS07415_WP_011835320.1_nadE	nadE	llmg_1470	nadE	2315.45	0.07272	0.14175	0.513015	0.607941	0.836886
	LLNZ_RS07420_WP_011835321.1_		llmg_1471		751.734	0.465005	0.173321	2.6829	0.00729857	0.0564211
	LLNZ_RS07425_WP_011835322.1_		llmg_1472	pncB	2157.07	0.0628682	0.143348	0.438572	0.660972	0.868833
	LLNZ_RS07435_WP_011835323.1_		llmg_1473	nadD2	189.92	0.506547	0.262804	1.92747	0.053921	0.228266
	LLNZ_RS07440_WP_011835324.1_		llmg_1474		131.725	-0.666736	0.30417	-2.19199	0.0283805	0.150818
	LLNZ_RS07445_WP_011835325.1_		llmg_1475		445.716	0.549379	0.210857	2.60546	0.00917514	0.0682569
	LLNZ_RS07450_WP_011835326.1_glyS		llmg_1477	glyS	2842.07	0.22342	0.141268	1.58153	0.113756	0.353598
	LLNZ_RS07455_WP_011835327.1_glyQ	glyQ	llmg_1478	glyQ	2027.14	0.333514	0.148448	2.24667	0.0246611	0.136596
	LLNZ_RS07460_WP_011835328.1_		llmg_1479	nucA	112.007	-0.0896486	0.320344	-0.279851	0.779592	0.914324
	LLNZ_RS07465_WP_011835329.1_		llmg_1480		110.397	-0.00750431	0.351768	-0.0213332	0.98298	0.995295
	LLNZ_RS07470_WP_011835330.1_		llmg_1481	vanZ	15.8355	-1.10393	0.80972	-1.36335	0.172773	NA
	LLNZ_RS07475_WP_011835331.1_		llmg_1482		139.098	-0.08448	0.306577	-0.275559	0.782887	0.915188
	LLNZ_RS07480_WP_011835332.1_		llmg_1483	comFA	1.65261	1.42816	2.39529	0.596235	0.551018	NA
	LLNZ_RS07485_WP_011835333.1_		llmg_1484	comFC	7.72128	0.374213	1.1318	0.330634	0.740921	NA
	LLNZ_RS07490_WP_011835334.1_		llmg_1485		140.465	0.0139973	0.288985	0.048436	0.961369	0.986498
	LLNZ_RS07495_WP_011676094.1_		llmg_1486	dgkA	119.744	0.128739	0.316403	0.406884	0.684093	0.875982
	LLNZ_RS07500_WP_011835335.1_ybeY	ybeY	llmg_1487		887.937	0.269283	0.163507	1.64692	0.0995746	0.326822
	LLNZ_RS07505_WP_011835336.1_		llmg_1488		375.639	0.238218	0.214344	1.11138	0.266404	0.551439
	LLNZ_RS07510_WP_011835337.1_		llmg_1489	phoH	1213.36	0.358101	0.156884	2.28258	0.022455	0.127556
	LLNZ_RS07515_WP_011835338.1_		llmg_1490	mntH	1030.1	0.626033	0.169891	3.6849	0.000228793	0.00380182
	LLNZ_RS07520_WP_003130646.1_rpmA	rpmA	llmg_1491	rpmA	23998.5	0.0690257	0.146001	0.472775	0.636374	0.855879
	LLNZ_RS07525_WP_011676089.1_		llmg_1492		630.91	0.144611	0.501318	0.288463	0.772993	0.910891
	LLNZ_RS07530_WP_003130644.1_rplU	rplU	llmg_1493	rplU	11018.7	0.0559274	0.128264	0.436035	0.662812	0.870369
	LLNZ_RS07535_WP_011835339.1_		llmg_1494		262.426	-0.403008	0.237235	-1.69877	0.0893622	0.303286
	LLNZ_RS07540_WP_011835340.1_		llmg_1495		125.439	0.0978593	0.305757	0.320056	0.748926	0.901125
	LLNZ_RS07545_WP_011835341.1_		llmg_1496		503.345	-0.0889598	0.205729	-0.432412	0.665442	0.871891
	LLNZ_RS07550_WP_011835342.1_yidA	yidA	llmg_1497		1760.55	0.184077	0.148161	1.24241	0.214086	0.491789
	LLNZ_RS07555_WP_011835343.1_		llmg_1498		1557.36	0.587062	0.164589	3.56684	0.000361313	0.00553805
	LLNZ_RS07560_WP_011835344.1_		llmg_1499		405.928	0.0253383	0.204485	0.123912	0.901385	0.964878
	LLNZ_RS07565_WP_011835345.1_		llmg_1500		335.152	0.372955	0.210401	1.77259	0.076296	0.275552
	LLNZ_RS07570_WP_011835346.1_nth	nth	llmg_1501	nth	151.812	-0.280355	0.284246	-0.98631	0.323981	0.60892
	LLNZ_RS07575_WP_011835347.1_		llmg_1502	dnaD	256.09	-0.250261	0.246491	-1.0153	0.309965	0.594517
	LLNZ_RS07580_WP_011835348.1_		llmg_1503		259.009	0.305255	0.228837	1.33394	0.182223	0.448122
	LLNZ_RS07585_WP_011835350.1_		llmg_1505		2.83094	-0.619017	1.83322	-0.337667	0.735614	NA
	LLNZ_RS07590_WP_011835351.1_		llmg_1506		116.054	0.754254	0.341904	2.20604	0.027381	0.147364
	LLNZ_RS07595_WP_011835352.1_		llmg_1507		68.7758	0.113775	0.403827	0.281741	0.778142	0.913829
	LLNZ_RS07600_WP_011835353.1_		llmg_1508	pyrC	18943.4	0.201329	0.13331	1.51023	0.130984	0.38072
	LLNZ_RS07605_WP_011835354.1_pyrE		llmg_1509	pyrE	15141	-0.0631695	0.153893	-0.410477	0.681456	0.875587
	LLNZ_RS13625_WP_153951976.1_				0	NA	NA	NA	NA	NA
	LLNZ_RS07610_WP_011835355.1_		llmg_1512		661.933	-0.282128	0.18401	-1.53322	0.125221	0.372585
	LLNZ_RS07615_WP_011676069.1_	spx	llmg_1513		309.44	0.0253361	0.226261	0.111977	0.910841	0.966133
	LLNZ_RS07620_WP_011835356.1_		llmg_1514	rex	1523.4	-0.160639	0.201161	-0.798556	0.424548	0.709442
	LLNZ_RS07625_WP_011835357.1_radC	radC	llmg_1515	radC	0.328302	0.813822	4.9263	0.1652	0.868787	NA
	LLNZ_RS07630_WP_011835358.1_glmS	glmS	llmg_1516	glmS	6531.77	0.625312	0.137401	4.55099	5.33931e-06	0.000158222
	LLNZ_RS07635_WP_011835359.1_		llmg_1517		237.664	0.166148	0.243712	0.681739	0.495404	0.766362
	LLNZ_RS07640_WP_011835360.1_		llmg_1518	kinE	94.0181	0.0379985	0.344009	0.110458	0.912046	0.966133
	LLNZ_RS07645_WP_011835361.1_		llmg_1519		27.6181	-0.134317	0.599836	-0.223924	0.822817	NA
	LLNZ_RS07650_WP_011835362.1_		llmg_1520	llrE	179.871	-0.0569405	0.267782	-0.212638	0.83161	0.935613
	LLNZ_RS07655_WP_011835363.1_		llmg_1521		288.722	0.0226329	0.223065	0.101463	0.919183	0.968594
	LLNZ_RS07660_WP_011835364.1_		llmg_1522		296.356	-0.503816	0.246894	-2.04062	0.0412888	0.192681
	LLNZ_RS07665_WP_011835365.1_		llmg_1523		60.0472	-0.0447811	0.422545	-0.10598	0.915599	0.966133
	LLNZ_RS07670_WP_011835366.1_		llmg_1524	rluD	932.143	-0.233229	0.196858	-1.18475	0.236115	0.518287
	LLNZ_RS07675_WP_011835367.1_lspA		llmg_1525	pA	248.559	-0.099463	0.252392	-0.394082	0.693521	0.878105
	LLNZ_RS07680_WP_011835368.1_		llmg_1526		28.4072	0.429109	0.591512	0.725445	0.468179	NA
	LLNZ_RS07695_WP_011835371.1_ribE		llmg_1529		16.7339	0.511897	0.7781	0.657881	0.510615	NA
	LLNZ_RS07700_WP_011835372.1_		llmg_1530	ribA	16.1891	0.76849	0.826992	0.92926	0.352755	NA
	LLNZ_RS07705_WP_011835373.1_ribE	ribE	llmg_1531	ribB	3.87104	-0.358758	1.57243	-0.228155	0.819526	NA
	LLNZ_RS07710_WP_011835374.1_ribD	ribD	llmg_1532	ribD	7.60504	0.517802	1.11421	0.464726	0.642128	NA
	LLNZ_RS07715_WP_011835375.1_		llmg_1533		122.809	-0.0995403	0.311807	-0.319237	0.749547	0.901125
	LLNZ_RS07720_WP_011835376.1_parC	parC	llmg_1534	parC	1383.83	-0.192063	0.158979	-1.2081	0.227007	0.505154
	LLNZ_RS07725_WP_011835377.1_		llmg_1536	elaA	466.098	0.412916	0.203484	2.02923	0.0424348	0.195972
	LLNZ_RS07730_WP_011835378.1_		llmg_1537	dnaQ	263.643	-0.172239	0.232902	-0.739536	0.459582	0.740049
	LLNZ_RS07735_WP_014735065.1_		llmg_1538		44.9372	-0.26612	0.484919	-0.548792	0.583148	0.825507
	LLNZ_RS07740_WP_011835380.1_parE	parE	llmg_1539	parE	2108.25	-0.179081	0.152137	-1.1771	0.239156	0.522382
	LLNZ_RS07745_WP_011835381.1_plsY	plsY	llmg_1540		201.568	-1.0665	0.271239	-3.93197	8.42516e-05	0.00166444
	LLNZ_RS07750_WP_011675987.1_		llmg_1541	nrdH	1921.91	0.389021	0.192633	2.01949	0.0434364	0.197859
	LLNZ_RS07755_WP_011835382.1_nrdI	nrdI	llmg_1542	nrdI	669.513	-0.315494	0.201582	-1.56509	0.117562	0.35792
	LLNZ_RS07760_WP_011835383.1_nrdE	nrdE	llmg_1543	nrdE	3474.99	-0.360138	0.155985	-2.3088	0.0209548	0.122454
	LLNZ_RS07765_WP_011675984.1_nrdF	nrdF	llmg_1544	nrdF	1176.17	-0.1626	0.156296	-1.04033	0.298187	0.58002
	LLNZ_RS07770_WP_011835384.1_ftsX		llmg_1545	ftsX	995.136	-0.0712827	0.159194	-0.447773	0.654317	0.866251
	LLNZ_RS07775_WP_011835385.1_ftsE	ftsE	llmg_1546	ftsE	856.724	-0.229479	0.164864	-1.39193	0.163942	0.427404
	LLNZ_RS07780_WP_011835386.1_prfB	prfB	llmg_1547	prfB	1881.95	0.522346	0.146661	3.5616	0.000368608	0.0055815
	LLNZ_RS07790_WP_011835389.1_		llmg_1550		749.483	0.588258	0.206617	2.8471	0.00441199	0.0398199
	LLNZ_RS07795_WP_011835390.1_		llmg_1551	fdhC	286.8	-0.795737	0.225558	-3.52786	0.000418932	0.00607075
	LLNZ_RS07800_WP_011835391.1_		llmg_1552		132.173	-0.21693	0.300884	-0.720975	0.470925	0.747925
	LLNZ_RS07805_WP_011835392.1_		llmg_1553		295.608	0.0680708	0.223187	0.304994	0.76037	0.905069
	LLNZ_RS07810_WP_011675975.1_		llmg_1554		81.6277	-0.494749	0.369864	-1.33765	0.18101	0.44663
	LLNZ_RS07815_WP_011675974.1_whiA	whiA	llmg_1555		275.44	-0.0376101	0.235597	-0.159637	0.873167	0.952448
	LLNZ_RS07820_WP_011835394.1_		llmg_1556		592.287	-0.272226	0.184323	-1.4769	0.139702	0.396639
	LLNZ_RS07825_WP_011835395.1_rapZ	rapZ	llmg_1557		1171.92	0.0398524	0.158201	0.25191	0.80111	0.92396
	LLNZ_RS07830_WP_011835396.1_cls	cls	llmg_1558	clsA	614.186	0.076998	0.211782	0.363571	0.716178	0.884935
	LLNZ_RS07835_WP_011835397.1_		llmg_1559	flpA	102.636	0.36897	0.331678	1.11243	0.265952	0.551439
	LLNZ_RS07840_WP_014735066.1_		llmg_1560		4.88791	0.826986	1.37903	0.599686	0.548715	NA
	LLNZ_RS07845__				2.2896	-1.23452	2.10135	-0.587489	0.556875	NA
	LLNZ_RS07850_WP_011835399.1_		llmg_1561		18.6021	0.245791	0.725745	0.338674	0.734855	NA
	LLNZ_RS07860_WP_014735069.1_		llmg_1562		1.54843	0.97549	2.5244	0.386425	0.699182	NA
	LLNZ_RS13635_WP_143457575.1_				0.271922	-1.47977	4.91671	-0.300967	0.763439	NA
	LLNZ_RS07870_WP_011835401.1_		llmg_1563		5.93911	0.818921	1.35196	0.605727	0.544696	NA
	LLNZ_RS07880_WP_095586744.1_				0	NA	NA	NA	NA	NA
	LLNZ_RS13220__				0	NA	NA	NA	NA	NA
	LLNZ_RS07900_WP_011835402.1_		llmg_1568	fruA	2454.65	0.192369	0.140156	1.37254	0.169895	0.436338
	LLNZ_RS07905_WP_011835403.1_pfkB	pfkB	llmg_1569	fruC	1112.32	-0.283677	0.165432	-1.71476	0.0863889	0.298852
	LLNZ_RS07910_WP_011835404.1_		llmg_1570	fruR	397.299	-0.382396	0.220507	-1.73416	0.0828891	0.292125
	LLNZ_RS07915_WP_011835405.1_		llmg_1571	hipO2	92.6836	-0.934168	0.367188	-2.54411	0.0109556	0.0769133
	LLNZ_RS07920_WP_011835406.1_		llmg_1572	mycA	306.003	-0.256909	0.217833	-1.17939	0.238244	0.521673
	LLNZ_RS07925_WP_011835407.1_		llmg_1573		142.829	-0.561347	0.308424	-1.82005	0.0687515	0.259533
	LLNZ_RS07930_WP_011835408.1_dnaK	dnaK	llmg_1574	dnaK	34540.4	0.482355	0.137136	3.51735	0.000435877	0.00619992
	LLNZ_RS07935_WP_011835409.1_grpE	grpE	llmg_1575	grpE	4159.78	0.771004	0.154182	5.00063	5.71447e-07	2.30917e-05
	LLNZ_RS07940_WP_011835410.1_hrcA	hrcA	llmg_1576	hrcA	3052.1	0.67672	0.160345	4.22041	2.43855e-05	0.000637608
	LLNZ_RS07945_WP_011835411.1_		llmg_1577		81.5921	-0.405421	0.434173	-0.933778	0.350419	0.635111
	LLNZ_RS07950_WP_011835412.1_		llmg_1578	dacB	542.505	-0.354773	0.191585	-1.85178	0.0640578	0.248679
	LLNZ_RS07955_WP_011835413.1_		llmg_1579	gpmB	2255.95	-0.0227545	0.149706	-0.151994	0.879192	0.95461
	LLNZ_RS07960_WP_011835414.1_		llmg_1580		906.338	0.440856	0.174645	2.5243	0.0115928	0.0798915
	LLNZ_RS07965_WP_011835415.1_		llmg_1581		1954.11	-0.224046	0.146109	-1.53342	0.125173	0.372585
	LLNZ_RS07970_WP_011675898.1_		llmg_1582		947.624	-0.150196	0.216477	-0.693819	0.487796	0.761877
	LLNZ_RS07975_WP_011835416.1_		llmg_1583		78.1637	-0.0387367	0.371937	-0.104149	0.917051	0.967092
	LLNZ_RS07980_WP_011835417.1_		llmg_1584		42.9675	-0.190008	0.489348	-0.388287	0.697804	0.878679
	LLNZ_RS07985_WP_011835418.1_		llmg_1585		197.066	-0.221012	0.264045	-0.837023	0.40258	0.683003
	LLNZ_RS07990_WP_011835419.1_rnr	rnr	llmg_1586	vacB1	307.785	-0.431163	0.229819	-1.8761	0.0606419	0.242841
	LLNZ_RS07995_WP_011675893.1_secG	secG	llmg_1587	secG	463.424	0.285598	0.192727	1.48188	0.138372	0.394834
	LLNZ_RS08000_WP_011835420.1_trxB	trxB	llmg_1588	trxB1	1738.92	0.52995	0.149094	3.55446	0.000378758	0.00565909
	LLNZ_RS08005_WP_011675891.1_		llmg_1589		165.417	-0.331719	0.315353	-1.0519	0.292846	0.575337
	LLNZ_RS08010_WP_011835421.1_		llmg_1590		646.384	0.454651	0.183074	2.48343	0.0130124	0.0884747
	LLNZ_RS08015_WP_011835422.1_		llmg_1591		499.489	-0.0264848	0.191938	-0.137986	0.890251	0.959847
	LLNZ_RS08020_WP_011835423.1_		llmg_1593		1364.37	-0.498018	0.16296	-3.05608	0.00224253	0.022915
	LLNZ_RS08025_WP_014735074.1_		llmg_1594		115.306	-0.78486	0.333991	-2.34995	0.0187761	0.112468
	LLNZ_RS08030_WP_011835425.1_		llmg_1595	fhs	1354.49	0.114447	0.161948	0.706688	0.479761	0.756287
	LLNZ_RS08035_WP_011675885.1_		llmg_1596		516.457	0.122975	0.206675	0.595016	0.551833	0.804888
	LLNZ_RS08040_WP_011835426.1_		llmg_1597		410.141	0.692085	0.215047	3.2183	0.00128952	0.0150739
	LLNZ_RS08045_WP_011835427.1_		llmg_1598		378.48	-0.907009	0.230538	-3.93431	8.34345e-05	0.00166444
	LLNZ_RS08050_WP_011675883.1_deoD	deoD	llmg_1599	deoD	5415.06	-0.453749	0.138035	-3.28721	0.00101184	0.0123049
	LLNZ_RS08055_WP_011835428.1_		llmg_1600		245.702	-0.254563	0.255101	-0.997891	0.318332	0.602659
	LLNZ_RS08060_WP_011835429.1_		llmg_1601	deoB	7494.64	-0.0631659	0.129533	-0.487645	0.625801	0.848722
	LLNZ_RS08065__		llmg_1602		3.3579	2.01178	1.73392	1.16025	0.245946	NA
	LLNZ_RS08070_WP_011835431.1_		llmg_1603	tagB	2.12424	1.91697	2.22244	0.86255	0.388385	NA
	LLNZ_RS08075_WP_011835432.1_		llmg_1604	tagF	0.510838	-2.04506	4.32989	-0.472312	0.636704	NA
	LLNZ_RS08080_WP_011835433.1_		llmg_1605		0.700707	0.197123	3.82154	0.051582	0.958862	NA
	LLNZ_RS08085_WP_011835434.1_tagD	tagD	llmg_1606	tagD2	0.757087	1.95943	3.41473	0.573818	0.566091	NA
	LLNZ_RS08090_WP_011835435.1_		llmg_1607		0.83914	-0.942205	3.30898	-0.284742	0.775842	NA
	LLNZ_RS08095_WP_011835436.1_		llmg_1608		2.60082	1.87537	1.95351	0.960002	0.337054	NA
	LLNZ_RS08100_WP_011835437.1_		llmg_1609		3.03685	-0.631641	1.76609	-0.357649	0.720606	NA
	LLNZ_RS08105__glf	glf	llmg_pseudo_46	glf2	15.5004	0.861022	0.798426	1.0784	0.280856	NA
	LLNZ_RS08110_WP_003331415.1_istA				0	NA	NA	NA	NA	NA
	LLNZ_RS08115_WP_003331414.1_istB				0	NA	NA	NA	NA	NA
	LLNZ_RS08120_WP_011835438.1_		llmg_1613		1.72113	-0.743702	2.30427	-0.32275	0.746885	NA
	LLNZ_RS08125_WP_011835439.1_		llmg_1614		0.986161	0.155073	3.11452	0.0497903	0.96029	NA
	LLNZ_RS08130_WP_011835440.1_		llmg_1615		8.16123	0.0871225	1.11357	0.0782368	0.93764	NA
	LLNZ_RS08135_WP_014735076.1_		llmg_1616	ugd	20.7936	-0.343294	0.782087	-0.438947	0.6607	NA
	LLNZ_RS08140_WP_011835442.1_		llmg_1617		80.8061	-0.361402	0.369886	-0.977063	0.328538	0.611025
	LLNZ_RS08145_WP_011835443.1_		llmg_1618		10.18	0.450485	0.991732	0.454241	0.649655	NA
	LLNZ_RS08150_WP_011835444.1_		llmg_1619		8.16346	-0.190879	1.08344	-0.176179	0.860153	NA
	LLNZ_RS08155_WP_011835445.1_		llmg_1620		36.6833	0.165495	0.534888	0.3094	0.757017	0.904554
	LLNZ_RS08160_WP_011835446.1_		llmg_1621		7.98469	-0.430499	1.0936	-0.393653	0.693837	NA
	LLNZ_RS08165_WP_011835447.1_		llmg_1622	tagG	6.15709	0.520647	1.24803	0.417174	0.676551	NA
	LLNZ_RS08170_WP_011835448.1_		llmg_1623	tagH	13.4152	-0.00426544	0.846695	-0.00503776	0.99598	NA
	LLNZ_RS08175_WP_011835449.1_		llmg_1624	tagL	10.8304	-0.165303	0.982895	-0.16818	0.866442	NA
	LLNZ_RS08180_WP_011835450.1_		llmg_1625		31.8817	-1.25718	0.580717	-2.16487	0.0303977	NA
	LLNZ_RS08190_WP_011835451.1_		llmg_1627	rmaH	340.922	-0.401632	0.22431	-1.79052	0.0733699	0.268419
	LLNZ_RS08195_WP_011835452.1_		llmg_1628		130.087	-0.248693	0.372713	-0.667252	0.504611	0.772181
	LLNZ_RS08200_WP_011835453.1_		llmg_1629		73.8249	-0.854999	0.38994	-2.19264	0.0283331	0.150818
	LLNZ_RS08205_WP_011675871.1_		llmg_1630		26.1912	-0.43946	0.64672	-0.679521	0.496808	NA
	LLNZ_RS08210_WP_011675870.1_gyrB	gyrB	llmg_1631	gyrB	2630.75	-0.0803833	0.156977	-0.512071	0.608601	0.836886
	LLNZ_RS08215_WP_011835454.1_		llmg_1632		176.425	-0.224584	0.2706	-0.829951	0.406567	0.687449
	LLNZ_RS08220_WP_011835455.1_		llmg_1633		414.472	0.549477	0.224383	2.44883	0.0143321	0.093583
	LLNZ_RS08225_WP_014735077.1_		llmg_1634		124.512	-0.18015	0.33112	-0.54406	0.5864	0.827475
	LLNZ_RS08230_WP_011835457.1_		llmg_1635		279.575	0.191526	0.224892	0.851637	0.394416	0.67236
	LLNZ_RS08235_WP_011835458.1_		llmg_1636		371.136	0.331893	0.205756	1.61304	0.106735	0.342365
	LLNZ_RS08245_WP_011835459.1_		llmg_1638	mleS	113.837	-0.28571	0.32521	-0.878541	0.37965	0.660262
	LLNZ_RS08250_WP_011835460.1_abc-f	abc-f	llmg_1639		38.4598	-0.169742	0.523729	-0.324103	0.74586	0.900954
	LLNZ_RS13640_WP_011835461.1_		llmg_1640		103.903	-1.13484	0.34485	-3.29083	0.000998919	0.0123049
	LLNZ_RS08255_WP_011835462.1_		llmg_1641	butA	1528.23	-0.151218	0.173837	-0.869882	0.384365	0.662627
	LLNZ_RS08260_WP_041931199.1_		llmg_1642	butB	20.2209	-0.420426	0.753	-0.558335	0.576615	NA
	LLNZ_RS08265_WP_011835464.1_		llmg_1643	rodA	379.093	-0.0497162	0.20999	-0.236755	0.812847	0.928335
	LLNZ_RS08270_WP_011675860.1_		llmg_1644		189.077	-0.0306195	0.286277	-0.106957	0.914823	0.966133
	LLNZ_RS08275_WP_014735079.1_		llmg_1645		237.005	0.383323	0.242641	1.5798	0.114153	0.353677
	LLNZ_RS08280_WP_011835466.1_		llmg_1646	ppiB	3077.42	0.155897	0.137034	1.13765	0.255265	0.542247
	LLNZ_RS08285_WP_011835467.1_		llmg_1647		950.165	0.0513036	0.16754	0.306217	0.759439	0.905069
	LLNZ_RS08290_WP_011675856.1_		llmg_1648	llrD	532.902	-0.0374672	0.190854	-0.196314	0.844365	0.938786
	LLNZ_RS08295_WP_011835468.1_		llmg_1649	kinD	180.628	-0.0936387	0.286099	-0.327295	0.743445	0.899826
	LLNZ_RS08300_WP_014735080.1_		llmg_1650		302.861	0.462327	0.222378	2.07902	0.0376158	0.179305
	LLNZ_RS13470__				0.0906406	-0.518174	4.94732	-0.104738	0.916583	NA
	LLNZ_RS13645_WP_014735081.1_				88.4493	0.0813021	0.35381	0.22979	0.818255	0.929027
	LLNZ_RS08305_WP_011835471.1_		llmg_1652		298.661	0.146826	0.220155	0.666921	0.504823	0.772181
	LLNZ_RS08310_WP_011835472.1_		llmg_1653		2.35331	1.01817	1.96195	0.518959	0.60379	NA
	LLNZ_RS08315_WP_088792927.1_				0	NA	NA	NA	NA	NA
	LLNZ_RS08325_WP_080506517.1_		llmg_1656		1.23596	-3.42878	3.01856	-1.1359	0.255999	NA
	LLNZ_RS08330_WP_011835474.1_		llmg_1657	xerD	6.24877	-0.274312	1.23662	-0.221823	0.824452	NA
	LLNZ_RS08335_WP_003131392.1_		llmg_1658		724.486	0.0984611	0.186853	0.526945	0.598232	0.834833
	LLNZ_RS08340_WP_011835475.1_		llmg_1659		29.2398	-0.338519	0.592387	-0.571449	0.567695	NA
	LLNZ_RS08345_WP_011675849.1_		llmg_1660		173.492	0.498746	0.270977	1.84055	0.0656881	0.252254
	LLNZ_RS08350_WP_041931200.1_		llmg_1661	hslB	51.9357	0.911751	0.45726	1.99394	0.0461584	0.205673
	LLNZ_RS08355_WP_011835477.1_		llmg_1662	uspA	2073.51	-0.484282	0.147778	-3.27708	0.00104886	0.012516
	LLNZ_RS13650_WP_011675846.1_		llmg_1663		463.982	-0.412063	0.217977	-1.89039	0.0587053	0.238306
	LLNZ_RS08360_WP_011675845.1_pnuC		llmg_1664	pnuC2	51.4309	-0.463778	0.454794	-1.01975	0.307845	0.592369
	LLNZ_RS08365_WP_011835478.1_		llmg_1665		47.5145	0.584221	0.498018	1.17309	0.240759	0.524595
	LLNZ_RS08370_WP_011835479.1_		llmg_1666		2348.28	1.0583	0.20585	5.14113	2.73088e-07	1.18427e-05
	LLNZ_RS08375_WP_011835480.1_		llmg_1667		106.11	-0.00381799	0.344814	-0.0110726	0.991166	0.99716
	LLNZ_RS08385_WP_011675840.1_		llmg_1669		60.295	-0.279752	0.442806	-0.631771	0.527537	0.786472
	LLNZ_RS08390_WP_011675839.1_		llmg_1670		3.81362	0.516503	1.62981	0.316911	0.751311	NA
	LLNZ_RS08395_WP_011675838.1_rplS	rplS	llmg_1671	rplS	28224	0.213099	0.186992	1.13962	0.254445	0.5418
	LLNZ_RS08400_WP_011835482.1_		llmg_1672		126.59	-0.168508	0.301704	-0.55852	0.57649	0.820655
	LLNZ_RS08405__				0	NA	NA	NA	NA	NA
	LLNZ_RS08410_WP_011675836.1_		llmg_1674	mleR	309.986	-0.283456	0.218347	-1.29819	0.194222	0.466864
	LLNZ_RS08415_WP_011835483.1_		llmg_1675		8.3816	0.494568	1.11062	0.445306	0.656098	NA
	LLNZ_RS08420_WP_011835484.1_		llmg_1676		22.9508	0.542018	0.683181	0.793374	0.42756	NA
	LLNZ_RS08425_WP_011835485.1_		llmg_1677		11.2298	-0.0423281	0.929542	-0.0455365	0.96368	NA
	LLNZ_RS08430_WP_011835486.1_mraY		llmg_1678	mraY	376.849	-0.221689	0.209331	-1.05904	0.289583	0.570818
	LLNZ_RS08435_WP_011835487.1_		llmg_1679	pbpX	933.468	-0.0287353	0.175234	-0.163983	0.869745	0.951426
	LLNZ_RS08440_WP_011835488.1_		llmg_1680	ftsL	332.091	0.0943911	0.212822	0.443522	0.657388	0.867577
	LLNZ_RS08445_WP_011835489.1_rsmH	rsmH	llmg_1681	mraW	799.509	0.319895	0.168784	1.89529	0.0580541	0.236744
	LLNZ_RS08450_WP_011835490.1_		llmg_1682		429.277	-0.207477	0.225026	-0.922011	0.356523	0.642898
	LLNZ_RS08455_WP_011835491.1_		llmg_1683		786.2	-0.0367107	0.169238	-0.216917	0.828273	0.934199
	LLNZ_RS08460_WP_011835492.1_		llmg_1684		166.473	-0.186867	0.305319	-0.612037	0.540513	0.796471
	LLNZ_RS08470_WP_011835493.1_recN	recN	llmg_1685	recN	1140.63	-0.31504	0.162174	-1.9426	0.0520647	0.223063
	LLNZ_RS08475_WP_011675823.1_		llmg_1686	ahrC	880.363	-0.255473	0.165059	-1.54776	0.121679	0.366067
	LLNZ_RS08480_WP_011835494.1_		llmg_1687		1386.19	-0.0988446	0.156297	-0.632417	0.527115	0.786472
	LLNZ_RS08485_WP_011835495.1_		llmg_1688		91.1139	-0.743002	0.35162	-2.11308	0.0345935	0.16991
	LLNZ_RS08490_WP_014572853.1_		llmg_1689	ispA	446.595	-0.243573	0.195684	-1.24473	0.213232	0.491522
	LLNZ_RS08500_WP_011835497.1_		llmg_1691	xseB	160.488	0.480002	0.311057	1.54313	0.122798	0.367759
	LLNZ_RS08505_WP_011835498.1_xseA		llmg_1692	xseA	411.655	0.141592	0.207824	0.681305	0.495678	0.766362
	LLNZ_RS08510_WP_011835499.1_		llmg_1693	folD	1226.94	0.267258	0.153151	1.74506	0.0809736	0.287788
	LLNZ_RS08515_WP_011835500.1_cadA	cadA	llmg_1694	copB	603.517	-0.1456	0.218446	-0.666524	0.505076	0.772181
	LLNZ_RS08520_WP_011835501.1_		llmg_1695		0.610066	0.604508	4.03922	0.14966	0.881033	NA
	LLNZ_RS08525__				6.52209	0.430511	1.20963	0.355904	0.721913	NA
	LLNZ_RS08530__		llmg_1698		26.6866	1.25073	0.634886	1.97001	0.0488376	NA
	LLNZ_RS08535_WP_011835503.1_		llmg_1699	choS	349.737	-0.537112	0.209104	-2.56864	0.0102099	0.0737934
	LLNZ_RS08540_WP_011675807.1_		llmg_1700	choQ	345.339	-0.089819	0.217583	-0.412804	0.67975	0.875587
	LLNZ_RS08545_WP_011835505.1_		llmg_1702	gshR	1000.31	0.140252	0.159817	0.877583	0.38017	0.660262
	LLNZ_RS08550_WP_011675805.1_	spx	llmg_1703		267.453	0.167888	0.227292	0.738644	0.460123	0.740049
	LLNZ_RS08555_WP_011835506.1_alr		llmg_1704	alr	413.356	-0.0561247	0.207174	-0.270906	0.786464	0.916338
	LLNZ_RS08560_WP_011675803.1_acpS		llmg_1705	acpS	39.9728	0.194677	0.522671	0.372467	0.709545	0.883372
	LLNZ_RS08565_WP_014572862.1_pepV	pepV	llmg_1706	pepV	9210.13	-0.0644097	0.15554	-0.414105	0.678797	0.875587
	LLNZ_RS08570__		llmg_1707		6.43019	0.656769	1.21899	0.538784	0.590036	NA
	LLNZ_RS08575_WP_011835509.1_		llmg_1708		51.2086	-0.233296	0.458476	-0.50885	0.610857	0.839339
	LLNZ_RS08580_WP_011835510.1_		llmg_1709	maa2	25.1683	0.136887	0.633157	0.216197	0.828834	NA
	LLNZ_RS08585_WP_011835511.1_		llmg_1710		23.4129	0.41434	0.65644	0.631193	0.527915	NA
	LLNZ_RS08590__				0	NA	NA	NA	NA	NA
	LLNZ_RS08595_WP_102032782.1_				0	NA	NA	NA	NA	NA
	LLNZ_RS08610_WP_102032796.1_				0	NA	NA	NA	NA	NA
	LLNZ_RS08615_WP_011835512.1_mutY	mutY	llmg_1717	mutY	153.194	0.257929	0.278352	0.926628	0.35412	0.639213
	LLNZ_RS08620_WP_011835513.1_uvrC	uvrC	llmg_1718	uvrC	622.021	0.0392749	0.187121	0.20989	0.833753	0.935613
	LLNZ_RS08625_WP_011675796.1_pnuC		llmg_1719	pnuC1	170.832	0.387311	0.27309	1.41826	0.156116	0.416153
	LLNZ_RS08630_WP_011835514.1_		llmg_1720	udp	236.319	0.331068	0.24125	1.3723	0.16997	0.436338
	LLNZ_RS08645_WP_011835515.1_		llmg_1723		74.3153	0.235012	0.383928	0.612125	0.540455	0.796471
	LLNZ_RS08650_WP_003132594.1_rpsA	rpsA	llmg_1724	rpsA	90146.2	0.157519	0.146272	1.07689	0.281531	0.564332
	LLNZ_RS08655_WP_041931319.1_mnmA	mnmA	llmg_1725	trmU	885.99	0.111916	0.167869	0.666686	0.504972	0.772181
	LLNZ_RS08660_WP_011835517.1_		llmg_1726		852.369	0.433525	0.176596	2.4549	0.0140926	0.0931574
	LLNZ_RS08665_WP_011835518.1_		llmg_1727		319.262	0.0481088	0.248367	0.1937	0.84641	0.939399
	LLNZ_RS13655_WP_011675788.1_		llmg_1728		77.991	0.112021	0.38825	0.288527	0.772943	0.910891
	LLNZ_RS08670_WP_011835519.1_cadA	cadA	llmg_1729	copA	282.16	-0.410464	0.239375	-1.71473	0.0863948	0.298852
	LLNZ_RS08675_WP_011835520.1_		llmg_1730	merP	298.75	-0.676936	0.293727	-2.30465	0.0211863	0.123102
	LLNZ_RS08680_WP_011835521.1_		llmg_1731	copR	236.255	0.266163	0.242245	1.09873	0.271885	0.557048
	LLNZ_RS08685_WP_011835522.1_sdaAA	sdaAA	llmg_1732	sdaA	660.442	-0.586414	0.17798	-3.29482	0.000984835	0.012245
	LLNZ_RS08690_WP_011835523.1_sdaAB	sdaAB	llmg_1733	sdaB	351.076	0.0392323	0.209037	0.187681	0.851127	0.942281
	LLNZ_RS08695_WP_011835524.1_		llmg_1734	noxB	18874.2	-0.212302	0.131916	-1.60938	0.107534	0.343876
	LLNZ_RS08700_WP_011835525.1_		llmg_1735	noxA	2396	0.602165	0.149381	4.03108	5.5522e-05	0.00118937
	LLNZ_RS08705_WP_003132576.1_		llmg_1736		46.5787	-0.598083	0.476239	-1.25585	0.209172	0.485518
	LLNZ_RS08710_WP_011835526.1_		llmg_1737	cpo	427.637	0.256299	0.206525	1.24101	0.214604	0.492343
	LLNZ_RS08715_WP_011835527.1_		llmg_1738		37.6212	-0.322229	0.536927	-0.600136	0.548416	0.804392
	LLNZ_RS08725_WP_011835528.1_		llmg_1740		114.661	-0.922244	0.327923	-2.81238	0.00491762	0.0432848
	LLNZ_RS08730_WP_011835529.1_leuS		llmg_1741	leuS	7177.31	-0.349938	0.138281	-2.53064	0.0113856	0.0790763
	LLNZ_RS08735_WP_011835530.1_		llmg_1742		249.222	-0.0453579	0.244883	-0.185223	0.853054	0.942499
	LLNZ_RS08740_WP_011835531.1_		llmg_1743	prsA	6936.47	-0.368918	0.147159	-2.50693	0.0121784	0.0832814
	LLNZ_RS08745_WP_011835532.1_ftsY	ftsY	llmg_1744	ftsY	1099.62	0.0815013	0.156295	0.521457	0.602048	0.836193
	LLNZ_RS08750_WP_011835533.1_		llmg_1745		23.6001	-0.291299	0.649518	-0.448484	0.653804	NA
	LLNZ_RS08755_WP_011835534.1_		llmg_1746		828.596	-0.243584	0.171119	-1.42348	0.154596	0.413963
	LLNZ_RS08760_WP_014735093.1_		llmg_1747		90.4917	0.236725	0.355173	0.666505	0.505088	0.772181
	LLNZ_RS08765_WP_011835536.1_		llmg_1748		57.7143	0.237403	0.447871	0.530069	0.596064	0.833178
	LLNZ_RS08770_WP_011835537.1_		llmg_1749		95.1335	-0.093147	0.351254	-0.265184	0.790868	0.919662
	LLNZ_RS08775_WP_003132556.1_		llmg_1750		369.767	-0.401447	0.219626	-1.82787	0.0675697	0.257809
	LLNZ_RS08780_WP_011835538.1_		llmg_1751		978.969	-0.369013	0.196452	-1.87839	0.0603274	0.242127
	LLNZ_RS08785_WP_011835539.1_smc	smc	llmg_1752	smc	545.888	-0.160665	0.184402	-0.871275	0.383604	0.662627
	LLNZ_RS08790_WP_011835540.1_rnc		llmg_1753	rnc	362.832	-0.377856	0.214771	-1.75934	0.0785191	0.282034
	LLNZ_RS08795_WP_011835541.1_argF	argF	llmg_1754	argF	16.2634	-0.291154	0.776201	-0.375101	0.707585	NA
	LLNZ_RS08800_WP_011835542.1_argB	argB	llmg_1755	argB	7.59875	-0.528107	1.12221	-0.470597	0.637929	NA
	LLNZ_RS08805_WP_011835543.1_		llmg_1756	argD	8.00303	-1.47196	1.1538	-1.27574	0.202047	NA
	LLNZ_RS08810_WP_011835544.1_argJ	argJ	llmg_1757	argJ	75.5316	0.502147	0.407809	1.23133	0.2182	0.494846
	LLNZ_RS08815_WP_011835545.1_argC		llmg_1758	argC	9.17655	-0.709761	1.03535	-0.685525	0.493013	NA
	LLNZ_RS08820_WP_011835546.1_		llmg_1759		1992.33	0.413516	0.17554	2.35569	0.0184886	0.112186
	LLNZ_RS08825_WP_011835547.1_		llmg_1760		1647.33	0.216099	0.150024	1.44043	0.149745	0.408982
	LLNZ_RS08830_WP_011835549.1_		llmg_1762		578.964	-0.213615	0.182235	-1.1722	0.241117	0.524732
	LLNZ_RS08835_WP_011835550.1_		llmg_1763		1077	0.0277587	0.164048	0.169211	0.865631	0.95019
	LLNZ_RS08840_WP_011835551.1_metG	metG	llmg_1764	metS	6052.55	0.193199	0.133906	1.4428	0.149078	0.408982
	LLNZ_RS08845_WP_011835552.1_		llmg_1765	exoA	1620.72	0.290046	0.15127	1.91741	0.0551857	0.231415
	LLNZ_RS08850_WP_050750510.1_		llmg_1766		68.9863	-0.0504738	0.401552	-0.125697	0.899972	0.964527
	LLNZ_RS08855__		llmg_1767	rdrA	90.8167	-1.69163	0.427711	-3.95507	7.65111e-05	0.00154587
	LLNZ_RS08860_WP_003132532.1_		llmg_1768		299.387	-0.0515241	0.247307	-0.208341	0.834963	0.935613
	LLNZ_RS08865_WP_011835555.1_		llmg_1769		36.5339	0.375621	0.549448	0.683632	0.494207	0.765419
	LLNZ_RS08870_WP_011835556.1_		llmg_1770	noxC	318.012	0.319024	0.22	1.45011	0.147028	0.408829
	LLNZ_RS08875_WP_003132527.1_		llmg_1771		34.4785	0.107974	0.546131	0.197708	0.843274	0.938786
	LLNZ_RS08880_WP_014735095.1_		llmg_1772		113.734	0.0754126	0.353142	0.213548	0.8309	0.935613
	LLNZ_RS08885_WP_003132523.1_		llmg_1773		14543.2	-0.0959861	0.149127	-0.643653	0.519801	0.785985
	LLNZ_RS08890_WP_011835559.1_cysK	cysK	llmg_1775	cysK	693.589	-0.919985	0.196636	-4.67861	2.88821e-06	9.50969e-05
	LLNZ_RS08895_WP_010905558.1_		llmg_1776	metC	2526.08	-0.928767	0.150151	-6.18553	6.18926e-10	3.54984e-08
	LLNZ_RS08900_WP_011835560.1_accA	accA	llmg_1777	accA	1170.76	-0.134749	0.157251	-0.856906	0.391497	0.668113
	LLNZ_RS08905_WP_011835561.1_accD		llmg_1778	accD	2193.4	-0.235648	0.163063	-1.44514	0.14842	0.408829
	LLNZ_RS08910_WP_011835562.1_accC	accC	llmg_1779	accC	4414.74	-0.224785	0.151582	-1.48293	0.138093	0.394741
	LLNZ_RS08915_WP_011835563.1_fabZ	fabZ	llmg_1781	fabZ2	3071.25	-0.332849	0.194225	-1.71373	0.0865782	0.298905
	LLNZ_RS08920_WP_011835564.1_accB		llmg_1782	accB	3352.99	0.0234572	0.165147	0.142038	0.88705	0.958769
	LLNZ_RS08925_WP_011835565.1_fabF	fabF	llmg_1783	fabF	12360.6	0.105534	0.128853	0.819026	0.412772	0.694989
	LLNZ_RS08930_WP_011835566.1_fabG	fabG	llmg_1784	fabG1	7049.45	-0.203406	0.134253	-1.51509	0.129749	0.380045
	LLNZ_RS08935_WP_011835567.1_fabD	fabD	llmg_1785	fabD	4062.72	-0.239145	0.156013	-1.53285	0.125313	0.372585
	LLNZ_RS08940_WP_003132501.1_		llmg_1786	acpA	6867.31	0.708124	0.130193	5.43904	5.35674e-08	2.64563e-06
	LLNZ_RS08945_WP_011835568.1_		llmg_1787	fabH	1243.29	-0.395216	0.160335	-2.46493	0.0137039	0.0915998
	LLNZ_RS08950_WP_011675740.1_		llmg_1788	rmaG	480.435	0.348219	0.188264	1.84963	0.0643669	0.248792
	LLNZ_RS08955_WP_011835569.1_manA	manA	llmg_1789	pmi	6284.53	0.13411	0.133015	1.00823	0.313342	0.598412
	LLNZ_RS08960_WP_011675738.1_rbfA	rbfA	llmg_1791	rbfA	1354.3	0.401285	0.15344	2.61526	0.00891596	0.0666074
	LLNZ_RS08965_WP_011835571.1_infB	infB	llmg_1792	infB	7628.45	0.649987	0.137672	4.72127	2.34372e-06	8.01371e-05
	LLNZ_RS08970_WP_011675736.1_		llmg_1793		155.58	-0.0853789	0.282802	-0.301904	0.762725	0.905069
	LLNZ_RS08975_WP_011675735.1_		llmg_1794		237.972	0.18469	0.236031	0.782482	0.433932	0.720153
	LLNZ_RS08980_WP_011835572.1_nusA	nusA	llmg_1796	nusA	3111.31	-0.167985	0.148649	-1.13008	0.258444	0.544814
	LLNZ_RS08985_WP_011835573.1_rimP	rimP	llmg_1797		858.831	0.297148	0.166051	1.7895	0.0735348	0.26847
	LLNZ_RS08990_WP_011835574.1_		llmg_1798	lrgA	129.916	0.33287	0.330745	1.00643	0.314211	0.598558
	LLNZ_RS08995_WP_011675731.1_		llmg_1799	lrgB	300.856	-0.0241674	0.22398	-0.1079	0.914075	0.966133
	LLNZ_RS09000_WP_014735096.1_		llmg_1800		3.95553	-0.70904	1.6555	-0.428294	0.668437	NA
	LLNZ_RS09005_WP_050750511.1_		llmg_1801	srtC	11.0255	0.810069	0.997867	0.8118	0.416906	NA
	LLNZ_RS09010_WP_011835577.1_		llmg_1802		112.866	0.172058	0.332155	0.518006	0.604454	0.836886
	LLNZ_RS09015_WP_011835578.1_		llmg_1803		47.2764	0.130487	0.481564	0.270966	0.786417	0.916338
	LLNZ_RS09020_WP_011835579.1_		llmg_1804		52.2902	0.466769	0.458198	1.01871	0.308343	0.592685
	LLNZ_RS09025_WP_011675724.1_der	der	llmg_1805	pgdA	1252.38	0.608578	0.158418	3.84159	0.000122239	0.00226396
	LLNZ_RS09030_WP_014735097.1_		llmg_1806		39.5393	-0.639793	0.539707	-1.18545	0.235841	0.518287
	LLNZ_RS09035_WP_011835581.1_		llmg_1807		213.626	0.0540117	0.247669	0.21808	0.827366	0.934005
	LLNZ_RS09040_WP_011835582.1_dnaI	dnaI	llmg_1808	dnaI	187.352	-0.0487145	0.297075	-0.16398	0.869747	0.951426
	LLNZ_RS09045_WP_011835583.1_		llmg_1809	dnaB	131.514	-0.168902	0.31303	-0.539573	0.589492	0.828551
	LLNZ_RS09050_WP_003132469.1_nrdR	nrdR	llmg_1810		252.542	-0.385359	0.232318	-1.65875	0.0971657	0.320965
	LLNZ_RS09055_WP_003132468.1_trmB	trmB	llmg_1811		424.097	0.524418	0.20616	2.54374	0.0109671	0.0769133
	LLNZ_RS09060_WP_011835584.1_		llmg_1812		579.716	-0.773266	0.189696	-4.07635	4.57484e-05	0.00104283
	LLNZ_RS09065_WP_010905542.1_		llmg_1813		1194.71	0.256273	0.174337	1.46999	0.141565	0.399528
	LLNZ_RS09070_WP_011835585.1_dnaB	dnaB	llmg_1814	dnaC	474.939	-0.00578087	0.191527	-0.0301831	0.975921	0.992103
	LLNZ_RS09075_WP_011835586.1_rplI	rplI	llmg_1815	rplI	2298.08	0.141024	0.149709	0.941987	0.346199	0.631073
	LLNZ_RS09080_WP_011835587.1_		llmg_1816		1045.47	-0.20833	0.223598	-0.931717	0.351483	0.635744
	LLNZ_RS09085_WP_041168689.1_		llmg_1817		1266.98	-0.0508315	0.157782	-0.322163	0.747329	0.901125
	LLNZ_RS09090_WP_011835589.1_		llmg_1818	rmaA	71.277	0.00314851	0.388565	0.00810292	0.993535	0.99716
	LLNZ_RS09095_WP_011835590.1_		llmg_1819		135.255	0.189386	0.298884	0.633645	0.526313	0.786472
	LLNZ_RS09100_WP_011835591.1_		llmg_1820	thrA	2502.66	0.133602	0.139975	0.954473	0.339844	0.623384
	LLNZ_RS09105_WP_011835592.1_		llmg_1821		11.211	-2.65648	1.07057	-2.48138	0.0130875	NA
	LLNZ_RS09110_WP_011835593.1_		llmg_1822		672.383	0.560143	0.177184	3.16136	0.00157036	0.0172999
	LLNZ_RS09115_WP_011835594.1_		llmg_1823	ansB	647.38	-0.0692797	0.175311	-0.395183	0.692708	0.878105
	LLNZ_RS09120_WP_011835596.1_		llmg_1825		1144.59	-0.234808	0.165458	-1.41914	0.155858	0.416089
	LLNZ_RS09125_WP_011835597.1_		llmg_1826		438.134	-0.132519	0.206892	-0.640525	0.521832	0.786137
	LLNZ_RS09130_WP_011835598.1_		llmg_1827		57.0355	-0.306325	0.429651	-0.712964	0.475868	0.753439
	LLNZ_RS09135_WP_014735099.1_		llmg_1828	menF	272.053	0.274633	0.224917	1.22104	0.222071	0.49801
	LLNZ_RS09140_WP_011835600.1_menD	menD	llmg_1829	menD	738.157	0.0134743	0.179265	0.0751642	0.940084	0.976153
	LLNZ_RS09145_WP_011835601.1_menH	menH	llmg_1830	menX	114.552	-0.0962052	0.319854	-0.300779	0.763583	0.905101
	LLNZ_RS09150_WP_011675699.1_menB	menB	llmg_1831	menB	4493.75	0.281616	0.14917	1.88788	0.0590415	0.238499
	LLNZ_RS09155_WP_011835602.1_menE	menE	llmg_1832	menE	122.211	-0.0944278	0.307875	-0.306709	0.759065	0.905069
	LLNZ_RS09160_WP_011835603.1_menC	menC	llmg_1833	menC	90.7179	0.0865639	0.348267	0.248556	0.803704	0.925272
	LLNZ_RS09165_WP_011835604.1_		llmg_1834		76.3426	0.136446	0.376687	0.362227	0.717183	0.884935
	LLNZ_RS09170_WP_014735100.1_		llmg_1835	rliC	159.95	0.202941	0.27772	0.73074	0.464938	0.740734
	LLNZ_RS09175_WP_011835606.1_		llmg_1836	xylS	59.3024	0.505565	0.441634	1.14476	0.252309	0.539837
	LLNZ_RS09180_WP_011835607.1_		llmg_1837		9.478	-0.478414	1.01912	-0.46944	0.638755	NA
	LLNZ_RS09185_WP_011835608.1_		llmg_1838		75.9211	0.218253	0.375408	0.581376	0.560987	0.810923
	LLNZ_RS09190__		llmg_1839		4.5266	0.991148	1.48148	0.669024	0.50348	NA
	LLNZ_RS09195_WP_102032797.1_				0.237662	2.04188	4.97668	0.410289	0.681594	NA
	LLNZ_RS13235__ffs				5972.37	-1.95468	0.713707	-2.73877	0.00616699	0.0507634
	LLNZ_RS09210_WP_011835612.1_		llmg_1843		166.192	0.24349	0.274656	0.886528	0.375333	0.656622
	LLNZ_RS09215_WP_011835613.1_		llmg_1844		46.4204	-0.363122	0.488417	-0.743468	0.457198	0.739566
	LLNZ_RS09220_WP_011835614.1_		llmg_1845		1563.95	0.339955	0.156282	2.17526	0.0296106	0.153512
	LLNZ_RS09225_WP_011675685.1_		llmg_1846	cspB	192.377	-2.38131	0.886234	-2.687	0.0072097	0.0562813
	LLNZ_RS09230_WP_011675684.1_		llmg_1847	cspA	45.9299	-2.83778	0.576264	-4.92445	8.45976e-07	3.00829e-05
	LLNZ_RS09235_WP_011835615.1_		llmg_1848		19.4524	-1.00959	0.878923	-1.14866	0.250696	NA
	LLNZ_RS09245_WP_011835616.1_		llmg_1849	metE2	249.492	-0.512898	0.244426	-2.09837	0.0358721	0.173789
	LLNZ_RS09250_WP_011835617.1_		llmg_1850	qor	291.935	0.435413	0.230942	1.88538	0.0593788	0.238859
	LLNZ_RS09255_WP_003129657.1_		llmg_1851		191.235	-0.888852	0.269297	-3.30064	0.000964644	0.0120784
	LLNZ_RS09260_WP_011675679.1_		llmg_1852		130.749	0.381301	0.306457	1.24423	0.213417	0.491522
	LLNZ_RS09265_WP_011835618.1_		llmg_1853		876.864	0.203508	0.176129	1.15545	0.247908	0.532987
	LLNZ_RS09270_WP_011835619.1_		llmg_1854	apl	255.848	-0.38351	0.243163	-1.57717	0.114757	0.353677
	LLNZ_RS09280_WP_041931331.1_lmrA	lmrA	llmg_1856	lmrA	413.812	-0.467111	0.216572	-2.15683	0.0310185	0.158026
	LLNZ_RS09285__		llmg_1857		2.54674	-1.20152	2.11303	-0.568626	0.56961	NA
	LLNZ_RS09290_WP_011835623.1_		llmg_1859		45.7858	-0.885356	0.481493	-1.83877	0.0659487	0.252709
	LLNZ_RS09295_WP_014735104.1_		llmg_1860	rmaB	527.634	-0.184652	0.197481	-0.935039	0.349768	0.634579
	LLNZ_RS09300_WP_011835625.1_cydC	cydC	llmg_1861	cydD	273.612	0.191406	0.233171	0.820883	0.411713	0.693863
	LLNZ_RS09305_WP_042211385.1_cydD	cydD	llmg_1862	cydC	231.789	0.0317432	0.264813	0.11987	0.904586	0.965173
	LLNZ_RS09310_WP_011835627.1_cydB	cydB	llmg_1863	cydB	1498.69	-0.009803	0.179691	-0.0545547	0.956493	0.9836
	LLNZ_RS09315_WP_011835628.1_		llmg_1864	cydA	2601.17	-0.095761	0.173372	-0.552343	0.580713	0.823725
	LLNZ_RS09320_WP_011835629.1_		llmg_1865	dtpT	4976.22	-0.144813	0.133459	-1.08508	0.277886	0.560818
	LLNZ_RS13010__		llmg_1866		1.21154	-1.09382	2.88582	-0.379031	0.704665	NA
	LLNZ_RS13240_WP_011835631.1_		llmg_1867		23.5613	1.33475	0.67475	1.97814	0.0479126	NA
	LLNZ_RS09335_WP_011835632.1_		llmg_1868		0.0906406	-0.518174	4.94732	-0.104738	0.916583	NA
	LLNZ_RS09340_WP_011835633.1_		llmg_1869	apu	43.5774	-0.663912	0.489858	-1.35532	0.175317	0.440575
	LLNZ_RS09345_WP_014735106.1_		llmg_1871	glgP	161.096	-0.321925	0.288646	-1.11529	0.264724	0.551147
	LLNZ_RS09350_WP_014735107.1_glgA	glgA	llmg_1872	glgA	53.8755	0.0975571	0.437768	0.222851	0.823651	0.930993
	LLNZ_RS09355_WP_011835637.1_glgD	glgD	llmg_1873	glgD	41.2578	0.0645565	0.49932	0.129289	0.897129	0.963222
	LLNZ_RS09360_WP_011835638.1_		llmg_1874	glgC	45.4778	0.340532	0.494265	0.688967	0.490844	0.763535
	LLNZ_RS09365_WP_042211389.1_		llmg_pseudo_78	malQ	5.19179	1.52509	1.37141	1.11206	0.266113	NA
	LLNZ_RS09370__				0	NA	NA	NA	NA	NA
	LLNZ_RS09375__		llmg_pseudo_79	malQ	11.3831	1.05439	0.923427	1.14182	0.253527	NA
	LLNZ_RS09380_WP_011835639.1_nusB	nusB	llmg_1878	nusB	1287.68	-0.19526	0.15835	-1.23309	0.217542	0.494507
	LLNZ_RS09385_WP_011835640.1_		llmg_1879		1432.43	-0.385977	0.171494	-2.25067	0.0244063	0.135607
	LLNZ_RS09390_WP_011675652.1_efp	efp	llmg_1880	efp	6561.43	-0.0588179	0.13013	-0.451994	0.651273	0.86597
	LLNZ_RS09395_WP_011835641.1_		llmg_1881	pepP	554.173	0.221045	0.193351	1.14323	0.252943	0.540543
	LLNZ_RS09400_WP_011835642.1_rsmA	rsmA	llmg_1882	ksgA	526.49	-0.136837	0.184366	-0.742201	0.457965	0.739566
	LLNZ_RS09405_WP_011835643.1_rnmV	rnmV	llmg_1883		169.236	0.174394	0.29158	0.598098	0.549775	0.804392
	LLNZ_RS09410_WP_011835644.1_		llmg_1884	flaR	36.4112	-0.883321	0.549288	-1.60812	0.107809	0.343961
	LLNZ_RS09415_WP_011835645.1_		llmg_1885	tatD	254.338	-0.415029	0.242784	-1.70946	0.0873664	0.300459
	LLNZ_RS09420_WP_011835646.1_		llmg_1886	intTn5276	21.7063	-0.127411	0.675461	-0.188627	0.850385	NA
	LLNZ_RS09425_WP_014570451.1_		llmg_1887	xisTn5276	0.475324	2.77688	4.85524	0.571935	0.567366	NA
	LLNZ_RS09430_WP_011835648.1_		llmg_1888	ardA	3.62618	0.308419	1.77634	0.173626	0.862159	NA
	LLNZ_RS09435_WP_011835649.1_		llmg_1889		0	NA	NA	NA	NA	NA
	LLNZ_RS09440__		llmg_1890	isp2	0.428785	2.47397	4.95375	0.499413	0.617489	NA
	LLNZ_RS09450__				2.27126	2.43835	2.17261	1.12231	0.26173	NA
	LLNZ_RS09455__				0	NA	NA	NA	NA	NA
	LLNZ_RS09460_WP_011835651.1_		llmg_1894		5.54073	-1.01567	1.33028	-0.763496	0.445167	NA
	LLNZ_RS09465_WP_003130887.1_phoU	phoU	llmg_1895	phoU	1726.69	0.19217	0.150707	1.27512	0.202266	0.477293
	LLNZ_RS09470_WP_003130886.1_pstB	pstB	llmg_1896	pstA	1339.79	-0.0678371	0.153784	-0.441121	0.659126	0.868737
	LLNZ_RS09475_WP_011676712.1_pstB	pstB	llmg_1897	pstB	1395.56	0.0551872	0.172888	0.319207	0.749569	0.901125
	LLNZ_RS09480_WP_011676713.1_pstA	pstA	llmg_1898	pstC	1162.23	-0.0775465	0.167141	-0.463958	0.642678	0.86064
	LLNZ_RS09485_WP_011835652.1_pstC	pstC	llmg_1899	pstD	1197.59	-0.039562	0.182725	-0.216511	0.828589	0.934199
	LLNZ_RS09490_WP_011835653.1_		llmg_1900	pstE	1274.27	-0.0561874	0.154057	-0.364718	0.715322	0.884935
	LLNZ_RS09495_WP_011835654.1_		llmg_1901	pstF	30.6195	0.245682	0.570788	0.430426	0.666886	NA
	LLNZ_RS09500_WP_011676717.1_smpB	smpB	llmg_1902	smpB	367.563	0.0175128	0.237587	0.073711	0.94124	0.976153
	LLNZ_RS09505_WP_011676718.1_		llmg_1903		24.4051	0.586563	0.640907	0.915207	0.360083	NA
	LLNZ_RS09510_WP_011835655.1_		llmg_1904		18.9797	0.374379	0.765842	0.488846	0.624951	NA
	LLNZ_RS09515_WP_011835656.1_		llmg_1905		102.435	0.33252	0.340322	0.977076	0.328532	0.611025
	LLNZ_RS09520_WP_011835657.1_alaS	alaS	llmg_1906	alaS	6160.45	-0.0342112	0.134846	-0.253705	0.799723	0.92396
	LLNZ_RS09525_WP_011835658.1_		llmg_1907	pmpA	6707.08	-0.258109	0.158006	-1.63354	0.102355	0.33149
	LLNZ_RS09530_WP_011835659.1_		llmg_1908		386.671	0.0476627	0.201172	0.236925	0.812715	0.928335
	LLNZ_RS09535_WP_014735112.1_pepF	pepF	llmg_1909	pepF	1346.7	0.163866	0.154258	1.06229	0.288105	0.569677
	LLNZ_RS09540__		llmg_pseudo_57	coiA	3.71661	-0.611513	1.70976	-0.35766	0.720598	NA
	LLNZ_RS09545_WP_014735114.1_		llmg_1911		487.517	-0.175603	0.202061	-0.869056	0.384816	0.662627
	LLNZ_RS09550_WP_011835662.1_		llmg_1912		14.7236	-0.276341	0.815234	-0.338971	0.734631	NA
	LLNZ_RS09555_WP_011676727.1_		llmg_1913	pbuO	561.737	-0.0547114	0.209027	-0.261744	0.793519	0.921193
	LLNZ_RS09560_WP_011835663.1_		llmg_1914		1087.28	-0.0449663	0.161304	-0.278767	0.780424	0.914488
	LLNZ_RS09565_WP_011835664.1_		llmg_1915		970.649	1.23483	0.194059	6.36316	1.97643e-10	1.21176e-08
	LLNZ_RS09570_WP_011835665.1_		llmg_1916		1924.92	0.582371	0.148425	3.92367	8.72098e-05	0.00170395
	LLNZ_RS09575_WP_011835666.1_		llmg_1917		897.134	0.725673	0.165561	4.3831	1.17001e-05	0.000325043
	LLNZ_RS09580_WP_011835667.1_		llmg_1918		3383.28	-0.378346	0.193515	-1.95513	0.050568	0.218759
	LLNZ_RS09585_WP_011835668.1_		llmg_1919		286.693	0.644693	0.262546	2.45554	0.0140674	0.0931574
	LLNZ_RS09590_WP_011835669.1_		llmg_1920		781.568	-0.276855	0.17285	-1.6017	0.109221	0.34469
	LLNZ_RS09595_WP_011676734.1_rpsT		llmg_1921	rpsT	10857.5	-0.069586	0.12993	-0.535566	0.592259	0.830413
	LLNZ_RS09600_WP_011835670.1_		llmg_1922	recD	405.835	-0.155111	0.207074	-0.749064	0.453819	0.73891
	LLNZ_RS09605_WP_011835671.1_		llmg_1923	gpmC	486.991	0.10513	0.190323	0.552378	0.580689	0.823725
	LLNZ_RS09610_WP_011835672.1_pheA	pheA	llmg_1924	pheA	247.879	-0.367753	0.241991	-1.5197	0.128587	0.377897
	LLNZ_RS09615_WP_011835673.1_		llmg_1925	aroK	95.0617	-0.685454	0.348701	-1.96574	0.0493289	0.213997
	LLNZ_RS09620_WP_011835674.1_aroA	aroA	llmg_1926	aroA	1396.82	-0.114819	0.154401	-0.743639	0.457095	0.739566
	LLNZ_RS09625_WP_011835675.1_		llmg_1927	tyrA	417.469	-0.246967	0.199426	-1.23839	0.215573	0.493929
	LLNZ_RS09630_WP_011835676.1_		llmg_1928	kinG	167.305	0.310894	0.28263	1.1	0.271331	0.557048
	LLNZ_RS09635_WP_011835677.1_		llmg_1929	llrG	483.651	0.242539	0.189886	1.27728	0.201502	0.476423
	LLNZ_RS09640_WP_011835678.1_		llmg_1930		201.597	-0.00642156	0.286178	-0.0224391	0.982098	0.995295
	LLNZ_RS09650_WP_011835679.1_		llmg_1932		95.4757	-0.162525	0.339595	-0.478585	0.632234	0.853193
	LLNZ_RS09655_WP_011676747.1_		llmg_1933		64.9054	-0.0154907	0.403087	-0.0384302	0.969345	0.988242
	LLNZ_RS09660_WP_011835680.1_aroC	aroC	llmg_1934	aroC	3697.93	0.24404	0.160579	1.51975	0.128575	0.377897
	LLNZ_RS09665_WP_014735116.1_		llmg_pseudo_59		120.765	-0.194373	0.310815	-0.625366	0.531731	0.790483
	LLNZ_RS09670_WP_011835681.1_		llmg_1936		192.603	0.0917791	0.274852	0.333922	0.738438	0.897761
	LLNZ_RS09675_WP_011835682.1_		llmg_1937		123.772	-0.477731	0.342564	-1.39457	0.163144	0.426574
	LLNZ_RS09680_WP_011835683.1_aroB		llmg_1938	aroB	860.903	0.0681464	0.174763	0.389937	0.696583	0.878679
	LLNZ_RS09685_WP_011835684.1_		llmg_1939	aroE	273.922	-0.093346	0.242335	-0.385195	0.700093	0.880369
	LLNZ_RS09690_WP_014735117.1_		llmg_1941		745.186	-0.439314	0.171605	-2.56004	0.0104661	0.0748938
	LLNZ_RS09695_WP_011835686.1_		llmg_1942	glnP	12825.6	-0.153992	0.132585	-1.16146	0.245454	0.529981
	LLNZ_RS09700_WP_011676756.1_		llmg_1943	glnQ	3332.74	0.337242	0.142556	2.36568	0.0179969	0.110684
	LLNZ_RS13250_WP_134794320.1_		llmg_1944		50.9316	0.228382	0.458078	0.498566	0.618085	0.844052
	LLNZ_RS09710_WP_011835688.1_		llmg_1945	atpC	1030.36	0.523968	0.162611	3.22222	0.00127199	0.0149775
	LLNZ_RS09715_WP_014735119.1_atpD	atpD	llmg_1946	atpD	7113.47	0.461232	0.139338	3.31017	0.000932391	0.0117574
	LLNZ_RS09720_WP_011835690.1_		llmg_1947	atpG	2355.6	0.173833	0.174636	0.995403	0.31954	0.603765
	LLNZ_RS09725_WP_011835691.1_atpA		llmg_1948	atpA	7834.31	0.46846	0.129576	3.61534	0.000299957	0.00471967
	LLNZ_RS09730_WP_011835692.1_		llmg_1949	atpH	531.954	-0.248282	0.220914	-1.12388	0.261063	0.547159
	LLNZ_RS09735_WP_010906128.1_atpF	atpF	llmg_1950	atpF	1047.42	0.0327891	0.193409	0.169532	0.865378	0.95019
	LLNZ_RS09740_WP_004255255.1_atpB	atpB	llmg_1951	atpB	1221.26	0.344475	0.153783	2.24001	0.0250904	0.138543
	LLNZ_RS09745_WP_004255250.1_		llmg_1952	atpE	3270.9	0.933148	0.172672	5.40417	6.51105e-08	3.12882e-06
	LLNZ_RS09750_WP_011835694.1_		llmg_1953	estA	1659.5	0.19299	0.156131	1.23607	0.216431	0.494507
	LLNZ_RS09755__		llmg_pseudo_60	comEC	24.4898	0.830042	0.635849	1.30541	0.191754	NA
	LLNZ_RS09760_WP_014735120.1_		llmg_1955	comEA	14.8573	0.911514	0.807538	1.12876	0.259	NA
	LLNZ_RS09765_WP_011835696.1_		llmg_1956		240.608	-0.129506	0.250892	-0.51618	0.605728	0.836886
	LLNZ_RS09770_WP_011835697.1_		llmg_1957		388.654	0.511126	0.201012	2.54277	0.0109979	0.0769133
	LLNZ_RS09780_WP_011835699.1_		llmg_1959	bar	453.86	-0.257916	0.199819	-1.29075	0.19679	0.469026
	LLNZ_RS09785_WP_014735121.1_		llmg_1960		403.895	-0.77997	0.212003	-3.67905	0.000234107	0.0038541
	LLNZ_RS09790_WP_011835701.1_tenA	tenA	llmg_1961	tenA	197.013	-0.297435	0.263776	-1.12761	0.259487	0.545997
	LLNZ_RS09795_WP_014735122.1_		llmg_1962		63.6421	-0.0289557	0.416782	-0.0694743	0.944612	0.976465
	LLNZ_RS09800_WP_011835703.1_		llmg_1963	birA1	161.082	-0.302284	0.276588	-1.0929	0.274437	0.55786
	LLNZ_RS09805_WP_011835704.1_		llmg_1964	bioY	5.75272	-0.136021	1.27407	-0.10676	0.914979	NA
	LLNZ_RS09810_WP_011835705.1_		llmg_1965		15.8775	-0.334294	0.782556	-0.427182	0.669247	NA
	LLNZ_RS09825__				0	NA	NA	NA	NA	NA
	LLNZ_RS09830_WP_011835706.1_		llmg_1966		0	NA	NA	NA	NA	NA
	LLNZ_RS09835_WP_011835707.1_essA	essA	llmg_1967		0.848982	0.229606	3.6526	0.0628608	0.949877	NA
	LLNZ_RS09840_WP_011835708.1_		llmg_1968		0.657859	-0.186626	3.99425	-0.0467236	0.962733	NA
	LLNZ_RS09845_WP_004255207.1_sufB	sufB	llmg_1969	sufB	1637.63	-0.404334	0.153073	-2.64145	0.0082552	0.0624585
	LLNZ_RS09850_WP_011676796.1_		llmg_1970	nifU	457.23	-0.441237	0.195148	-2.26104	0.023757	0.133249
	LLNZ_RS09855_WP_011835709.1_		llmg_1971		248.729	-0.467582	0.234622	-1.99292	0.0462707	0.205673
	LLNZ_RS09860_WP_011835710.1_		llmg_1972		455.467	-0.331585	0.192765	-1.72015	0.0854047	0.298329
	LLNZ_RS09865_WP_011835711.1_sufD	sufD	llmg_1973		1849.09	0.132932	0.147413	0.90177	0.367179	0.649597
	LLNZ_RS09870_WP_011835712.1_sufC	sufC	llmg_1974		2725.61	0.272931	0.157638	1.73139	0.083383	0.292416
	LLNZ_RS09880_WP_164845598.1_				0	NA	NA	NA	NA	NA
	LLNZ_RS09885_WP_011835713.1_		llmg_1976		597.995	0.499176	0.178866	2.79078	0.00525816	0.0451643
	LLNZ_RS09890_WP_011676802.1_		llmg_1977		1254.71	0.32789	0.154406	2.12355	0.0337077	0.167877
	LLNZ_RS09895_WP_011835714.1_		llmg_1978	gltQ	97.302	-0.176805	0.339228	-0.521198	0.602229	0.836193
	LLNZ_RS09900_WP_011835715.1_		llmg_1979	gltP	79.3096	0.59906	0.379853	1.57708	0.114776	0.353677
	LLNZ_RS09905_WP_011835716.1_		llmg_1980		128.444	-0.188328	0.319842	-0.588815	0.555985	0.808461
	LLNZ_RS09910_WP_011835717.1_rpoC	rpoC	llmg_1981	rpoC	19766.2	0.0512009	0.12863	0.398049	0.690594	0.877459
	LLNZ_RS09915_WP_011835718.1_rpoB	rpoB	llmg_1982	rpoB	22901.6	-0.00221087	0.134632	-0.0164216	0.986898	0.99716
	LLNZ_RS09920_WP_011676808.1_		llmg_1983	codZ	64.2961	-0.138751	0.412598	-0.336285	0.736656	0.897761
	LLNZ_RS09925_WP_011835719.1_		llmg_1984		9.68748	0.259064	0.996138	0.260068	0.794811	NA
	LLNZ_RS09930_WP_011835720.1_		llmg_1985	pepO2	2180.76	0.156416	0.146313	1.06905	0.285047	0.568177
	LLNZ_RS09935_WP_011835721.1_		llmg_1986		60.1696	0.0192281	0.418977	0.0458929	0.963396	0.986498
	LLNZ_RS09940_WP_011835722.1_		llmg_1988		643.153	-0.388914	0.194334	-2.00126	0.0453642	0.204196
	LLNZ_RS09945_WP_011835723.1_		llmg_1989	murE	1626.61	-0.0273907	0.149371	-0.183374	0.854504	0.942499
	LLNZ_RS09950_WP_011676814.1_		llmg_1990		92.1732	-0.366392	0.372253	-0.984254	0.324991	0.609577
	LLNZ_RS09955_WP_011835724.1_adhP	adhP	llmg_1991	adhA	514.545	-0.188282	0.186409	-1.01005	0.312473	0.597555
	LLNZ_RS09960_WP_011835725.1_recQ	recQ	llmg_1992	recQ	254.418	0.097078	0.232181	0.418113	0.675865	0.875587
	LLNZ_RS09965_WP_011835726.1_yjeM	yjeM	llmg_1993		2258.42	-0.125925	0.145692	-0.864325	0.38741	0.665219
	LLNZ_RS09970_WP_011676821.1_pepT	pepT	llmg_1994	pepT	7116.16	-0.128826	0.129767	-0.992746	0.320834	0.605565
	LLNZ_RS09975_WP_011835727.1_		llmg_1995		145.972	0.0607576	0.29513	0.205868	0.836894	0.936437
	LLNZ_RS09980_WP_011835728.1_		llmg_1996	ppa	5260.54	0.285042	0.134559	2.11834	0.0341465	0.168646
	LLNZ_RS09985_WP_021211883.1_pflA	pflA	llmg_1997	pflA	1155.43	0.0610551	0.163797	0.372748	0.709336	0.883372
	LLNZ_RS09990_WP_011676825.1_		llmg_1999		512.3	-0.41042	0.219567	-1.86922	0.0615919	0.244178
	LLNZ_RS09995_WP_011835729.1_		llmg_2000		495.152	0.0260055	0.219579	0.118433	0.905724	0.965173
	LLNZ_RS10000_WP_011835730.1_		llmg_2002		87.763	0.491944	0.398249	1.23527	0.216731	0.494507
	LLNZ_RS10005_WP_011835731.1_		llmg_2003		165.242	0.419589	0.286151	1.46632	0.142561	0.401701
	LLNZ_RS10010_WP_011835732.1_		llmg_2004		515.633	0.724538	0.19225	3.76872	0.000164085	0.00288855
	LLNZ_RS10015_WP_014735126.1_		llmg_2005		0	NA	NA	NA	NA	NA
	LLNZ_RS10020_WP_011835734.1_		llmg_2006		0.237662	2.04188	4.97668	0.410289	0.681594	NA
	LLNZ_RS10025_WP_011835735.1_		llmg_2007		129.506	-0.0138046	0.303743	-0.0454484	0.96375	0.986498
	LLNZ_RS10030_WP_011835736.1_uvrA	uvrA	llmg_2008	uvrA	1637.3	0.285772	0.14968	1.90922	0.0562343	0.234156
	LLNZ_RS10035_WP_011835737.1_		llmg_2009		43.9786	0.0519157	0.488736	0.106225	0.915404	0.966133
	LLNZ_RS10040_WP_011676835.1_		llmg_2010		55.1611	0.666691	0.45012	1.48114	0.138569	0.394834
	LLNZ_RS10045_WP_011835738.1_		llmg_2011		623.855	0.988332	0.189093	5.22669	1.72568e-07	7.86734e-06
	LLNZ_RS10050_WP_011835739.1_		llmg_2012		955.339	0.0185105	0.161264	0.114784	0.908617	0.965643
	LLNZ_RS10055_WP_011835740.1_		llmg_2013	thiN	216.909	-0.223299	0.2534	-0.88121	0.378204	0.658678
	LLNZ_RS10060_WP_011676839.1_		llmg_2014		206.163	-0.732605	0.260306	-2.8144	0.00488678	0.0432848
	LLNZ_RS10065_WP_011835741.1_		llmg_2015		120.54	0.0216232	0.341197	0.0633746	0.949468	0.979187
	LLNZ_RS10070_WP_011835742.1_		llmg_2016		47.4155	-0.317884	0.480707	-0.661284	0.50843	0.77529
	LLNZ_RS10075_WP_011835743.1_asnS	asnS	llmg_2017	asnS	6578.72	0.0670307	0.133682	0.50142	0.616076	0.843428
	LLNZ_RS10080_WP_011676844.1_		llmg_2018		260.83	-0.356689	0.237269	-1.50331	0.132759	0.383668
	LLNZ_RS10085_WP_011835744.1_		llmg_2019	aspB	1435.9	0.286276	0.16853	1.69866	0.0893824	0.303286
	LLNZ_RS10090_WP_011676846.1_		llmg_2020		494.64	-0.657466	0.220407	-2.98297	0.00285469	0.0278881
	LLNZ_RS10095_WP_011835745.1_		llmg_2021	dinG	554.733	-0.300567	0.188632	-1.59341	0.111069	0.348029
	LLNZ_RS10100_WP_010906159.1_		llmg_2023		3961.87	-0.303018	0.136744	-2.21594	0.0266956	0.144789
	LLNZ_RS10105_WP_011835747.1_		llmg_2024	oppA2	33.8808	0.169115	0.551464	0.306665	0.759098	0.905069
	LLNZ_RS10110_WP_011835748.1_		llmg_2025	oppC2	6.45603	1.26186	1.25607	1.00461	0.315084	NA
	LLNZ_RS10115_WP_011835749.1_		llmg_2026	oppB2	3.64566	-0.0354083	1.58187	-0.0223839	0.982142	NA
	LLNZ_RS10120__		llmg_pseudo_64	oppF2	8.4271	1.12026	1.07192	1.04509	0.29598	NA
	LLNZ_RS10125__		llmg_pseudo_65	oppD2	11.2508	0.966359	0.941531	1.02637	0.304717	NA
	LLNZ_RS10130_WP_011835750.1_rplT	rplT	llmg_2029	rplT	14914	-0.252051	0.157417	-1.60117	0.109339	0.34469
	LLNZ_RS10135_WP_011676854.1_rpmI	rpmI	llmg_2030	rpmI	10967.7	0.11566	0.151272	0.764585	0.444519	0.729323
	LLNZ_RS10140_WP_021165690.1_infC	infC	llmg_2031	infC	4382.04	-0.17403	0.137225	-1.26821	0.204725	0.480804
	LLNZ_RS10145_WP_011835753.1_		llmg_2033		2.76492	-0.358923	1.86094	-0.192871	0.84706	NA
	LLNZ_RS10150_WP_011835754.1_		llmg_2034		208.377	-0.00450183	0.25005	-0.0180037	0.985636	0.997097
	LLNZ_RS10155_WP_011835755.1_mnmG	mnmG	llmg_2035	gidA	730.294	0.213964	0.19465	1.09922	0.27167	0.557048
	LLNZ_RS10160_WP_011676860.1_		llmg_2036		223.77	0.517915	0.325118	1.593	0.111159	0.348029
	LLNZ_RS10165_WP_011835756.1_		llmg_2037		558	-0.348286	0.230073	-1.51381	0.130075	0.380045
	LLNZ_RS10170_WP_014735129.1_		llmg_2039		158.07	-0.839681	0.287513	-2.9205	0.00349474	0.0332281
	LLNZ_RS10175_WP_011835758.1_cysS		llmg_2040	cysS	978.761	-0.453745	0.164516	-2.75806	0.00581448	0.0485359
	LLNZ_RS10180_WP_011676864.1_		llmg_2041		29.0475	-0.569974	0.611408	-0.932232	0.351217	NA
	LLNZ_RS10185_WP_011835759.1_cysE	cysE	llmg_2042	cysE	266.117	0.116884	0.246752	0.473688	0.635722	0.85565
	LLNZ_RS10190_WP_011835760.1_		llmg_2043		339.761	-0.656006	0.214098	-3.06405	0.00218364	0.0224423
	LLNZ_RS10195_WP_011835761.1_pnp	pnp	llmg_2044	pnpA	4943.8	-0.00128317	0.136831	-0.00937778	0.992518	0.99716
	LLNZ_RS10200_WP_011835762.1_		llmg_2045	prsA	727.854	-0.0533559	0.182462	-0.292422	0.769964	0.909027
	LLNZ_RS10205_WP_011835763.1_		llmg_2046	prsB	5224.69	-0.296634	0.133102	-2.22861	0.0258396	0.142238
	LLNZ_RS10210_WP_011676870.1_		llmg_2047		1616.07	-0.463259	0.147523	-3.14025	0.00168805	0.0183009
	LLNZ_RS10215_WP_041931211.1_		llmg_2048	nifS	863.56	0.0662755	0.199949	0.331463	0.740295	0.897848
	LLNZ_RS10220_WP_011835765.1_		llmg_2049		311.908	-0.290719	0.237667	-1.22322	0.221247	0.49801
	LLNZ_RS10225_WP_003132374.1_tuf	tuf	llmg_2050	tufA	188414	0.243391	0.144499	1.68438	0.0921077	0.30958
	LLNZ_RS10230_WP_011835766.1_		llmg_2051		696.393	-0.625271	0.196358	-3.18435	0.0014508	0.016326
	LLNZ_RS13265_WP_011835767.1_		llmg_2052		395.713	-0.83098	0.222984	-3.72663	0.000194056	0.00328602
	LLNZ_RS10235_WP_011835768.1_ileS	ileS	llmg_2053	ileS	6036.86	0.138448	0.131954	1.04921	0.294081	0.57649
	LLNZ_RS10240_WP_011835770.1_		llmg_2055		4468.55	-0.306958	0.140917	-2.17828	0.0293852	0.153512
	LLNZ_RS10245_WP_014735130.1_		llmg_2056		93.999	-0.190465	0.36156	-0.526786	0.598342	0.834833
	LLNZ_RS10250_WP_011676877.1_		llmg_2057		288.422	-1.26022	0.24453	-5.15363	2.55493e-07	1.13567e-05
	LLNZ_RS10255_WP_011835772.1_		llmg_2058		3230.56	-0.236197	0.163318	-1.44624	0.148111	0.408829
	LLNZ_RS10260_WP_011835773.1_		llmg_2059		412.409	0.379673	0.204538	1.85625	0.0634177	0.248487
[truncated: 540 more rows]

## Sheet: DE_5min_sk1_v_5min_mock
Sheet 6 "DE_5min_sk1_v_5min_mock": differential gene expression results comparing 5min. sk1 infected to 5min mock samples.
	Gene/protein/symbol	Gene Symbol		Orthologue_genesymbol	baseMean	log2FoldChange	lfcSE	stat	pvalue	padj
	LLNZ_RS02295___+_444506_444790				55.0439	-0.415949	0.379053	-1.09734	0.272494	0.432191
#	LLNZ_RS02295_a___+_444790_445464				7.84755	0.10404	0.976292	0.106567	0.915133	NA
	LLNZ_RS01645___+_304151_305050		llmg_0319	pepN	961.035	-0.3802	0.106802	-3.55987	0.000371038	0.00161442
	LLNZ_RS12075___-_2354191_2355123		llmg_pseudo_74	noxD	88.5041	0.38201	0.310078	1.23198	0.217955	0.36434
	LLNZ_RS11215__mgrA_+_2202975_2203640	mgrA	llmg_pseudo_69		248.894	-0.57774	0.196364	-2.94219	0.00325899	0.0115057
	LLNZ_RS05880___-_1125924_1126286				133.372	0.218696	0.247519	0.88355	0.376939	0.534628
	LLNZ_RS08380___-_1644180_1644533		llmg_1668		107.144	-0.220293	0.277934	-0.792608	0.428007	0.584
	LLNZ_RS05190___+_985361_985783		llmg_pseudo_30	dxsA	261.451	0.670145	0.176578	3.79518	0.000147538	0.00070889
	LLNZ_RS01480__eno_+_272490_273299	eno	llmg_pseudo_08	enoB	91.3141	-0.167678	0.299795	-0.55931	0.57595	0.715756
	LLNZ_RS13695___-_2113545_2113886				74.5898	-0.492682	0.331747	-1.48512	0.137513	0.257139
	LLNZ_RS04900___+_925673_926227				45.2275	-0.44465	0.423916	-1.04891	0.294219	0.455786
	LLNZ_RS02610___-_503717_505693				873.262	0.41385	0.118157	3.50254	0.000460848	0.00198596
#	LLNZ_RS02610_a___-_503084_503716				69.8436	0.835431	0.334103	2.50052	0.0124011	0.0372656
	LLNZ_RS00865___+_152726_154126		llmg_0162		167.207	-0.0130113	0.227367	-0.0572258	0.954365	0.976879
	LLNZ_RS08185___-_1604595_1604825		llmg_pseudo_47		83.4376	0.444033	0.316107	1.40469	0.160113	0.290629
	LLNZ_RS12965___+_262485_262718				79.7049	1.11686	0.309975	3.60306	0.000314488	0.00139373
	LLNZ_RS07285___-_1410574_1410783		llmg_pseudo_44	tag	55.208	-0.291437	0.381641	-0.763643	0.44508	0.599557
	LLNZ_RS08495___-_1666356_1666892		llmg_pseudo_49	glxK	51.6531	-0.0661686	0.388167	-0.170464	0.864645	0.925964
	LLNZ_RS06815___+_1319349_1319696		llmg_1344		54.3778	0.464693	0.375969	1.23599	0.216463	0.362183
	LLNZ_RS08640___-_1699030_1699329		llmg_pseudo_53	llrX	45.0262	-0.24442	0.426542	-0.573027	0.566626	0.709072
	LLNZ_RS12560___-_2458850_2459275		llmg_pseudo_77		37.7698	-0.739065	0.476533	-1.55092	0.120921	0.231844
	LLNZ_RS03060___+_575797_576558		llmg_pseudo_11	kupA	40.1991	0.59125	0.439397	1.34559	0.178434	0.313764
	LLNZ_RS13075___-_650105_650380				29.1225	0.0357646	0.506012	0.0706794	0.943653	0.971963
	LLNZ_RS01270___+_231410_231664		llmg_pseudo_03		25.2351	-0.85232	0.579089	-1.47183	0.141067	0.262149
	LLNZ_RS02040___+_390591_391052		llmg_0396		33.9515	1.49659	0.470448	3.18121	0.00146659	0.00569215
	LLNZ_RS10935___-_2148709_2148972				22.7813	-0.04285	0.576915	-0.0742744	0.940792	0.970496
	LLNZ_RS01365___+_247567_248157		llmg_pseudo_07		21.5168	0.530803	0.59549	0.891372	0.372729	0.532094
	LLNZ_RS13440__wecB_+_1181276_1181527	wecB	llmg_pseudo_37	mnaA	15.4653	-1.76848	0.808436	-2.18753	0.0287035	0.0740497
	LLNZ_RS07785___+_1521970_1522557				25.3638	-0.148924	0.57154	-0.260566	0.794428	0.881055
	LLNZ_RS07180___-_1390433_1390582		llmg_1421		21.6385	-0.87937	0.633327	-1.38849	0.164987	0.297075
	LLNZ_RS08720___-_1720045_1720518		llmg_pseudo_54		20.4443	-0.421799	0.61681	-0.68384	0.494076	0.645244
	LLNZ_RS08240___-_1614956_1616113		llmg_1637	mleP	18.8279	0.477766	0.649128	0.736012	0.461723	0.617321
	LLNZ_RS13585___-_866701_867102				13.9027	-0.184142	0.758697	-0.242708	0.808232	NA
	LLNZ_RS09645___-_1914020_1914331		llmg_pseudo_58		8.94164	-0.83624	0.95158	-0.878791	0.379515	NA
	LLNZ_RS01880___+_353211_353918		llmg_pseudo_09	dppP	15.704	2.60838	0.756588	3.44756	0.000565668	0.00240309
	LLNZ_RS00890___-_157585_158013		llmg_pseudo_02		22.1234	2.02114	0.601119	3.36229	0.000772994	0.00318594
	LLNZ_RS06955___-_1348689_1349204			mobA	15.535	0.230955	0.697631	0.331057	0.740602	0.844455
	LLNZ_RS06600___-_1270555_1270683				8.85561	2.28188	0.945821	2.41259	0.0158397	NA
	LLNZ_RS01340__dhaK_+_243324_243563	dhaK	llmg_pseudo_05	dhaL	5.45528	-0.275456	1.24359	-0.221501	0.824702	NA
	LLNZ_RS00045___+_12738_13421				3.79237	-1.6154	1.55755	-1.03714	0.29967	NA
	LLNZ_RS13630___+_1500867_1501265				11.0049	0.755763	0.879244	0.85956	0.390032	NA
	LLNZ_RS09275___+_1835373_1835735		llmg_1855		15.133	-0.149203	0.709352	-0.210338	0.833404	0.906554
	LLNZ_RS04925___+_932196_932459		llmg_0965		12.0953	0.185344	0.832252	0.222702	0.823768	NA
	LLNZ_RS06280___+_1212912_1213622				9.05303	0.029908	0.900551	0.0332108	0.973506	NA
	LLNZ_RS13510___-_2320560_2320841				12.8939	0.463586	0.773878	0.599042	0.549145	NA
	LLNZ_RS12960__dhaS_-_242852_243223	dhaS	llmg_pseudo_04		11.9384	-0.328704	0.819046	-0.401325	0.688181	NA
	LLNZ_RS04430___+_832570_833178		llmg_pseudo_23	kdgK	9.35352	-0.375024	0.914977	-0.409873	0.681899	NA
	LLNZ_RS06525___-_1258264_1258821		llmg_pseudo_43	leuA	6.67175	0.595527	1.07888	0.551986	0.580958	NA
	LLNZ_RS02765___+_524575_525177				7.80769	-0.904859	1.02386	-0.883772	0.376819	NA
	LLNZ_RS11680___-_2293217_2293498		llmg_pseudo_71		1.57117	0.155478	2.1741	0.0715135	0.942989	NA
	LLNZ_RS03000___-_566506_566808		llmg_pseudo_10		9.06805	0.348359	0.894665	0.389374	0.697	NA
	LLNZ_RS05115___+_969287_969982		llmg_1002	xylA	7.37346	0.961116	0.994879	0.966063	0.334013	NA
	LLNZ_RS13255___-_1925681_1927453		llmg_1944		78.018	0.394381	0.316673	1.24539	0.212989	0.358372
	LLNZ_RS13425___+_1090153_1095060		llmg_1127		18.3007	-0.372487	0.652099	-0.571213	0.567855	0.709622
	LLNZ_RS09815___+_1947988_1948806		llmg_pseudo_61	fadA	5.52831	1.08521	1.1424	0.949931	0.342148	NA
	LLNZ_RS13455___-_1401629_1403956		llmg_1433		4.28496	-0.497602	1.33799	-0.371902	0.709966	NA
	LLNZ_RS01665___-_307680_308774		llmg_0320	napC	1.65539	0.347047	2.07316	0.1674	0.867056	NA
	LLNZ_RS08635___-_1697863_1698633		llmg_pseudo_52	kinX	13.5719	0.59935	0.781541	0.766882	0.443152	NA
	LLNZ_RS05580___+_1055954_1057117		llmg_1096		75.349	-0.152543	0.323766	-0.471152	0.637532	0.77304
	LLNZ_RS06685___-_1296430_1296693		llmg_1320		8.11336	-1.28274	1.03774	-1.23608	0.216427	NA
	LLNZ_RS06145___+_1182866_1184827				7.28258	0.321903	0.99657	0.323011	0.746687	NA
#	ORF30_a_gb|AAB70070.1|__-_18860_18970				209.811	7.8308	0.575631	13.6039	3.79865e-42	2.35385e-40
	LLNZ_RS00005_WP_011675078.1_dnaA	dnaA	llmg_0001	dnaA	903.561	0.171033	0.112413	1.52147	0.128143	0.242648
	LLNZ_RS00010_WP_011834121.1_dnaN	dnaN	llmg_0002	dnaN	1799.86	-0.0991612	0.0884737	-1.1208	0.262374	0.419098
	LLNZ_RS00015_WP_011834122.1_rexB	rexB	llmg_0003	rexB	162.115	0.100698	0.222814	0.451937	0.651314	0.781838
	LLNZ_RS00020_WP_011834123.1_addA	addA	llmg_0004	rexA	250.254	0.0407742	0.185606	0.219681	0.82612	0.901823
	LLNZ_RS00025_WP_011675082.1_		llmg_0005		130.022	-0.186655	0.254704	-0.732832	0.463661	0.618559
	LLNZ_RS00030_WP_011834124.1_		llmg_0006		25.5433	0.343231	0.552265	0.621497	0.534273	0.678029
	LLNZ_RS00035_WP_011675084.1_ychF	ychF	llmg_0007		1647.23	-0.147395	0.0922887	-1.59711	0.110242	0.216396
	LLNZ_RS00040_WP_011834125.1_		llmg_0008		9.13293	-0.135079	0.923366	-0.146289	0.883693	NA
	LLNZ_RS13700__				1.02756	-0.0287139	2.69976	-0.0106357	0.991514	NA
	LLNZ_RS00050_WP_011834128.1_		llmg_0011		11.2959	0.146502	0.810749	0.180699	0.856604	NA
	LLNZ_RS00055_WP_003132167.1_pth		llmg_0012	pth	172.302	0.624927	0.226039	2.76468	0.00569784	0.0188217
	LLNZ_RS00060_WP_011834129.1_mfd	mfd	llmg_0013	mfd	232.276	1.15982	0.186843	6.20746	5.38467e-10	6.40811e-09
	LLNZ_RS00065_WP_011675089.1_		llmg_0015		238.576	-0.586804	0.195657	-2.99914	0.00270739	0.00982864
	LLNZ_RS00070_WP_011675090.1_		llmg_0016		226.277	-0.179359	0.191372	-0.937227	0.348642	0.509357
	LLNZ_RS00075_WP_011675091.1_		llmg_0017		33.5493	0.0608174	0.50517	0.12039	0.904174	0.945201
	LLNZ_RS00080_WP_014734879.1_		llmg_0018		73.1822	0.603045	0.323078	1.86656	0.0619625	0.139707
	LLNZ_RS00085_WP_011834131.1_tilS	tilS	llmg_0019	mesJ	63.4863	0.728293	0.351223	2.07359	0.0381174	0.0942186
	LLNZ_RS00090_WP_011834132.1_hpt	hpt	llmg_0020	hpt	1396.22	-0.122567	0.0932715	-1.31408	0.188818	0.328148
	LLNZ_RS00095_WP_011834133.1_ftsH	ftsH	llmg_0021	ftsH	2964.18	0.0519013	0.0765921	0.677633	0.498005	0.64665
	LLNZ_RS00140_WP_011834134.1_		llmg_0022	mtlA	4.9053	-0.209085	1.23707	-0.169016	0.865784	NA
	LLNZ_RS00145_WP_011834135.1_		llmg_0023	mtlR	8.86561	0.23367	0.921975	0.253445	0.799924	NA
	LLNZ_RS00150_WP_011834136.1_		llmg_0024	mtlF	0.651182	-1.9306	3.28261	-0.588128	0.556446	NA
	LLNZ_RS00155_WP_011834137.1_		llmg_0025	mtlD	1.36557	1.15733	2.25278	0.513736	0.607436	NA
	LLNZ_RS00160_WP_011834138.1_		llmg_0026	ps130	1.69609	2.58854	2.22075	1.16562	0.24377	NA
	LLNZ_RS00165_WP_041931235.1_		llmg_0027	ps129	7.0628	-0.597626	1.06097	-0.563285	0.573241	NA
	LLNZ_RS00170_WP_011834140.1_				0.111893	0.431345	4.98516	0.0865258	0.931048	NA
	LLNZ_RS00175_WP_011834141.1_		llmg_0029	ps127	7.78903	0.582688	0.960898	0.6064	0.544249	NA
	LLNZ_RS00180_WP_011834142.1_				1.16712	-0.762469	2.54866	-0.299165	0.764815	NA
	LLNZ_RS00185_WP_011834143.1_				0.515942	1.81703	3.8	0.478164	0.632533	NA
	LLNZ_RS00190_WP_011834144.1_				0	NA	NA	NA	NA	NA
	LLNZ_RS00200_WP_011834146.1_				0	NA	NA	NA	NA	NA
	LLNZ_RS00205_WP_011834147.1_				0	NA	NA	NA	NA	NA
	LLNZ_RS00210_WP_011834148.1_		llmg_0036	ps120	1.11927	-0.233848	2.64111	-0.0885415	0.929446	NA
	LLNZ_RS00215_WP_011834149.1_		llmg_0037	ps119	0	NA	NA	NA	NA	NA
	LLNZ_RS00220_WP_011834150.1_		llmg_0038	ps118	0.404048	3.19422	4.47504	0.713785	0.47536	NA
	LLNZ_RS00225_WP_011834151.1_		llmg_0039	ps117	32.7791	-0.90109	0.501453	-1.79696	0.0723423	0.158729
	LLNZ_RS13030__				0.515942	1.81703	3.8	0.478164	0.632533	NA
	LLNZ_RS00230_WP_011834152.1_		llmg_0040	ps116	1.18531	-0.421219	2.54578	-0.165458	0.868584	NA
	LLNZ_RS00235_WP_011834153.1_		llmg_0041	ps115	92.106	-0.897451	0.311458	-2.88146	0.00395843	0.013627
	LLNZ_RS00240_WP_011834154.1_		llmg_0042	ps114	9.34086	0.00419521	0.890786	0.00470956	0.996242	NA
	LLNZ_RS00245_WP_011834155.1_		llmg_0043	ps113	0	NA	NA	NA	NA	NA
	LLNZ_RS00250_WP_011834156.1_		llmg_0044	ps112	1.2972	-0.65944	2.46815	-0.26718	0.78933	NA
	LLNZ_RS00255_WP_014734881.1_				30.3046	-1.35243	0.55362	-2.44288	0.0145705	0.0424363
	LLNZ_RS00260_WP_011834157.1_		llmg_0045	ps111	174.673	-0.985432	0.225498	-4.37002	1.24235e-05	7.49161e-05
	LLNZ_RS00265_WP_011834158.1_		llmg_0046	ps110	15.5487	-1.55527	0.819971	-1.89674	0.0578621	0.131952
	LLNZ_RS00270__				4.85077	-2.06782	1.47515	-1.40177	0.160984	NA
	LLNZ_RS00275_WP_011834159.1_		llmg_0047	ps109	43.0518	0.318016	0.41478	0.766709	0.443254	0.598443
	LLNZ_RS00280_WP_010905058.1_		llmg_0048	ps108	103.858	0.0855773	0.282756	0.302654	0.762154	0.859755
	LLNZ_RS00285_WP_003331415.1_istA				0	NA	NA	NA	NA	NA
	LLNZ_RS00290_WP_003331414.1_istB				0	NA	NA	NA	NA	NA
	LLNZ_RS00295_WP_011834160.1_				0.157751	0.180313	4.96995	0.0362807	0.971059	NA
	LLNZ_RS00300_WP_010905061.1_		llmg_0053	ps103	27.3884	0.364293	0.535172	0.680703	0.496059	0.646424
	LLNZ_RS00305_WP_010905062.1_		llmg_0054	ps102	38.7715	-0.215719	0.460809	-0.468131	0.639691	0.774425
	LLNZ_RS00310_WP_011834162.1_		llmg_0055	ps101	13.7124	0.0498866	0.740432	0.0673749	0.946283	NA
	LLNZ_RS00315_WP_014734884.1_		llmg_0056		48.1426	0.238964	0.393841	0.606752	0.544015	0.686032
	LLNZ_RS00320_WP_011834164.1_		llmg_0057		71.5503	-0.37851	0.347503	-1.08923	0.276053	0.435019
	LLNZ_RS00325_WP_011834165.1_		llmg_0059		79.9838	-0.209669	0.312599	-0.67073	0.502393	0.6516
	LLNZ_RS00330_WP_014734885.1_				12.1615	-1.26788	0.849567	-1.49238	0.135599	NA
	LLNZ_RS00335_WP_011675106.1_		llmg_0060		8.14253	-0.373661	0.975543	-0.383029	0.701698	NA
	LLNZ_RS00340_WP_041931237.1_		llmg_0061		10.2799	-0.205464	0.866744	-0.237053	0.812616	NA
	LLNZ_RS00345_WP_050750505.1_		llmg_0062		3.82557	-0.569148	1.50343	-0.378566	0.70501	NA
	LLNZ_RS00350_WP_011834168.1_		llmg_0063		76.2629	0.175505	0.318554	0.550941	0.581674	0.721372
	LLNZ_RS00355_WP_003138385.1_				0	NA	NA	NA	NA	NA
	LLNZ_RS00360_WP_011834169.1_		llmg_0065		98.1317	0.326914	0.310258	1.05368	0.292027	0.453956
	LLNZ_RS00370_WP_011834170.1_		llmg_0066	araT	616.44	0.600681	0.126756	4.73887	2.14916e-06	1.45738e-05
	LLNZ_RS00375_WP_011834171.1_recO	recO	llmg_0067	recO	37.77	-0.190967	0.450661	-0.423748	0.671749	0.79469
	LLNZ_RS00380_WP_011834172.1_		llmg_0069		47.1228	0.539513	0.424221	1.27177	0.203454	0.345388
	LLNZ_RS00385_WP_011834173.1_		llmg_0070		0.223787	-0.414705	4.91138	-0.0844376	0.932709	NA
	LLNZ_RS00390_WP_011834174.1_lpdA	lpdA	llmg_0071	pdhD	7772.49	-0.462053	0.0675632	-6.83883	7.98404e-12	1.12088e-10
	LLNZ_RS00395_WP_011834175.1_		llmg_0072	pdhC	7690.79	-0.389376	0.075093	-5.18525	2.15722e-07	1.73835e-06
	LLNZ_RS00400_WP_011834176.1_		llmg_0073	pdhB	7596.37	-0.0062865	0.0680164	-0.0924264	0.926359	0.960672
	LLNZ_RS00405_WP_011834177.1_		llmg_0074	pdhA	8274.52	0.366352	0.0655887	5.5856	2.32899e-08	2.29956e-07
	LLNZ_RS00410_WP_011834178.1_		llmg_0075	lplL	3116.51	-0.292855	0.080524	-3.63687	0.000275971	0.00124291
	LLNZ_RS00415_WP_011834179.1_		llmg_0076		90.3702	0.0709208	0.295536	0.239973	0.810351	0.889555
	LLNZ_RS00420_WP_011834180.1_		llmg_0077		102.395	0.0697101	0.282209	0.247016	0.804896	0.88573
	LLNZ_RS00425_WP_011834181.1_		llmg_0078		4.60013	-1.38333	1.42043	-0.973881	0.330116	NA
	LLNZ_RS00430_WP_011834182.1_trpS	trpS	llmg_0079	trpS	763.406	-0.142805	0.118039	-1.20981	0.226354	0.375249
	LLNZ_RS00435_WP_011834183.1_		llmg_0080	osmC	708.49	1.01743	0.117367	8.6688	4.36683e-18	1.00605e-16
	LLNZ_RS00440_WP_011834184.1_		llmg_0081		82.9442	-0.575888	0.322708	-1.78455	0.0743345	0.16153
	LLNZ_RS00445_WP_011834185.1_		llmg_0082		10.4875	-0.37584	0.85278	-0.440723	0.659413	NA
	LLNZ_RS00450_WP_011834186.1_plsX	plsX	llmg_0083	plsX	936.345	0.48531	0.105564	4.59729	4.28028e-06	2.76679e-05
	LLNZ_RS00455_WP_011834187.1_		llmg_0084		630.268	-0.563787	0.12594	-4.47665	7.58249e-06	4.65042e-05
	LLNZ_RS00460_WP_011834188.1_		llmg_0085		2533.99	0.363549	0.0823132	4.41666	1.00238e-05	6.12558e-05
	LLNZ_RS00465_WP_011834189.1_		llmg_0086		1.68623	-1.48549	2.28334	-0.650579	0.515318	NA
	LLNZ_RS00470_WP_011834190.1_		llmg_0087		12.0617	0.774831	0.784748	0.987362	0.323465	NA
	LLNZ_RS00480_WP_164845598.1_				0	NA	NA	NA	NA	NA
	LLNZ_RS00485_WP_011834192.1_		llmg_0089		125.401	-0.480484	0.266386	-1.80371	0.0712764	0.156965
	LLNZ_RS00490_WP_011834193.1_		llmg_0090		0.559467	-1.72924	3.83717	-0.450656	0.652238	NA
	LLNZ_RS00495_WP_011834194.1_		llmg_0091	cysD	106.056	-1.37285	0.301865	-4.54791	5.41819e-06	3.44046e-05
	LLNZ_RS00500_WP_011834195.1_		llmg_0092		833.945	0.849109	0.109409	7.7609	8.43308e-15	1.45714e-13
	LLNZ_RS00505_WP_011675137.1_		llmg_0093		2122.87	-0.757971	0.0975891	-7.76696	8.0391e-15	1.43032e-13
	LLNZ_RS00510_WP_011834196.1_		llmg_0094		2.71062	-0.0237408	1.63654	-0.0145066	0.988426	NA
	LLNZ_RS00515_WP_011834197.1_		llmg_0095		11.9361	-0.544356	0.833362	-0.653205	0.513624	NA
	LLNZ_RS00520_WP_011834198.1_		llmg_0096		50.053	-0.69616	0.407734	-1.70739	0.0877496	0.182085
	LLNZ_RS00525_WP_011834199.1_		llmg_0097		1.9994	-3.54591	2.22339	-1.59482	0.110752	NA
	LLNZ_RS00530_WP_003132258.1_rpmG	rpmG	llmg_0098	rpmG	3187.42	0.534701	0.103338	5.17431	2.28758e-07	1.83517e-06
	LLNZ_RS00535_WP_010905107.1_rpmF	rpmF	llmg_0099	rpmF	7406.31	1.16458	0.0867177	13.4296	4.05661e-41	2.27804e-39
	LLNZ_RS00540_WP_011834200.1_cadA	cadA	llmg_0100	cadA	36.6422	0.258393	0.451641	0.57212	0.567241	0.709347
	LLNZ_RS00545_WP_011834201.1_		llmg_0101		5.256	0.164793	1.26359	0.130417	0.896237	NA
	LLNZ_RS00550_WP_011834202.1_		llmg_0102	parA	180.476	0.386075	0.216346	1.78453	0.0743378	0.16153
	LLNZ_RS00555_WP_011834203.1_		llmg_0103	cshA	82.4006	-0.106685	0.307845	-0.346554	0.728926	0.83691
	LLNZ_RS00560_WP_041931238.1_		llmg_0104		29.2062	0.516692	0.508107	1.0169	0.309203	0.472334
	LLNZ_RS00565_WP_011834205.1_		llmg_0105		219.559	0.452597	0.206407	2.19274	0.028326	0.0733456
	LLNZ_RS00570_WP_011675149.1_		llmg_0106		643.183	0.0711218	0.126694	0.561367	0.574547	0.714506
	LLNZ_RS00575_WP_011834206.1_		llmg_0107		12.5626	0.571822	0.772517	0.740206	0.459175	NA
	LLNZ_RS00580_WP_014734891.1_		llmg_0108		51.7323	-1.0082	0.407603	-2.47349	0.0133802	0.0396114
	LLNZ_RS00585_WP_014734892.1_		llmg_0109		23.2476	-1.11019	0.605219	-1.83436	0.0666	0.148538
	LLNZ_RS00590_WP_011834209.1_prmA		llmg_0110	prmA	357.181	-0.291539	0.157443	-1.85171	0.0640676	0.143732
	LLNZ_RS00595_WP_011834210.1_		llmg_0111		192.218	-0.13454	0.207982	-0.646884	0.517707	0.665775
	LLNZ_RS00600_WP_011834211.1_		llmg_0112		149.708	-0.264976	0.242339	-1.09341	0.274215	0.433603
	LLNZ_RS00605_WP_011675156.1_		llmg_0113	relA	1190.06	0.102049	0.0988692	1.03216	0.301998	0.463488
	LLNZ_RS00610_WP_011834212.1_		llmg_0114		83.0913	-1.02144	0.323651	-3.15598	0.0015996	0.0061159
	LLNZ_RS00615_WP_011834213.1_dtd		llmg_0115	dtd	70.3035	0.215971	0.329765	0.654923	0.512517	0.660987
	LLNZ_RS00620_WP_011834214.1_		llmg_0116		36.6739	0.311134	0.458851	0.678072	0.497726	0.64665
	LLNZ_RS00625_WP_011834215.1_		llmg_0117		47.4038	-0.0957178	0.404238	-0.236786	0.812823	0.891723
	LLNZ_RS00630_WP_011834216.1_		llmg_0118	ctrA	425.22	1.29052	0.14911	8.65484	4.93605e-18	1.12279e-16
	LLNZ_RS00635_WP_014734894.1_		llmg_0119		430.273	-0.041534	0.151549	-0.274064	0.784035	0.873473
	LLNZ_RS00640_WP_014734895.1_		llmg_0120	rmaD	66.7097	0.00816303	0.34024	0.023992	0.980859	0.989115
	LLNZ_RS00650_WP_102032781.1_				0	NA	NA	NA	NA	NA
	LLNZ_RS00655_WP_011834221.1_		llmg_0123	acpD	3.89593	-0.128698	1.3759	-0.0935374	0.925477	NA
	LLNZ_RS00660_WP_011834222.1_secA	secA	llmg_0124	secA	3582.51	0.0198876	0.0775106	0.256579	0.797504	0.882033
	LLNZ_RS00665_WP_011834223.1_		llmg_0125	aroF	1823.09	0.913565	0.0865772	10.552	4.97078e-26	1.7865e-24
	LLNZ_RS00670_WP_011834224.1_		llmg_0126	ptsH	16703.2	-0.416255	0.0876057	-4.75146	2.01955e-06	1.40245e-05
	LLNZ_RS00675_WP_011834225.1_ptsP	ptsP	llmg_0127	ptsI	11760.2	0.228118	0.0660274	3.4549	0.00055049	0.00234415
	LLNZ_RS00680_WP_014734898.1_				7.67894	-3.98781	1.63147	-2.44431	0.0145131	NA
	LLNZ_RS00685_WP_011675168.1_		llmg_0128		753.156	-0.653588	0.118507	-5.51518	3.48433e-08	3.4215e-07
	LLNZ_RS00690_WP_011834226.1_		llmg_0129		82.3498	0.24896	0.310851	0.800897	0.423191	0.581732
	LLNZ_RS00700_WP_014734899.1_		llmg_0130		52.6653	0.634774	0.380844	1.66675	0.0955633	0.194923
	LLNZ_RS13705_WP_011834228.1_				46.5442	-0.815954	0.42583	-1.91615	0.0553458	0.12702
	LLNZ_RS00710_WP_011834229.1_		llmg_0132	sugE	2.44098	0.284798	1.71453	0.166108	0.868072	NA
	LLNZ_RS00715_WP_011834230.1_		llmg_0133	blt	504.124	0.0408373	0.136264	0.299692	0.764412	0.860143
	LLNZ_RS00720_WP_011834231.1_		llmg_0134		7.97379	-1.17522	1.06305	-1.10552	0.268934	NA
	LLNZ_RS00725_WP_011834232.1_		llmg_0135		8.95031	-1.13173	0.980802	-1.15388	0.248547	NA
	LLNZ_RS00735_WP_011834233.1_		llmg_0136		22.8636	-0.573895	0.618198	-0.928334	0.353234	0.514394
	LLNZ_RS00740_WP_041931163.1_		llmg_0137		13.8559	-0.116195	0.746123	-0.155732	0.876244	NA
	LLNZ_RS00750_WP_014734903.1_		llmg_0138	argG	133.7	-0.434909	0.251252	-1.73096	0.083458	0.175203
	LLNZ_RS00755_WP_011834236.1_argH	argH	llmg_0139	argH	74.2832	-0.580873	0.335542	-1.73115	0.0834254	0.175203
	LLNZ_RS00760_WP_011675183.1_		llmg_0140	pmrB	53.6407	-0.159822	0.377793	-0.423041	0.672265	0.794777
	LLNZ_RS00765_WP_011675184.1_		llmg_0141		85.8322	0.604384	0.300169	2.01348	0.0440638	0.105718
	LLNZ_RS00770_WP_031286668.1_rnpA	rnpA	llmg_0142		243.192	-1.60866	0.216118	-7.44341	9.81192e-14	1.54667e-12
	LLNZ_RS00775_WP_011834238.1_		llmg_0143		1069.8	-0.226395	0.108263	-2.09116	0.0365139	0.0908801
	LLNZ_RS00780_WP_011834239.1_		llmg_0144		2024.26	0.204808	0.0917466	2.23233	0.0255934	0.0677283
	LLNZ_RS00785_WP_003131818.1_rpmH	rpmH	llmg_0145	rpmH	4147.09	0.0392672	0.0799902	0.4909	0.623497	0.761284
	LLNZ_RS00790_WP_011834240.1_		llmg_0146		1853.95	0.271223	0.0967853	2.80232	0.00507367	0.0169784
	LLNZ_RS00795_WP_011834241.1_		llmg_0147		19.504	0.23297	0.648086	0.359473	0.719241	0.830107
	LLNZ_RS13035_WP_014734904.1_		llmg_0148		1.16712	-0.762469	2.54866	-0.299165	0.764815	NA
	LLNZ_RS00800_WP_011834243.1_		llmg_0149		1.94755	1.13246	1.9005	0.595873	0.55126	NA
	LLNZ_RS00805_WP_003131820.1_		llmg_0150		3152.26	0.955116	0.0965598	9.89145	4.53434e-23	1.40486e-21
	LLNZ_RS00810_WP_011834244.1_ruvX	ruvX	llmg_0151		372.132	0.00162044	0.152642	0.010616	0.99153	0.994296
	LLNZ_RS00815_WP_003131822.1_		llmg_0152		1570.7	-0.0614906	0.0964423	-0.637589	0.523741	0.669867
	LLNZ_RS00820_WP_011834245.1_		llmg_0153		17.4739	-0.105773	0.658495	-0.160629	0.872386	0.927848
	LLNZ_RS00825_WP_011834246.1_		llmg_0154	cbr	20.4564	1.04648	0.599335	1.74606	0.0808003	0.171629
	LLNZ_RS00830_WP_011834247.1_		llmg_0155		2.46749	-2.00993	2.0388	-0.985839	0.324212	NA
	LLNZ_RS00835_WP_011834248.1_		llmg_0156	dltE	6.57168	0.835383	1.10485	0.756107	0.449585	NA
	LLNZ_RS00840_WP_011834249.1_		llmg_0157	tetR	68.1125	0.608227	0.332402	1.82979	0.0672813	0.149634
	LLNZ_RS00845_WP_011834250.1_		llmg_0158	glgB	273.527	-0.522122	0.178665	-2.92235	0.00347406	0.0121221
	LLNZ_RS00850_WP_011834251.1_		llmg_0159		121.203	0.164767	0.252717	0.651982	0.514413	0.662177
	LLNZ_RS00855_WP_011834252.1_		llmg_0160		63.8807	0.378881	0.348971	1.08571	0.277608	0.43645
	LLNZ_RS00860_WP_014734905.1_		llmg_0161		64.1969	0.0130322	0.355267	0.0366827	0.970738	0.983324
	LLNZ_RS00870_WP_011834255.1_		llmg_0163	epsR	2.37062	-0.383032	1.8544	-0.206553	0.836359	NA
	LLNZ_RS00880_WP_011834256.1_tgt	tgt	llmg_0164	tgt	979.48	0.596012	0.125172	4.76153	1.92129e-06	1.34341e-05
	LLNZ_RS00885_WP_011834257.1_		llmg_0165		1623.02	0.543983	0.10326	5.26809	1.37849e-07	1.14682e-06
	LLNZ_RS00895_WP_041931165.1_		llmg_0167		399.052	0.146077	0.148839	0.98144	0.326376	0.488341
	LLNZ_RS00900_WP_011834259.1_		llmg_0168		222.084	-0.419084	0.194805	-2.1513	0.0314525	0.080057
	LLNZ_RS00905_WP_014571884.1_				123.935	2.11258	0.262369	8.05194	8.1492e-16	1.60924e-14
	LLNZ_RS00910_WP_011675217.1_		llmg_0169		269.604	3.09912	0.194303	15.95	2.85118e-57	2.43979e-55
	LLNZ_RS00915_WP_011834260.1_		llmg_0170		552.831	-0.505984	0.133571	-3.78813	0.000151783	0.000727342
	LLNZ_RS00920_WP_011834261.1_		llmg_0171	aspC	1449.44	-0.260864	0.0948536	-2.75018	0.00595633	0.0195677
	LLNZ_RS00925_WP_011834262.1_codY	codY	llmg_0172	codY	3954.7	0.190592	0.076266	2.49904	0.0124529	0.037317
	LLNZ_RS00930_WP_011834264.1_gatC	gatC	llmg_0174	gatC	253.058	-0.4442	0.194424	-2.2847	0.0223305	0.0603427
	LLNZ_RS00935_WP_011834265.1_gatA	gatA	llmg_0175	gatA	1384.15	0.0384429	0.0944317	0.407097	0.683937	0.804342
	LLNZ_RS00940_WP_011834266.1_gatB	gatB	llmg_0176	gatB	1657.32	0.480208	0.0880599	5.4532	4.94719e-08	4.70376e-07
	LLNZ_RS00945_WP_011834267.1_		llmg_0177		198.129	0.313886	0.200789	1.56326	0.117991	0.22799
	LLNZ_RS00950_WP_011834268.1_		llmg_0178	dinF	172.996	0.00327129	0.214804	0.0152292	0.987849	0.992267
	LLNZ_RS00955_WP_011675226.1_		llmg_0180	cspE	2043.72	0.523436	0.0841803	6.21804	5.03408e-10	6.0713e-09
	LLNZ_RS00960_WP_011834269.1_		llmg_0181		109.443	0.388363	0.26963	1.44036	0.149766	0.275748
	LLNZ_RS00965_WP_011834270.1_		llmg_0182		295.89	0.544766	0.181334	3.00421	0.00266269	0.00972532
	LLNZ_RS00970_WP_011834271.1_		llmg_0183		947.825	-0.646371	0.10989	-5.88198	4.05392e-09	4.38849e-08
	LLNZ_RS00975_WP_011834272.1_		llmg_0184		224.685	-0.338382	0.194374	-1.74088	0.0817049	0.172126
	LLNZ_RS00980_WP_011834273.1_		llmg_0185		579.838	-0.0994963	0.127408	-0.780929	0.434844	0.590627
	LLNZ_RS00985_WP_011834274.1_		llmg_0186		4.42806	0.381287	1.31853	0.289176	0.772447	NA
	LLNZ_RS00990_WP_011675232.1_		llmg_0187	celB	9.29783	-0.580685	0.916584	-0.633532	0.526386	NA
	LLNZ_RS00995_WP_011675233.1_		llmg_0188		55.7857	-0.345144	0.376538	-0.916623	0.35934	0.520334
	LLNZ_RS01000_WP_011834275.1_		llmg_0189		8.88496	0.77719	0.898897	0.864604	0.387256	NA
	LLNZ_RS01005_WP_011834276.1_		llmg_0190	bglS	300.134	0.0228192	0.167995	0.135833	0.891954	0.938444
	LLNZ_RS01010_WP_011834277.1_		llmg_0191	dut	829.776	-0.0726068	0.114804	-0.63244	0.527099	0.67082
	LLNZ_RS01015_WP_011834278.1_		llmg_0192		152.764	-0.0644752	0.233817	-0.275751	0.782739	0.87257
	LLNZ_RS01020_WP_011834279.1_		llmg_0193		374.942	-0.119815	0.161234	-0.743112	0.457414	0.613413
	LLNZ_RS01025_WP_011834280.1_rlmN	rlmN	llmg_0194		938.601	0.671174	0.109834	6.11078	9.91454e-10	1.1348e-08
	LLNZ_RS01030_WP_011834281.1_		llmg_0195		461.115	0.16889	0.139603	1.20979	0.22636	0.375249
	LLNZ_RS01035_WP_011675241.1_		llmg_0196		332.337	0.404586	0.160119	2.52679	0.0115111	0.0347654
	LLNZ_RS01040_WP_011834282.1_		llmg_0197	menA	96.503	1.64343	0.284327	5.78005	7.46764e-09	7.89374e-08
	LLNZ_RS01045_WP_011834283.1_		llmg_0198		44.1646	0.805471	0.411238	1.95865	0.0501537	0.117199
	LLNZ_RS01050_WP_014734907.1_				70.0517	-0.508845	0.355309	-1.43212	0.152109	0.278919
	LLNZ_RS01055_WP_011834284.1_feoB	feoB	llmg_0199	feoB	242.41	-0.558823	0.189741	-2.94519	0.00322756	0.0114397
	LLNZ_RS01060_WP_014571905.1_		llmg_0200	feoA	105.804	-0.953315	0.2962	-3.21849	0.00128868	0.00504524
	LLNZ_RS01065_WP_011834286.1_msrB	msrB	llmg_0201	msrB	509.545	1.13775	0.137291	8.28719	1.15953e-16	2.42288e-15
	LLNZ_RS01070_WP_011834287.1_		llmg_0202		2448.56	0.168633	0.079581	2.11901	0.0340894	0.085705
	LLNZ_RS01075_WP_041167504.1_		llmg_0203		1083.96	0.155265	0.112001	1.38629	0.165659	0.297987
	LLNZ_RS01080_WP_003129776.1_rpmB		llmg_0204	rpmB	5449.29	-0.463212	0.0913948	-5.06825	4.01493e-07	3.08326e-06
	LLNZ_RS01085_WP_011675249.1_		llmg_0205		663.919	-0.772849	0.124945	-6.18551	6.19028e-10	7.27055e-09
	LLNZ_RS01090_WP_011834289.1_rfbA	rfbA	llmg_0206	rmlA	3329.27	0.00119042	0.0765892	0.0155429	0.987599	0.992267
	LLNZ_RS01095_WP_011834290.1_		llmg_0207	rmlC	822.971	-0.278385	0.114279	-2.43601	0.0148504	0.0429697
	LLNZ_RS01100_WP_011834291.1_		llmg_0208		79.2097	-0.583173	0.32996	-1.7674	0.0771609	0.165661
	LLNZ_RS01105_WP_011834292.1_rfbB	rfbB	llmg_0209	rmlB	2292.05	-0.245467	0.083744	-2.93116	0.00337697	0.0118293
	LLNZ_RS01110_WP_011834293.1_rfbD	rfbD	llmg_0210	rmlD	2049.2	-0.720008	0.0865491	-8.31906	8.86628e-17	1.9196e-15
	LLNZ_RS01115_WP_011834294.1_		llmg_0211	rgpA	273.943	-0.314873	0.180469	-1.74474	0.0810294	0.17171
	LLNZ_RS01120_WP_011834295.1_		llmg_0212	rgpB	173.352	-0.256214	0.221065	-1.159	0.246456	0.400435
	LLNZ_RS01125_WP_011834296.1_		llmg_0213	rgpC	437.03	0.147392	0.150961	0.976359	0.328886	0.490752
	LLNZ_RS01130_WP_011834297.1_		llmg_0214	rgpD	988.704	0.428892	0.111139	3.85905	0.000113829	0.000558881
	LLNZ_RS01135_WP_011834298.1_		llmg_0215		273.259	0.358317	0.173879	2.06072	0.0393295	0.0965506
	LLNZ_RS01140_WP_011834299.1_		llmg_0216	rgpE	334.928	0.380463	0.167311	2.27399	0.0229666	0.0617829
	LLNZ_RS01145_WP_011834300.1_		llmg_0217	rgpF	722.836	0.185926	0.119954	1.54998	0.121147	0.231844
	LLNZ_RS01150_WP_041931240.1_		llmg_0218		320.755	0.0345898	0.168258	0.205576	0.837122	0.908941
	LLNZ_RS01155_WP_011834302.1_		llmg_0219		118.204	-0.746516	0.272854	-2.73596	0.00621993	0.0202853
	LLNZ_RS01160_WP_011834303.1_		llmg_0220		272.002	-0.260425	0.18558	-1.40331	0.160526	0.291084
	LLNZ_RS01165_WP_011834304.1_		llmg_0221		209.426	-0.320218	0.205342	-1.55944	0.118893	0.228994
	LLNZ_RS01170_WP_011834305.1_		llmg_0222	wefC	425.103	-0.179516	0.146525	-1.22515	0.220517	0.367683
	LLNZ_RS01175_WP_011834306.1_		llmg_0223		664.912	-0.0232767	0.142888	-0.162902	0.870596	0.927848
	LLNZ_RS01180_WP_011834307.1_glf	glf	llmg_0224	glf1	1012.12	0.0925711	0.104752	0.883721	0.376847	0.534628
	LLNZ_RS01185_WP_011834308.1_		llmg_0225	rfbX	182.885	-0.412822	0.215249	-1.91788	0.0551268	0.126679
	LLNZ_RS01190_WP_011834309.1_		llmg_0226		934.397	-0.266791	0.107227	-2.4881	0.0128427	0.0382092
	LLNZ_RS01195_WP_014734908.1_				454.285	-0.317393	0.141815	-2.23808	0.025216	0.0670314
	LLNZ_RS13040_WP_014734909.1_		llmg_0229		438.04	-0.355646	0.148373	-2.39698	0.016531	0.047078
	LLNZ_RS01205_WP_011834313.1_guaB	guaB	llmg_0230	guaB	9520.13	-1.27623	0.0753227	-16.9435	2.14829e-64	2.14471e-62
	LLNZ_RS01210_WP_041931242.1_yqeH	yqeH	llmg_0231		701.043	0.156464	0.119978	1.30411	0.192195	0.332091
	LLNZ_RS01215_WP_011834315.1_		llmg_0232		16.7081	-0.551267	0.689135	-0.799941	0.423745	0.581732
	LLNZ_RS01220_WP_011834316.1_hflX	hflX	llmg_0233	hflX	403.536	0.251389	0.151454	1.65983	0.0969478	0.196853
	LLNZ_RS01225_WP_011834317.1_		llmg_0234		2.5552	1.15008	1.66023	0.69272	0.488485	NA
	LLNZ_RS01230_WP_011675261.1_yhbY	yhbY	llmg_0235		306.747	-0.167774	0.168564	-0.995316	0.319582	0.48084
	LLNZ_RS01235_WP_011834318.1_		llmg_0236	nadD1	232.484	-0.199057	0.199725	-0.996655	0.318932	0.480403
	LLNZ_RS01240_WP_011834319.1_yqeK	yqeK	llmg_0237		195.861	-0.262471	0.210724	-1.24557	0.212924	0.358372
	LLNZ_RS01245_WP_011834320.1_		llmg_0238		90.5927	0.120426	0.29317	0.410772	0.68124	0.803273
	LLNZ_RS01250_WP_011834321.1_rsfS	rsfS	llmg_0239		755.841	0.667039	0.118505	5.62877	1.815e-08	1.82209e-07
	LLNZ_RS01255_WP_011834322.1_		llmg_0240		75.0188	-0.138523	0.321571	-0.430769	0.666636	0.793341
	LLNZ_RS01260_WP_011834323.1_		llmg_0241		40.1302	-0.00493137	0.434958	-0.0113376	0.990954	0.994274
	LLNZ_RS01265_WP_011834324.1_		llmg_0242		2166.87	0.066415	0.0850804	0.780614	0.435029	0.590627
	LLNZ_RS01275_WP_011834325.1_		llmg_0244	ung	122.602	-0.425978	0.257907	-1.65167	0.0986014	0.199759
	LLNZ_RS01280_WP_011834326.1_		llmg_0245		37.4598	0.392981	0.446154	0.880819	0.378416	0.535866
	LLNZ_RS01285_WP_011834327.1_		llmg_0246		48.9115	0.423503	0.396691	1.06759	0.285706	0.447615
	LLNZ_RS01290_WP_011834328.1_		llmg_0247		16.5037	-0.351063	0.706761	-0.496721	0.619386	0.757883
	LLNZ_RS01295_WP_011834329.1_		llmg_0248		70.2572	0.116133	0.336226	0.345401	0.729793	0.83691
	LLNZ_RS01300_WP_011834330.1_		llmg_0249		1.95072	-0.0972439	1.95049	-0.0498562	0.960237	NA
	LLNZ_RS01305_WP_011834331.1_		llmg_0250	rmeC	49.0247	0.10747	0.394432	0.272468	0.785262	0.874297
	LLNZ_RS01310_WP_003129844.1_rpsU		llmg_0251	rpsU	5088.76	0.281621	0.100992	2.78855	0.0052945	0.0175539
	LLNZ_RS01315_WP_011834332.1_		llmg_0252		39.4492	-0.639128	0.457925	-1.3957	0.162804	0.294324
	LLNZ_RS01320_WP_011834333.1_		llmg_0253	pgk	18044	0.049748	0.0622496	0.79917	0.424192	0.581732
	LLNZ_RS01325_WP_011834334.1_		llmg_0254	hadL	19.5141	-1.04797	0.656422	-1.5965	0.110378	0.216396
	LLNZ_RS01330_WP_011834335.1_dhaQ	dhaQ	llmg_0255	dhaK	156.659	0.0281226	0.225268	0.124841	0.90065	0.943432
	LLNZ_RS01345_WP_011834336.1_dhaL	dhaL	llmg_0257	dhaM	5.7119	-1.05824	1.21925	-0.867949	0.385422	NA
	LLNZ_RS01350_WP_011834337.1_		llmg_0258		1.70641	-1.52333	2.25158	-0.67656	0.498685	NA
	LLNZ_RS01355__		llmg_pseudo_06	glpF1	3.47687	-1.44897	1.59138	-0.910511	0.362553	NA
	LLNZ_RS01360_WP_011834338.1_		llmg_0260	pepDA	164.896	-0.267023	0.2382	-1.121	0.262286	0.419098
	LLNZ_RS01370_WP_011834339.1_		llmg_0262		5.13142	0.146527	1.18797	0.123342	0.901836	NA
	LLNZ_RS01375_WP_011834340.1_		llmg_0263		407.808	-0.633637	0.15145	-4.1838	2.86681e-05	0.000159989
	LLNZ_RS01380_WP_011834341.1_		llmg_0264	fbp	300.406	-0.290551	0.17154	-1.69378	0.0903072	0.186746
	LLNZ_RS01390_WP_011834342.1_		llmg_0265		305.083	0.0500596	0.166665	0.30036	0.763903	0.860109
	LLNZ_RS01395_WP_011834343.1_		llmg_0266		126.867	-0.428861	0.270223	-1.58706	0.112498	0.219977
	LLNZ_RS01400_WP_011675288.1_		llmg_0267		225.993	0.0667471	0.199964	0.333796	0.738534	0.844148
	LLNZ_RS01405_WP_011834344.1_		llmg_0268		33.5097	0.498983	0.468306	1.06551	0.286647	0.448099
	LLNZ_RS01410_WP_011834345.1_		llmg_0269		30.4252	0.202363	0.498642	0.405828	0.684869	0.804911
	LLNZ_RS01415_WP_011834346.1_		llmg_0270		163.987	0.316692	0.231595	1.36744	0.171488	0.305718
	LLNZ_RS01420_WP_011834347.1_		llmg_0271		1511.36	-0.2946	0.106753	-2.75964	0.00578644	0.0190793
	LLNZ_RS13525_WP_011675293.1_		llmg_0272		243.331	-0.901027	0.209925	-4.29213	1.76964e-05	0.000102582
	LLNZ_RS01425_WP_011834348.1_		llmg_0273	luxS	2199.42	0.797202	0.0959648	8.30723	9.79598e-17	2.07099e-15
	LLNZ_RS01435_WP_011675296.1_		llmg_0276		1864.49	0.889739	0.0864514	10.2918	7.67416e-25	2.70401e-23
	LLNZ_RS01440_WP_011834351.1_		llmg_0277		411.604	0.0900246	0.14766	0.609673	0.542078	0.685996
	LLNZ_RS01445_WP_011834352.1_		llmg_0278		41.5426	-0.596889	0.439332	-1.35863	0.174265	0.30883
	LLNZ_RS01450_WP_011675299.1_		llmg_0279		74.2439	-0.803186	0.336608	-2.38612	0.0170272	0.0480353
	LLNZ_RS01455_WP_011834353.1_		llmg_0280	acmA	2553.86	-0.72417	0.0818237	-8.85037	8.72311e-19	2.09006e-17
	LLNZ_RS01460_WP_011834354.1_nrdD	nrdD	llmg_0281		3649.46	-0.790684	0.0988738	-7.99691	1.27581e-15	2.43897e-14
	LLNZ_RS01465_WP_011834355.1_nrdG	nrdG	llmg_0282	nrdG	664.968	-0.823241	0.308195	-2.67117	0.00755879	0.0242124
	LLNZ_RS01470_WP_011834356.1_		llmg_0283		29.9218	0.566406	0.493934	1.14672	0.251495	0.407518
	LLNZ_RS01475_WP_011834357.1_		llmg_0284		943.069	-0.277442	0.114479	-2.42352	0.015371	0.0442656
	LLNZ_RS01485_WP_011834358.1_		llmg_0286		389.555	-0.0660802	0.152896	-0.432189	0.665604	0.792638
	LLNZ_RS01495_WP_011675310.1_		llmg_0287	cbiO3	366.519	-0.0404307	0.155425	-0.26013	0.794764	0.881055
	LLNZ_RS01500_WP_011834359.1_		llmg_0288	cbiO2	274.009	-0.944452	0.186607	-5.06119	4.16656e-07	3.1592e-06
	LLNZ_RS01505_WP_011675312.1_		llmg_0289	cbiQ2	161.973	-0.360208	0.227269	-1.58494	0.11298	0.22068
	LLNZ_RS01510_WP_011834360.1_		llmg_0290		425.014	-0.48744	0.149178	-3.2675	0.00108503	0.00431372
	LLNZ_RS01515_WP_011834361.1_dapD	dapD	llmg_0291	dapD	642.278	-0.0198519	0.122583	-0.161947	0.871348	0.927848
	LLNZ_RS01520_WP_011834362.1_		llmg_0292	hipO1	167.661	-0.265793	0.220726	-1.20418	0.228522	0.378134
	LLNZ_RS01525_WP_011834363.1_		llmg_0293	xynD	207.516	0.950991	0.200531	4.74235	2.11248e-06	1.43959e-05
	LLNZ_RS01540_WP_011834365.1_		llmg_0295		42.1646	0.650546	0.424622	1.53206	0.125508	0.238412
	LLNZ_RS01545_WP_011675319.1_rpsD	rpsD	llmg_0296	rpsD	13315.4	0.503248	0.0666092	7.55522	4.1815e-14	6.7695e-13
	LLNZ_RS01550_WP_011834366.1_		llmg_0297	tex	1399.87	0.0302431	0.0962918	0.314078	0.753462	0.852627
	LLNZ_RS01555_WP_011834367.1_		llmg_0298		56.9603	-0.434364	0.372965	-1.16462	0.244172	0.397442
	LLNZ_RS01560_WP_011834368.1_		llmg_0299	add	1025.79	-0.794886	0.110553	-7.19009	6.47482e-13	9.5371e-12
	LLNZ_RS01565_WP_011834369.1_		llmg_0300		10.0094	0.35436	0.853198	0.415331	0.677899	NA
	LLNZ_RS01570_WP_011834370.1_		llmg_0301		1.9302	-1.75481	2.17472	-0.806914	0.419716	NA
	LLNZ_RS01575_WP_011834371.1_		llmg_0302		2294.87	0.579085	0.0818629	7.07384	1.50699e-12	2.16644e-11
	LLNZ_RS01580_WP_011675343.1_		llmg_0304		842.742	0.429733	0.131291	3.27313	0.00106363	0.00423801
	LLNZ_RS01585_WP_011834372.1_tsaB	tsaB	llmg_0306		322.29	-0.500285	0.171859	-2.91102	0.00360253	0.012546
	LLNZ_RS01590_WP_011675346.1_rimI	rimI	llmg_0307		297.534	-0.419726	0.173755	-2.41562	0.0157083	0.0450923
	LLNZ_RS01595_WP_011834373.1_rimI	rimI	llmg_0308	rimI2	21.6585	-0.25234	0.598633	-0.421527	0.673371	0.79556
	LLNZ_RS01600_WP_011834374.1_tsaD	tsaD	llmg_0309	gcp	356.888	0.248541	0.155796	1.5953	0.110645	0.216589
	LLNZ_RS01605_WP_011834375.1_		llmg_0310		174.307	0.542923	0.213474	2.54328	0.0109818	0.0334478
	LLNZ_RS01610_WP_011675351.1_		llmg_0311		357.164	-0.286145	0.160593	-1.7818	0.0747812	0.161906
	LLNZ_RS01615_WP_011834376.1_		llmg_0312	phnD	36.7301	-1.12927	0.482343	-2.34121	0.0192212	0.0527337
	LLNZ_RS01620_WP_011834377.1_phnC	phnC	llmg_0313	phnC	18.2943	-0.327175	0.649448	-0.503774	0.61442	0.753147
	LLNZ_RS01625_WP_011834378.1_phnE	phnE	llmg_0314	phnB	4.21809	0.679065	1.33183	0.509873	0.61014	NA
	LLNZ_RS01630_WP_011834379.1_phnE	phnE	llmg_0315		4.83811	-1.11747	1.38872	-0.804673	0.421008	NA
	LLNZ_RS01635_WP_014734915.1_		llmg_0316	cpdC	9.23329	0.235089	0.889519	0.264287	0.791559	NA
	LLNZ_RS01640_WP_011834381.1_		llmg_0318	tpx	743.546	0.704963	0.134731	5.23239	1.67332e-07	1.37934e-06
	LLNZ_RS01650_WP_014734917.1_				39.9874	0.312936	0.440467	0.710464	0.477417	0.631824
	LLNZ_RS01655_WP_014734918.1_				178.584	-0.212775	0.220419	-0.965324	0.334383	0.497011
	LLNZ_RS01660__				0.157751	0.180313	4.96995	0.0362807	0.971059	NA
	LLNZ_RS01670_WP_011834384.1_		llmg_0321	napB	111.913	-0.824044	0.274579	-3.00112	0.00268987	0.00978481
	LLNZ_RS01675_WP_011834385.1_		llmg_0322		283.562	-0.708335	0.180486	-3.92459	8.6876e-05	0.000443512
	LLNZ_RS01680_WP_011834386.1_		llmg_0323		72.999	0.133345	0.351275	0.379603	0.70424	0.821474
	LLNZ_RS01685_WP_080514899.1_lmrC	lmrC	llmg_0324	lmrC	799.319	-0.255186	0.114332	-2.23198	0.0256165	0.0677283
	LLNZ_RS01690_WP_011834388.1_lmrD	lmrD	llmg_0325	lmrD	833.78	0.143284	0.110767	1.29357	0.195816	0.337374
	LLNZ_RS01695_WP_011834389.1_		llmg_0326	murA1	640.39	0.0168026	0.124643	0.134806	0.892766	0.938444
	LLNZ_RS01700_WP_003131683.1_		llmg_0327		157.561	0.744978	0.228992	3.2533	0.00114073	0.00450527
	LLNZ_RS01705_WP_011834390.1_		llmg_0328		3.62196	-0.434589	1.54063	-0.282085	0.777879	NA
	LLNZ_RS01710_WP_011834391.1_		llmg_0329		1.10109	-0.612746	2.61002	-0.234767	0.814389	NA
	LLNZ_RS13335_WP_075070355.1_				0.404048	3.19422	4.47504	0.713785	0.47536	NA
	LLNZ_RS01715__		llmg_0330		0.269644	-0.653828	4.74196	-0.137881	0.890334	NA
	LLNZ_RS01720_WP_011834393.1_		llmg_0331		89.3425	0.194718	0.297481	0.654558	0.512753	0.660987
	LLNZ_RS01725_WP_011834394.1_		llmg_0332		216.016	0.332057	0.193709	1.71421	0.0864908	0.180306
	LLNZ_RS01730_WP_011834395.1_		llmg_0333		272.337	-0.882075	0.189192	-4.66233	3.12652e-06	2.08861e-05
	LLNZ_RS01735_WP_011834396.1_thiT	thiT	llmg_0334		25.72	-0.150468	0.557167	-0.270059	0.787115	0.875818
	LLNZ_RS01740_WP_011834397.1_		llmg_0335	plpA	237.972	0.126293	0.184958	0.68282	0.494721	0.645616
	LLNZ_RS01745_WP_011834398.1_		llmg_0336	plpB	27.6517	0.0852029	0.531379	0.160343	0.872611	0.927848
	LLNZ_RS01750_WP_011834399.1_		llmg_0338	plpC	21.0343	-0.790179	0.62066	-1.27313	0.202972	0.345072
	LLNZ_RS01755_WP_011834400.1_		llmg_0339	dar	22.0018	-0.827681	0.631432	-1.3108	0.189926	0.329437
	LLNZ_RS01760_WP_011834401.1_		llmg_0340	plpD	21.3876	-0.329609	0.656166	-0.502326	0.615438	0.75388
	LLNZ_RS01765_WP_011834402.1_		llmg_0341		220.009	-0.0296884	0.195728	-0.151683	0.879437	0.931637
	LLNZ_RS01770_WP_003131669.1_		llmg_0342		202.654	0.138108	0.199931	0.690777	0.489706	0.640467
	LLNZ_RS01775_WP_011834403.1_		llmg_0343		119.324	-0.36015	0.264637	-1.36092	0.17354	0.308458
	LLNZ_RS01780_WP_011834404.1_		llmg_0344	cbiO	34.6375	-0.168053	0.472103	-0.355966	0.721866	0.832601
	LLNZ_RS01785_WP_011834405.1_		llmg_0345	cbiQ	10.3025	-1.09426	0.926582	-1.18097	0.237616	NA
	LLNZ_RS01790_WP_010905285.1_				621.662	-0.653153	0.13413	-4.86955	1.11854e-06	8.00804e-06
	LLNZ_RS01795_WP_011834406.1_		llmg_0346	fhuC	202.574	-0.507167	0.213022	-2.38082	0.0172744	0.0484275
	LLNZ_RS01800_WP_011834407.1_		llmg_0347	fhuB	20.7453	-0.810312	0.634593	-1.2769	0.201638	0.343453
	LLNZ_RS01805_WP_011834408.1_		llmg_0348	fhuG	16.9948	-0.451748	0.679425	-0.664898	0.506116	0.654847
	LLNZ_RS01810_WP_011834409.1_		llmg_0349	fhuD	185.984	-0.574689	0.232969	-2.4668	0.0136327	0.0402265
	LLNZ_RS01815_WP_011834410.1_		llmg_0350	fhuR	350.856	0.345637	0.155501	2.22272	0.0262344	0.0689228
	LLNZ_RS01820_WP_011834411.1_		llmg_0351	araJ	5.53697	1.85239	1.18406	1.56443	0.117716	NA
	LLNZ_RS01825_WP_011834412.1_		llmg_0352		10.4917	1.31618	0.832018	1.58191	0.11367	NA
	LLNZ_RS01830_WP_042211540.1_		llmg_0353		117.965	0.329631	0.257942	1.27792	0.201276	0.343453
	LLNZ_RS01835_WP_011675393.1_		llmg_0354		109.418	-0.193334	0.276903	-0.698201	0.485051	0.638094
	LLNZ_RS01840_WP_011675395.1_		llmg_0355	pmg	12114.4	0.195826	0.0732061	2.675	0.00747293	0.0239801
	LLNZ_RS01845_WP_011834414.1_ahpC	ahpC	llmg_0356	ahpC	3068.93	0.30112	0.0769943	3.91093	9.19408e-05	0.000462916
	LLNZ_RS01850_WP_011834415.1_ahpF	ahpF	llmg_0357	ahpF	2017.99	-0.338933	0.0912973	-3.71241	0.000205293	0.000950803
	LLNZ_RS01855_WP_011834416.1_		llmg_0358	pbp2B	452.776	-0.0832065	0.14226	-0.584888	0.558623	0.70052
	LLNZ_RS01860_WP_011834417.1_recR	recR	llmg_0359	recR	149.761	-0.242968	0.233148	-1.04212	0.297358	0.459065
	LLNZ_RS01865_WP_011834418.1_		llmg_0360		1448.47	0.251336	0.0966984	2.59917	0.00934496	0.0292559
	LLNZ_RS01870_WP_011834419.1_		llmg_0361	murF	518.796	-0.516119	0.142109	-3.63186	0.000281385	0.00126412
	LLNZ_RS01875_WP_011834420.1_		llmg_0362	dppA	7.25491	0.417367	0.994763	0.419564	0.674804	NA
	LLNZ_RS01885_WP_011834421.1_		llmg_0364	dppB	3.35465	0.533858	1.48442	0.35964	0.719116	NA
	LLNZ_RS01890_WP_011834422.1_		llmg_0365	dppC	4.48341	0.06895	1.28053	0.053845	0.957059	NA
	LLNZ_RS01895_WP_011834423.1_		llmg_0366	dppD	5.44176	0.533779	1.14195	0.467427	0.640194	NA
	LLNZ_RS01900_WP_011675407.1_		llmg_0367	dppF	11.8688	0.949073	0.81622	1.16277	0.244924	NA
	LLNZ_RS01905_WP_011834424.1_		llmg_0368	prfC	1869.35	0.445087	0.0877003	5.07509	3.87308e-07	2.99997e-06
	LLNZ_RS01910_WP_011834425.1_		llmg_0369	rheA	1867.46	0.559001	0.086074	6.49442	8.33523e-11	1.06989e-09
	LLNZ_RS01915_WP_003131632.1_era	era	llmg_0371	eraL	940.447	0.390507	0.111964	3.48781	0.000486998	0.00208863
	LLNZ_RS01920_WP_011834427.1_asnB	asnB	llmg_0372	asnB	495.674	0.442772	0.134779	3.28518	0.00101917	0.00409373
	LLNZ_RS01925_WP_011834428.1_mutM	mutM	llmg_0373	fpg	161.129	0.359866	0.223932	1.60703	0.108047	0.213598
	LLNZ_RS01930_WP_011675413.1_recA	recA	llmg_0374	recA	1812.5	0.259191	0.0858635	3.01864	0.00253912	0.00931182
	LLNZ_RS01935_WP_011675414.1_		llmg_0375		237.005	-0.597383	0.193382	-3.08914	0.00200739	0.00754662
	LLNZ_RS01940_WP_011834429.1_		llmg_0376		634.457	-0.0557762	0.126087	-0.442362	0.658227	0.786982
	LLNZ_RS01945_WP_011834430.1_		llmg_0377		36.0165	-0.188845	0.461225	-0.409442	0.682216	0.803585
	LLNZ_RS01950_WP_011675417.1_		llmg_0378		164.435	0.324169	0.219879	1.4743	0.1404	0.261533
	LLNZ_RS01955_WP_011834432.1_		llmg_0379		130.804	-1.51321	0.275095	-5.50069	3.78304e-08	3.67466e-07
	LLNZ_RS01960_WP_011834433.1_		llmg_0380		190.006	-0.0659829	0.212745	-0.310151	0.756446	0.854922
	LLNZ_RS01965_WP_011834434.1_		llmg_0381		29.4231	-0.825093	0.534055	-1.54496	0.122356	0.23366
	LLNZ_RS01970_WP_011834435.1_		llmg_0382		347.385	0.282003	0.157237	1.79349	0.0728943	0.159551
	LLNZ_RS01975_WP_011834436.1_		llmg_0383	ppnK	338.024	-0.129194	0.165671	-0.779827	0.435493	0.590627
	LLNZ_RS01980_WP_011834437.1_		llmg_0384	rluE	192.689	0.168554	0.212141	0.794538	0.426882	0.582908
	LLNZ_RS01985_WP_011834438.1_		llmg_0385	ppiA	694.77	-0.196463	0.123999	-1.58439	0.113105	0.220684
	LLNZ_RS01990_WP_011834439.1_		llmg_0386	lysQ	223.581	0.0256566	0.193193	0.132803	0.89435	0.939302
	LLNZ_RS01995_WP_011834440.1_		llmg_0387		161.185	0.527569	0.220304	2.39474	0.0166324	0.047217
	LLNZ_RS02000_WP_011834441.1_		llmg_0388	apbE	34.6999	0.239147	0.470047	0.508772	0.610912	0.750382
	LLNZ_RS02005_WP_042211542.1_lysS	lysS	llmg_0389	lysS	3697.55	-0.290027	0.0737374	-3.93324	8.381e-05	0.000430304
	LLNZ_RS02010_WP_011834443.1_		llmg_0390	rlrG	151.733	0.54685	0.226884	2.41027	0.0159409	0.0456143
	LLNZ_RS02015_WP_011834444.1_		llmg_0391		16.5386	-0.615936	0.691087	-0.891257	0.372791	0.532094
	LLNZ_RS02020_WP_011834445.1_		llmg_0392	ldhB	30.4467	-0.412972	0.507609	-0.813563	0.415895	0.57453
	LLNZ_RS02025_WP_011834446.1_		llmg_0393	rlrD	36.8354	-0.495487	0.469297	-1.05581	0.291056	0.452838
	LLNZ_RS02030_WP_011834447.1_		llmg_0394		51.3095	-0.965391	0.405387	-2.3814	0.0172468	0.0484258
	LLNZ_RS02035_WP_011834448.1_thiI	thiI	llmg_0395	thiI	740.501	-0.187344	0.118863	-1.57613	0.114996	0.223161
	LLNZ_RS02045_WP_011834449.1_		llmg_0397		148.36	-0.548545	0.242972	-2.25765	0.0239677	0.0640922
	LLNZ_RS02050_WP_011834450.1_		llmg_0398		21.7594	-0.855213	0.646864	-1.32209	0.186138	0.324432
	LLNZ_RS02055_WP_011834451.1_		llmg_0399	nha	105.229	0.60983	0.278806	2.18729	0.0287215	0.0740497
	LLNZ_RS02060_WP_011834452.1_		llmg_0400		339.077	0.651516	0.161588	4.03195	5.53154e-05	0.000291501
	LLNZ_RS02065_WP_011834453.1_tyrS		llmg_0401	tyrS	8197.91	-0.215073	0.0680117	-3.16229	0.00156534	0.00601052
	LLNZ_RS02070_WP_011834454.1_		llmg_0402	pbp1B	528.615	-0.416786	0.138039	-3.01933	0.00253333	0.0093096
	LLNZ_RS02075_WP_011834455.1_pepA	pepA	llmg_0403	pepA	3103.68	-0.197179	0.0808978	-2.43738	0.0147941	0.0429697
	LLNZ_RS02080_WP_011675459.1_		llmg_0405		135.553	-1.1826	0.264043	-4.4788	7.50633e-06	4.61948e-05
	LLNZ_RS02085_WP_011675460.1_		llmg_0406	trxH	817.395	0.464582	0.11882	3.90998	9.23034e-05	0.000463322
	LLNZ_RS02090_WP_011834456.1_		llmg_0407	pheT	904.478	-0.513555	0.113249	-4.53474	5.76752e-06	3.62784e-05
	LLNZ_RS02095_WP_011834457.1_		llmg_0408	noxE	3154.92	-0.218528	0.0798402	-2.73706	0.00619904	0.0202853
	LLNZ_RS02100_WP_011834458.1_		llmg_0409	ssbA	3.13802	-0.40533	1.54171	-0.26291	0.79262	NA
	LLNZ_RS02105_WP_011834459.1_groES	groES	llmg_0410	groES	1537.98	-0.750603	0.100289	-7.48443	7.18604e-14	1.14277e-12
	LLNZ_RS02110_WP_011834460.1_groL	groL	llmg_0411	groEL2	5069.94	-0.637854	0.0787153	-8.1033	5.34879e-16	1.07997e-14
	LLNZ_RS02115_WP_011675466.1_		llmg_0412	vicX	129.083	-0.458861	0.257748	-1.78027	0.0750325	0.162254
	LLNZ_RS02125_WP_173249647.1_		llmg_0413	kinC	59.1608	-0.24538	0.365991	-0.670452	0.50257	0.6516
	LLNZ_RS02130_WP_003131580.1_		llmg_0414	llrC	6615.69	0.350912	0.0807	4.34835	1.37166e-05	8.16181e-05
	LLNZ_RS02135_WP_011834462.1_tmk		llmg_0415	tmk	201.506	-0.307601	0.20389	-1.50866	0.131385	0.248264
	LLNZ_RS02140_WP_011834463.1_		llmg_0416	holB	111.925	-0.131852	0.271176	-0.486222	0.62681	0.763481
	LLNZ_RS02145_WP_011834464.1_		llmg_0417		365.638	-0.492676	0.160229	-3.07482	0.00210632	0.00783655
	LLNZ_RS02150_WP_011834465.1_yabA	yabA	llmg_0418		139.156	0.696428	0.235399	2.9585	0.00309145	0.0110007
	LLNZ_RS02155_WP_011834466.1_rsmI	rsmI	llmg_0419		271.701	0.0519121	0.175541	0.295727	0.767439	0.862469
	LLNZ_RS02160_WP_011834467.1_		llmg_0420		11.462	-0.363258	0.836845	-0.434081	0.66423	NA
	LLNZ_RS02165_WP_011834468.1_		llmg_0421	drrB	2.72881	0.176873	1.63426	0.108228	0.913815	NA
	LLNZ_RS02170__				1.52332	0.706638	2.15673	0.327643	0.743181	NA
	LLNZ_RS02175_WP_011834471.1_		llmg_0424		65.3791	-0.249046	0.346507	-0.718735	0.472304	0.627296
	LLNZ_RS02180_WP_011834472.1_mvk	mvk	llmg_0425	mvk	233.114	0.0421167	0.192196	0.219134	0.826546	0.901823
	LLNZ_RS02185_WP_011834473.1_mvaD	mvaD	llmg_0426	mvaD	303.982	-0.348291	0.168814	-2.06317	0.0390969	0.0961109
	LLNZ_RS02190_WP_011834474.1_		llmg_0427		83.237	-0.104871	0.31938	-0.328358	0.742641	0.84473
	LLNZ_RS02195_WP_041931252.1_fni	fni	llmg_0428	fni	131.927	0.106507	0.248368	0.428828	0.668049	0.793808
	LLNZ_RS02200_WP_003131560.1_		llmg_0429	sodA	5246.89	0.889817	0.0739883	12.0265	2.57986e-33	1.25298e-31
	LLNZ_RS02205_WP_011834476.1_		llmg_0430	cstA	89.6922	-0.0177448	0.293785	-0.0604006	0.951837	0.976284
	LLNZ_RS02210_WP_014734929.1_		llmg_0431		13.2921	-0.131846	0.751322	-0.175485	0.860698	NA
	LLNZ_RS02215_WP_011834478.1_		llmg_0432		20.6291	0.953987	0.59763	1.59628	0.110426	0.216396
	LLNZ_RS02220_WP_011834479.1_		llmg_0433	rheB	1197.36	0.179754	0.100825	1.78284	0.0746128	0.161906
	LLNZ_RS02225_WP_011834480.1_		llmg_0434		23.0329	-0.869441	0.615285	-1.41307	0.157635	0.287292
	LLNZ_RS02230_WP_011675487.1_		llmg_0435	hexR	111.036	-0.915889	0.277748	-3.29755	0.000975312	0.00394738
	LLNZ_RS02235_WP_011675488.1_		llmg_0437	ptcB	6192.71	0.13527	0.0749405	1.80503	0.0710696	0.156702
	LLNZ_RS02240_WP_011675489.1_		llmg_0438	ptcA	2517.9	-0.75254	0.0811153	-9.27741	1.73653e-20	4.58904e-19
	LLNZ_RS02245_WP_011834482.1_		llmg_0439		571.65	-0.621917	0.138016	-4.50612	6.60247e-06	4.09126e-05
	LLNZ_RS02250_WP_011675491.1_		llmg_0440	ptcC	12115	-0.37803	0.0669088	-5.64993	1.60512e-08	1.6296e-07
	LLNZ_RS02255_WP_206535943.1_		llmg_0441	bglA	13637.7	0.108763	0.0665117	1.63525	0.101996	0.20479
	LLNZ_RS02260_WP_011834484.1_		llmg_0442		19.751	1.28155	0.610544	2.09903	0.0358138	0.0893854
	LLNZ_RS02270_WP_011834486.1_ligA	ligA	llmg_0444	ligA	668.764	-0.633663	0.12328	-5.14001	2.74724e-07	2.1748e-06
	LLNZ_RS02275_WP_011834487.1_		llmg_0445		580.685	-0.697174	0.132842	-5.24813	1.53651e-07	1.2724e-06
	LLNZ_RS02280_WP_011834488.1_ugpC	ugpC	llmg_0446	msmK	304.202	-0.470389	0.171559	-2.74185	0.00610945	0.0200341
	LLNZ_RS02285_WP_011834489.1_nifJ	nifJ	llmg_0447	nifJ	666.303	0.348535	0.122737	2.83969	0.00451577	0.0152968
	LLNZ_RS02290_WP_011834490.1_cdaA		llmg_0448		214.849	0.0100735	0.194526	0.0517851	0.9587	0.979411
	LLNZ_RS02300_WP_011834493.1_glmM		llmg_0451	femD	1307.32	0.245215	0.0988475	2.48074	0.013111	0.0389428
	LLNZ_RS02305_WP_011834494.1_treR	treR	llmg_0452	treR	309.932	-0.804822	0.198214	-4.06036	4.89961e-05	0.000260491
	LLNZ_RS02310_WP_011834495.1_		llmg_0453		1681.55	0.114225	0.0889481	1.28418	0.19908	0.341362
	LLNZ_RS02315_WP_011834496.1_		llmg_0454		2210.53	-0.332659	0.0944768	-3.52106	0.000429818	0.00186117
	LLNZ_RS02320_WP_011834497.1_		llmg_0455	trePP	2820.2	-0.145959	0.0805649	-1.8117	0.0700332	0.155178
	LLNZ_RS02325_WP_011834498.1_pgmB	pgmB	llmg_0456	pgmB	1312.98	-0.195838	0.0958292	-2.04361	0.040992	0.0999493
	LLNZ_RS02330_WP_011834499.1_		llmg_0457		96.3377	-0.667362	0.296183	-2.25321	0.024246	0.06474
	LLNZ_RS02335_WP_011834500.1_		llmg_0458		148.908	-0.421268	0.249004	-1.69181	0.0906816	0.187304
	LLNZ_RS02340_WP_011675508.1_tsaE	tsaE	llmg_0459		246.786	-0.0686348	0.186416	-0.368181	0.712738	0.825784
	LLNZ_RS02345_WP_011834501.1_		llmg_0460		75.2925	-0.243708	0.321542	-0.757935	0.44849	0.603246
	LLNZ_RS02350_WP_011834502.1_		llmg_0461	lytR	954.795	-0.504839	0.11146	-4.52931	5.91759e-06	3.7052e-05
	LLNZ_RS02360_WP_011834503.1_truA	truA	llmg_0462	truA	152.437	-0.302175	0.233866	-1.29209	0.196328	0.337716
	LLNZ_RS02365_WP_011834504.1_		llmg_0463	thiD2	191.889	0.052218	0.216054	0.24169	0.809021	0.888637
	LLNZ_RS02370_WP_011834505.1_		llmg_0464		149.46	-0.14278	0.238784	-0.597945	0.549876	0.691966
	LLNZ_RS02375_WP_011834506.1_		llmg_0465		489.169	0.198472	0.135958	1.45981	0.144343	0.267407
	LLNZ_RS02380_WP_011834507.1_		llmg_0466	aspC	280.127	-0.137202	0.187185	-0.732973	0.463575	0.618559
	LLNZ_RS02385_WP_011834508.1_		llmg_0467	pyrG	3842.18	-0.169986	0.076519	-2.22149	0.0263175	0.0690402
	LLNZ_RS02390_WP_011834509.1_		llmg_0468		1.95271	-0.418886	1.99663	-0.209796	0.833827	NA
	LLNZ_RS02395_WP_011834510.1_		llmg_0469		1.6779	1.93274	2.1618	0.894045	0.371298	NA
	LLNZ_RS02400_WP_011834511.1_		llmg_0470		18.1199	-0.0399416	0.647268	-0.061708	0.950795	0.975773
	LLNZ_RS02405_WP_011834512.1_		llmg_0471		1.06825	4.40353	3.06631	1.4361	0.150973	NA
	LLNZ_RS02410_WP_014734934.1_		llmg_0472		0.269644	-0.653828	4.74196	-0.137881	0.890334	NA
	LLNZ_RS02415_WP_014734935.1_				0.515942	1.81703	3.8	0.478164	0.632533	NA
	LLNZ_RS02420_WP_011675527.1_		llmg_0473		15.8255	0.580708	0.689225	0.842553	0.399479	0.558214
	LLNZ_RS02425_WP_011834515.1_		llmg_0474		0.157751	0.180313	4.96995	0.0362807	0.971059	NA
	LLNZ_RS02430_WP_011834516.1_		llmg_0475		20.3755	0.054002	0.610805	0.0884113	0.92955	0.963322
	LLNZ_RS02435_WP_011834517.1_		llmg_0476		578.858	-0.395991	0.131382	-3.01405	0.00257783	0.00943454
	LLNZ_RS02440_WP_003131510.1_		llmg_0477		702.817	-0.0716405	0.119962	-0.597192	0.550379	0.692115
	LLNZ_RS02445_WP_011834519.1_		llmg_0478	ntd	4.64232	0.85511	1.26726	0.674768	0.499823	NA
	LLNZ_RS02450_WP_011675532.1_		llmg_0479		6.74096	0.212119	1.04851	0.202306	0.839678	NA
	LLNZ_RS02455_WP_011834520.1_		llmg_0480	dukA	6.54369	-0.415336	1.07929	-0.384824	0.700368	NA
	LLNZ_RS02460_WP_011834521.1_		llmg_0481		511.052	-0.470238	0.137916	-3.4096	0.000650571	0.00274431
	LLNZ_RS02465_WP_011834522.1_		llmg_0482		1006.68	-0.0214558	0.106248	-0.201941	0.839963	0.910332
	LLNZ_RS02470_WP_011834523.1_		llmg_0483	dnaE	195.259	0.0150936	0.205343	0.0735045	0.941405	0.97057
	LLNZ_RS02475_WP_011834524.1_		llmg_0484		82.3638	-0.627053	0.325346	-1.92734	0.0539368	0.124422
	LLNZ_RS02480_WP_011834525.1_		llmg_0485		4.91646	-3.30432	1.74906	-1.8892	0.0588656	NA
	LLNZ_RS02490_WP_011834527.1_		llmg_0487		41.9998	0.0510008	0.456984	0.111603	0.911138	0.951169
	LLNZ_RS02495_WP_011834528.1_		llmg_0488		54.0546	-0.0999463	0.377589	-0.264696	0.791244	0.878333
	LLNZ_RS02500_WP_014734939.1_		llmg_0489		6.36809	0.0534966	1.11302	0.0480642	0.961665	NA
	LLNZ_RS02505_WP_011834530.1_		llmg_0490		3.25224	0.258733	1.49166	0.173454	0.862295	NA
	LLNZ_RS02510_WP_011834531.1_		llmg_0491	hly	131.309	-1.13932	0.260302	-4.3769	1.2038e-05	7.30821e-05
	LLNZ_RS02515_WP_011834532.1_		llmg_0492		1931.7	0.125947	0.0844759	1.49093	0.13598	0.254538
	LLNZ_RS02520_WP_011834533.1_		llmg_0493		194.697	-0.0757895	0.203932	-0.371641	0.71016	0.823859
	LLNZ_RS02525_WP_011834534.1_		llmg_0494	nagZ	118.751	-0.233489	0.263833	-0.884988	0.376163	0.534628
	LLNZ_RS02530_WP_011834535.1_		llmg_0495		148.906	0.314635	0.239265	1.31501	0.188507	0.327926
	LLNZ_RS02535_WP_010905402.1_		llmg_0496	hllA	12783.8	0.141261	0.0698249	2.02307	0.0430657	0.103878
	LLNZ_RS02540_WP_011834536.1_		llmg_0497		232.214	-0.19713	0.192594	-1.02355	0.306046	0.468772
	LLNZ_RS02545_WP_011834537.1_		llmg_0498	ogt	28.2678	-0.405944	0.529242	-0.767028	0.443065	0.598443
	LLNZ_RS02550_WP_011834538.1_		llmg_0499	adaA	15.9549	-0.0663151	0.683344	-0.0970451	0.922691	0.958425
	LLNZ_RS02555_WP_011834539.1_		llmg_0500	nhoA	77.8296	0.147222	0.329637	0.446618	0.655151	0.784871
	LLNZ_RS02560_WP_011834540.1_		llmg_0501		10.7136	0.17399	0.883564	0.196919	0.843891	NA
	LLNZ_RS02565_WP_011834541.1_		llmg_0502		10.0656	-0.259344	0.868135	-0.298737	0.765141	NA
	LLNZ_RS02570_WP_011834542.1_		llmg_0503		10.7858	1.35609	0.829006	1.63581	0.10188	NA
	LLNZ_RS02575_WP_011675546.1_		llmg_0504		6.54052	-0.0517823	1.06171	-0.0487726	0.961101	NA
	LLNZ_RS02580_WP_011834543.1_		llmg_0505	nifZ	535.487	0.084787	0.131145	0.646511	0.517949	0.665775
	LLNZ_RS02585_WP_011834544.1_		llmg_0506		2.98459	0.300423	1.63226	0.184053	0.853972	NA
	LLNZ_RS02590_WP_011834545.1_		llmg_0507		545.512	0.802607	0.130376	6.15608	7.45654e-10	8.58936e-09
	LLNZ_RS02595_WP_011834546.1_cysK	cysK	llmg_0508		392.607	-0.899318	0.155758	-5.77382	7.74935e-09	8.09627e-08
	LLNZ_RS02600_WP_011834547.1_		llmg_0509	acmD	1118	-0.131094	0.102724	-1.27618	0.201893	0.343562
	LLNZ_RS02615_WP_011834550.1_recU	recU	llmg_0512	recU	165.099	-0.265187	0.2234	-1.18705	0.235208	0.385647
	LLNZ_RS02620_WP_011834551.1_		llmg_0513		27.4401	0.483298	0.516776	0.935216	0.349677	0.510455
	LLNZ_RS02625_WP_011675556.1_spx	spx	llmg_0514		517.048	-0.725533	0.137577	-5.27366	1.33732e-07	1.12825e-06
	LLNZ_RS02630_WP_011675557.1_		llmg_0515		154.66	-0.298908	0.24873	-1.20174	0.229466	0.378998
	LLNZ_RS02635_WP_015082109.1_		llmg_0516	suhB	118.686	-0.617856	0.263744	-2.34264	0.0191481	0.0526211
	LLNZ_RS02640_WP_011834554.1_murA	murA	llmg_0517	murA2	1626.19	-0.0951257	0.091102	-1.04417	0.296408	0.457992
	LLNZ_RS02645_WP_011675560.1_		llmg_0518		38.6074	-0.390959	0.449475	-0.869814	0.384402	0.541781
	LLNZ_RS02650_WP_011834555.1_tig		llmg_0519	tig	16352.1	0.085312	0.064786	1.31683	0.187896	0.32718
	LLNZ_RS02745_WP_011834556.1_dnaG	dnaG	llmg_0520	dnaG	153.349	0.699324	0.224389	3.11657	0.00182967	0.00693655
	LLNZ_RS02750_WP_011675564.1_rpoD	rpoD	llmg_0521	rpoD	3168.48	0.298055	0.0767188	3.88503	0.000102317	0.000507909
	LLNZ_RS02755_WP_011834557.1_		llmg_0522		1.18531	-0.421219	2.54578	-0.165458	0.868584	NA
	LLNZ_RS02760_WP_011834558.1_		llmg_0523	glpT	8.8384	-0.375264	0.97516	-0.384823	0.700368	NA
	LLNZ_RS02775_WP_011834561.1_		llmg_0526		6.20015	-1.39253	1.23509	-1.12747	0.259544	NA
	LLNZ_RS02780_WP_011834562.1_		llmg_0527		29.3667	-1.2781	0.550193	-2.323	0.0201792	0.0550071
	LLNZ_RS02785_WP_011834563.1_		llmg_0528	clpE	2308.57	-0.215302	0.0836965	-2.57242	0.0100991	0.0311823
	LLNZ_RS02790_WP_011834564.1_		llmg_0529		76.5172	0.527379	0.316919	1.66408	0.0960961	0.195566
	LLNZ_RS02795_WP_011834565.1_gap	gap	llmg_0530	gapA	600.754	0.373653	0.126076	2.96372	0.00303946	0.010902
	LLNZ_RS02800_WP_011675571.1_def		llmg_0532		1247.25	0.389005	0.100047	3.88823	0.000100979	0.000502658
	LLNZ_RS02805_WP_011834567.1_		llmg_0533	nudH	91.7972	0.456593	0.289586	1.57671	0.114863	0.223144
	LLNZ_RS02810_WP_011834568.1_uvrB	uvrB	llmg_0534	uvrB	502.267	0.452091	0.143917	3.14134	0.00168174	0.00641633
	LLNZ_RS02815_WP_011834569.1_		llmg_0535	gltS	40.9932	0.0305063	0.44594	0.068409	0.94546	0.971963
	LLNZ_RS02820_WP_011834570.1_		llmg_0536	argE	25.3658	-0.10041	0.548357	-0.183111	0.854711	0.918766
	LLNZ_RS02825_WP_011675575.1_fabZ	fabZ	llmg_0538		4059.01	-0.752926	0.0774227	-9.72487	2.36196e-22	6.84586e-21
	LLNZ_RS02830_WP_011834571.1_fabI	fabI	llmg_0539	fabI	5041.58	0.0138136	0.0712377	0.193908	0.846248	0.914436
	LLNZ_RS02835_WP_011834572.1_yidC	yidC	llmg_0540	oxaA2	1370.19	0.301924	0.0941238	3.20774	0.00133785	0.0052037
	LLNZ_RS02840_WP_011675578.1_		llmg_0541	pgmA	3766.92	-0.0198379	0.0790555	-0.250936	0.801863	0.884981
	LLNZ_RS02845_WP_011834573.1_		llmg_0542		493.252	0.194016	0.145976	1.32909	0.183817	0.321783
	LLNZ_RS02850_WP_011834574.1_coaC	coaC	llmg_0543	dfpA	230.002	-0.649455	0.194909	-3.33209	0.000861962	0.0035044
	LLNZ_RS02855_WP_011834575.1_		llmg_0544	dfpB	207.006	-0.0676797	0.214396	-0.315675	0.752249	0.851864
	LLNZ_RS02860_WP_011675581.1_		llmg_0546	xylH	237.163	0.129254	0.186144	0.694379	0.487445	0.639313
	LLNZ_RS02865_WP_011834576.1_		llmg_0547	ctpE	183.746	-0.335387	0.213665	-1.56968	0.116489	0.225571
	LLNZ_RS13530_WP_011834577.1_		llmg_0548		4.36685	-1.0336	1.38688	-0.745266	0.456111	NA
	LLNZ_RS02870_WP_102032782.1_				0	NA	NA	NA	NA	NA
	LLNZ_RS02880_WP_011834579.1_		llmg_0551		30.9965	0.183734	0.503698	0.364771	0.715282	0.827785
	LLNZ_RS02885_WP_014734943.1_		llmg_0552		509.557	-0.267249	0.139737	-1.91252	0.0558099	0.127921
	LLNZ_RS02890_WP_011834581.1_		llmg_0553		36.7892	0.915355	0.459163	1.99353	0.0462033	0.110262
	LLNZ_RS02895_WP_011834582.1_				0	NA	NA	NA	NA	NA
	LLNZ_RS02900_WP_011675593.1_		llmg_0555	tdk	97.277	-0.0477913	0.285626	-0.167321	0.867117	0.926581
	LLNZ_RS02905_WP_011675594.1_		llmg_0556		130.351	0.705682	0.242691	2.90774	0.00364051	0.012605
	LLNZ_RS02910_WP_011834583.1_prfA	prfA	llmg_0557	prfA	548.128	0.558663	0.142799	3.91225	9.1442e-05	0.000462916
	LLNZ_RS02915_WP_011834584.1_		llmg_0558		48.7137	0.626606	0.392303	1.59725	0.110209	0.216396
	LLNZ_RS02920_WP_011834585.1_nfsA	nfsA	llmg_0559		199.549	0.648521	0.204376	3.17317	0.00150782	0.00580204
	LLNZ_RS02925_WP_011834586.1_prmC	prmC	llmg_0560	hemK	214.9	-0.394728	0.22006	-1.79373	0.0728566	0.159551
	LLNZ_RS02930_WP_011834587.1_		llmg_0561		35.2199	-0.314884	0.476608	-0.660677	0.508819	0.657332
	LLNZ_RS02935_WP_011834588.1_		llmg_0562		372.153	0.165337	0.15537	1.06414	0.287264	0.448269
	LLNZ_RS02940_WP_011834589.1_		llmg_0563	glyA	1457.58	0.271332	0.0967548	2.80433	0.0050422	0.0169045
	LLNZ_RS02945_WP_011834590.1_		llmg_0564		97.3032	0.61813	0.279583	2.2109	0.0270428	0.0706336
	LLNZ_RS02950_WP_011834591.1_serC	serC	llmg_0565	serC	222.047	-0.201489	0.194729	-1.03471	0.300803	0.462794
	LLNZ_RS02955_WP_011834592.1_		llmg_0566	serA	222.77	-0.797927	0.199317	-4.00331	6.24616e-05	0.000327241
	LLNZ_RS02960_WP_011834593.1_serB	serB	llmg_0567	serB	65.748	-0.923225	0.35818	-2.57754	0.00995054	0.0308295
	LLNZ_RS02965_WP_011834594.1_		llmg_0568		131.216	-0.104061	0.258187	-0.403045	0.686915	0.806262
	LLNZ_RS02970_WP_011834595.1_		llmg_0570	spoU	202.996	0.153742	0.199682	0.769937	0.441337	0.596752
	LLNZ_RS02975_WP_011834596.1_		llmg_0571		9.46141	0.344264	0.888219	0.387588	0.698321	NA
	LLNZ_RS02980_WP_011675745.1_				1.34739	0.666753	2.3238	0.286923	0.774171	NA
	LLNZ_RS02985_WP_011834597.1_		llmg_0572		5.53714	-1.52049	1.28438	-1.18383	0.23648	NA
	LLNZ_RS02990_WP_011834598.1_		llmg_0573		31.8662	-0.494807	0.516061	-0.958815	0.337652	0.500089
	LLNZ_RS02995_WP_011834599.1_		llmg_0574	fld	780.061	0.265786	0.124215	2.13972	0.0323772	0.081966
	LLNZ_RS03005_WP_011834600.1_		llmg_0576		48.8499	-0.732866	0.420278	-1.74376	0.0812004	0.171869
	LLNZ_RS03010_WP_011834601.1_		llmg_0577	pepM	1810.91	0.206251	0.0887376	2.32427	0.0201108	0.0549914
	LLNZ_RS03015_WP_011834602.1_		llmg_0578		38.9155	-0.902877	0.466451	-1.93563	0.0529127	0.122531
	LLNZ_RS03020_WP_011675753.1_		llmg_0579		115.301	-0.532157	0.275866	-1.92904	0.0537256	0.124094
	LLNZ_RS03025__				41.7016	-0.50017	0.437123	-1.14423	0.252527	0.408821
	LLNZ_RS03030_WP_011675756.1_		llmg_0581		42.4286	0.562891	0.421187	1.33644	0.181406	0.318036
	LLNZ_RS03035_WP_011834603.1_hprK		llmg_0582	ptsK	517.205	-0.30328	0.134666	-2.25208	0.024317	0.0648332
	LLNZ_RS03040_WP_011834604.1_lgt		llmg_0583	lgt	221.104	-0.553839	0.198383	-2.79176	0.00524221	0.0174449
	LLNZ_RS03045_WP_011675759.1_		llmg_0584		1282.05	-0.059423	0.105745	-0.561946	0.574153	0.714506
	LLNZ_RS03050_WP_011834605.1_		llmg_0585		1594.02	0.100054	0.0928313	1.0778	0.281121	0.441587
	LLNZ_RS03055_WP_011834606.1_gndA	gndA	llmg_0586	gnd	6892.65	0.120104	0.0666757	1.80132	0.0716527	0.157408
	LLNZ_RS03065_WP_011834607.1_		llmg_0588	kupB	542.18	-0.228586	0.141022	-1.62093	0.105033	0.208787
	LLNZ_RS13050_WP_011675764.1_		llmg_0589		573.639	-0.229868	0.141633	-1.62299	0.104591	0.208371
	LLNZ_RS03070_WP_011675765.1_		llmg_0590		118.475	-0.860984	0.272637	-3.15799	0.00158861	0.00608686
	LLNZ_RS03075_WP_011834608.1_miaA	miaA	llmg_0591	miaA	96.1242	-0.237094	0.295931	-0.801179	0.423028	0.581732
	LLNZ_RS03080_WP_011834609.1_		llmg_0592		661.616	0.313442	0.122043	2.5683	0.01022	0.0314474
	LLNZ_RS03085_WP_011675768.1_		llmg_0593		2873.36	0.344188	0.0796612	4.32065	1.55572e-05	9.07671e-05
	LLNZ_RS03095_WP_011834610.1_		llmg_0594	ps201	2.73198	-0.729876	1.77474	-0.411258	0.680884	NA
	LLNZ_RS03100_WP_011834611.1_		llmg_0595	ps202	26.7764	0.132798	0.53061	0.250275	0.802375	0.884981
	LLNZ_RS13055__				0.269644	-0.653828	4.74196	-0.137881	0.890334	NA
	LLNZ_RS13340_WP_011834612.1_		llmg_0596	ps203	0	NA	NA	NA	NA	NA
	LLNZ_RS13345_WP_011834613.1_		llmg_0597	ps204	0	NA	NA	NA	NA	NA
	LLNZ_RS13535_WP_162467000.1_				0.157751	0.180313	4.96995	0.0362807	0.971059	NA
	LLNZ_RS13540_WP_014734944.1_		llmg_0598	ps205	0	NA	NA	NA	NA	NA
	LLNZ_RS03125_WP_011834615.1_		llmg_0599		495.564	-0.415003	0.140273	-2.95854	0.00309098	0.0110007
	LLNZ_RS03130_WP_161769936.1_		llmg_0600		297.997	-0.868158	0.17737	-4.89462	9.84975e-07	7.16599e-06
	LLNZ_RS03135_WP_011834617.1_		llmg_0601		406.523	0.0329688	0.147902	0.22291	0.823605	0.901351
	LLNZ_RS03140_WP_011834618.1_		llmg_0602		451.319	-0.310137	0.148778	-2.08455	0.0371099	0.0918546
	LLNZ_RS03145_WP_011834619.1_		llmg_0603		117.574	-0.974571	0.270987	-3.59637	0.000322683	0.00142123
	LLNZ_RS03155_WP_011834620.1_rnz		llmg_0604		193.287	0.432205	0.211265	2.04579	0.0407768	0.0996952
	LLNZ_RS03160_WP_014734945.1_		llmg_0605		48.9749	0.100991	0.398578	0.253378	0.799976	0.883735
	LLNZ_RS03165_WP_014734946.1_recJ	recJ	llmg_0606	recJ	138.852	0.52795	0.236666	2.23078	0.0256957	0.0678049
	LLNZ_RS03170_WP_011834623.1_		llmg_0607	apt	1079.95	0.460604	0.100721	4.57309	4.80594e-06	3.07341e-05
	LLNZ_RS03175_WP_011834624.1_rpoE		llmg_0608	rpoE	1222.43	-0.195853	0.0999035	-1.96042	0.0499463	0.116866
	LLNZ_RS03180_WP_041931175.1_mltG	mltG	llmg_0609	pabC	997.421	-0.108062	0.114818	-0.941157	0.346625	0.507235
	LLNZ_RS03185_WP_011834626.1_greA	greA	llmg_0610	greA	1421.41	-0.134729	0.101682	-1.32501	0.185169	0.323371
	LLNZ_RS13065__				12.6888	-0.0508583	0.77332	-0.0657662	0.947564	NA
	LLNZ_RS03205_WP_101928132.1_				0	NA	NA	NA	NA	NA
	LLNZ_RS03210_WP_011834627.1_		llmg_0614	ctsR	277.829	0.380856	0.178877	2.12916	0.0332414	0.0837795
	LLNZ_RS03215_WP_011834628.1_		llmg_0615	clpC	1751.84	-0.216693	0.0886073	-2.44554	0.0144635	0.0422616
	LLNZ_RS03220_WP_011834629.1_raiA	raiA	llmg_0616	yfiA	7407.44	-0.444547	0.0814891	-5.45529	4.8892e-08	4.67334e-07
	LLNZ_RS03225_WP_010905473.1_eno				46002.6	-0.00808823	0.0649573	-0.124516	0.900907	0.943432
	LLNZ_RS03230_WP_011834630.1_		llmg_0618	xerD	1.5435	0.593795	2.12456	0.279491	0.779868	NA
	LLNZ_RS03235_WP_011834631.1_		llmg_0619		103.973	-1.39257	0.300083	-4.6406	3.47402e-06	2.28674e-05
	LLNZ_RS03240__				0	NA	NA	NA	NA	NA
	LLNZ_RS03250_WP_102032783.1_				0	NA	NA	NA	NA	NA
	LLNZ_RS03260_WP_011834633.1_		llmg_0623	abiP	1.00937	-0.442545	2.70502	-0.163601	0.870045	NA
	LLNZ_RS03265__				0.515942	1.81703	3.8	0.478164	0.632533	NA
	LLNZ_RS03270_WP_011834634.1_		llmg_0624		79.1519	0.527718	0.31539	1.67323	0.0942829	0.193395
	LLNZ_RS03275_WP_011834635.1_		llmg_0625		54.0906	0.592724	0.371282	1.59642	0.110394	0.216396
	LLNZ_RS03280_WP_011834636.1_		llmg_0626		34.2334	-0.0349799	0.470524	-0.0743424	0.940738	0.970496
	LLNZ_RS03285_WP_011834637.1_		llmg_0627	fadD	1243.41	-0.466039	0.111566	-4.17724	2.95064e-05	0.000164158
	LLNZ_RS03290_WP_011834638.1_		llmg_0628		246.308	-0.0119946	0.186562	-0.0642932	0.948737	0.974217
	LLNZ_RS03295_WP_011834639.1_pflB	pflB	llmg_0629	pfl	4871.81	0.323994	0.0733687	4.41597	1.00559e-05	6.12558e-05
	LLNZ_RS03300_WP_011834640.1_coaE		llmg_0630	coaE	46.4817	0.231916	0.402126	0.576724	0.564126	0.706435
	LLNZ_RS03305_WP_011834641.1_		llmg_0631	pmrA	55.5575	1.25346	0.390119	3.21303	0.00131342	0.0051309
	LLNZ_RS03310_WP_003129585.1_rpmG	rpmG	llmg_0632	rpmGA	8.18909	0.915045	0.986719	0.927362	0.353739	NA
	LLNZ_RS03315_WP_011834642.1_		llmg_0633	ftsW1	517.999	-0.392469	0.134898	-2.90938	0.00362143	0.0125705
	LLNZ_RS03320_WP_011834643.1_		llmg_0634	pycA	3148.93	-0.376566	0.0767943	-4.90356	9.41152e-07	6.93135e-06
	LLNZ_RS03325_WP_011834644.1_		llmg_0635	gltA	10.6803	0.921505	0.833344	1.10579	0.268817	NA
	LLNZ_RS03330_WP_011834645.1_acnA	acnA	llmg_0636	citB	13.55	-0.283752	0.752991	-0.376834	0.706297	NA
	LLNZ_RS03335_WP_011834646.1_icd	icd	llmg_0637	icd	9.25696	0.939942	0.905278	1.03829	0.299134	NA
	LLNZ_RS03340_WP_011834647.1_		llmg_0638	clpP	3833.32	-0.0159265	0.0736602	-0.216215	0.82882	0.903208
	LLNZ_RS03345_WP_011834648.1_		llmg_0639		727.669	0.513085	0.123883	4.14169	3.44756e-05	0.000188306
	LLNZ_RS03350_WP_003129597.1_spx	spx	llmg_0640	trmA	596.619	-0.685861	0.149596	-4.58476	4.545e-06	2.92737e-05
	LLNZ_RS03355_WP_011834650.1_		llmg_0642		108.924	0.08805	0.270001	0.32611	0.744341	0.8455
	LLNZ_RS03360_WP_011834651.1_		llmg_0643	pacL	303.037	2.24217	0.193105	11.6112	3.61663e-31	1.58514e-29
	LLNZ_RS13545__				10.4751	-0.121495	0.883425	-0.137527	0.890614	NA
	LLNZ_RS03375_WP_011834654.1_		llmg_0646	icaA	1.59368	1.71671	2.19706	0.781364	0.434588	NA
	LLNZ_RS03380_WP_014734952.1_				0.157751	0.180313	4.96995	0.0362807	0.971059	NA
	LLNZ_RS03385_WP_102032784.1_				0	NA	NA	NA	NA	NA
	LLNZ_RS03395_WP_102032798.1_		llmg_0649	icaB	0	NA	NA	NA	NA	NA
	LLNZ_RS03400_WP_011834657.1_brnQ	brnQ	llmg_0650	brnQ	159.544	-0.013514	0.237327	-0.0569424	0.954591	0.976879
	LLNZ_RS03405_WP_011834658.1_		llmg_0651		0.539289	-1.65391	3.54093	-0.467082	0.640441	NA
	LLNZ_RS13070__				0	NA	NA	NA	NA	NA
	LLNZ_RS03410__				0	NA	NA	NA	NA	NA
	LLNZ_RS03430_WP_011834662.1_				0.381538	-1.1627	4.0878	-0.284431	0.77608	NA
	LLNZ_RS03435__				0	NA	NA	NA	NA	NA
	LLNZ_RS03440_WP_041931256.1_		llmg_0658	hsdR	120.953	-0.615827	0.268963	-2.28963	0.0220426	0.0597445
	LLNZ_RS03445_WP_014734957.1_		llmg_0659	hsdM	299.901	-0.301353	0.171793	-1.75416	0.0794025	0.16906
	LLNZ_RS13690_WP_014734958.1_				15.6407	-0.849468	0.724239	-1.17291	0.240832	0.393074
	LLNZ_RS03455_WP_003131454.1_		llmg_0661		45.0039	-0.0714849	0.414494	-0.172463	0.863074	0.924832
	LLNZ_RS03460__				0	NA	NA	NA	NA	NA
	LLNZ_RS03465_WP_011834666.1_pcp	pcp	llmg_0663	pcp	47.061	-0.0359641	0.418543	-0.0859269	0.931525	0.964812
	LLNZ_RS03470_WP_011834667.1_		llmg_0664	amd	5.96053	-0.278091	1.12809	-0.246514	0.805284	NA
	LLNZ_RS12975__				0	NA	NA	NA	NA	NA
	LLNZ_RS03485_WP_011834668.1_		llmg_0666	oxlT	212.891	-0.702063	0.202471	-3.46747	0.000525383	0.00224789
	LLNZ_RS13085_WP_101812836.1_				0	NA	NA	NA	NA	NA
	LLNZ_RS13095__				0.559467	-1.72924	3.83717	-0.450656	0.652238	NA
	LLNZ_RS03490_WP_011834669.1_		llmg_0668		0.111893	0.431345	4.98516	0.0865258	0.931048	NA
	LLNZ_RS13370__				0	NA	NA	NA	NA	NA
	LLNZ_RS03500_WP_011834671.1_				0	NA	NA	NA	NA	NA
	LLNZ_RS13100_WP_011834672.1_				0	NA	NA	NA	NA	NA
	LLNZ_RS03505_WP_101913470.1_		llmg_pseudo_17	repB	0	NA	NA	NA	NA	NA
	LLNZ_RS03510_WP_011834674.1_		llmg_0673		12.0073	-0.828081	0.836722	-0.989672	0.322334	NA
	LLNZ_RS03515_WP_011834675.1_		llmg_0674	tnp1297	12.963	-1.35488	0.823441	-1.64538	0.0998909	NA
	LLNZ_RS13380_WP_011834676.1_		llmg_0675		1.63521	0.436593	2.0646	0.211466	0.832523	NA
	LLNZ_RS03525_WP_011834677.1_		llmg_0676		54.5962	-0.00981672	0.372607	-0.026346	0.978981	0.987776
	LLNZ_RS03530_WP_011834678.1_		llmg_0677		0	NA	NA	NA	NA	NA
	LLNZ_RS13105__				0	NA	NA	NA	NA	NA
	LLNZ_RS03550_WP_011834679.1_		llmg_0679		0	NA	NA	NA	NA	NA
	LLNZ_RS13555_WP_003140242.1_				0	NA	NA	NA	NA	NA
	LLNZ_RS03555_WP_011834680.1_		llmg_0681		9.73941	0.117864	0.877892	0.134258	0.893198	NA
	LLNZ_RS13110__				0	NA	NA	NA	NA	NA
	LLNZ_RS03560_WP_003331415.1_istA				0	NA	NA	NA	NA	NA
	LLNZ_RS03565_WP_003331414.1_istB				0	NA	NA	NA	NA	NA
	LLNZ_RS03575__				0	NA	NA	NA	NA	NA
	LLNZ_RS13560_WP_011834681.1_		llmg_0685		7.3288	1.38884	1.02775	1.35134	0.176585	NA
	LLNZ_RS03580_WP_011834682.1_		llmg_0686		9.4054	-0.827469	0.948947	-0.871986	0.383216	NA
	LLNZ_RS13115_WP_011834683.1_				1.01254	-2.55413	2.81168	-0.9084	0.363667	NA
	LLNZ_RS03585_WP_011834671.1_				0	NA	NA	NA	NA	NA
	LLNZ_RS03590_WP_011834685.1_		llmg_0690		11.222	-0.0627005	0.817947	-0.076656	0.938897	NA
	LLNZ_RS03595_WP_011834687.1_		llmg_0692		1.60953	0.427293	2.23007	0.191605	0.848051	NA
	LLNZ_RS03600_WP_031297113.1_		llmg_0693		4.85229	0.58073	1.23242	0.471212	0.637489	NA
	LLNZ_RS03605_WP_011834689.1_		llmg_0694	flpB	11.0841	-0.882499	0.888795	-0.992916	0.320751	NA
	LLNZ_RS13390__				0	NA	NA	NA	NA	NA
	LLNZ_RS03610_WP_011834692.1_oppD	oppD	llmg_0697	oppD	219.201	1.19999	0.199369	6.01894	1.75559e-09	1.93546e-08
	LLNZ_RS03615_WP_010906164.1_oppF	oppF	llmg_0698	oppF	120.59	0.249935	0.261742	0.954892	0.339632	0.501117
	LLNZ_RS03620_WP_010906163.1_oppB	oppB	llmg_0699	oppB	105.349	0.0506773	0.275559	0.183907	0.854086	0.918766
	LLNZ_RS03625_WP_003140250.1_oppC	oppC	llmg_0700	oppC	69.8843	-0.322641	0.36517	-0.883536	0.376947	0.534628
	LLNZ_RS03630_WP_011834693.1_		llmg_0701	oppA	861.992	0.161407	0.109225	1.47775	0.139475	0.260266
	LLNZ_RS03635_WP_011834694.1_pepO	pepO	llmg_0702	pepO	128.879	-0.26707	0.253817	-1.05221	0.292701	0.45461
	LLNZ_RS03640_WP_011834695.1_		llmg_0703	tnp1675	4.29799	0.333521	1.30083	0.256391	0.797649	NA
	LLNZ_RS03645_WP_011834696.1_		llmg_0704		0.223787	-0.414705	4.91138	-0.0844376	0.932709	NA
	LLNZ_RS03650_WP_011834697.1_		llmg_0705		3.7907	1.10483	1.3967	0.791031	0.428926	NA
	LLNZ_RS03655_WP_011834698.1_		llmg_0706		2.79201	2.61889	1.69194	1.54786	0.121656	NA
	LLNZ_RS03660_WP_010890674.1_		llmg_0707		17.5249	-0.284451	0.662391	-0.42943	0.66761	0.793808
	LLNZ_RS03665_WP_011834700.1_		llmg_0708		17.7388	-0.315737	0.678809	-0.465134	0.641836	0.775641
	LLNZ_RS03670_WP_041931261.1_		llmg_0709		18.7703	0.117842	0.628699	0.187438	0.851318	0.917331
	LLNZ_RS03675_WP_011834702.1_		llmg_0710		105.827	-0.531091	0.282415	-1.88054	0.060035	0.13587
	LLNZ_RS03685_WP_011834703.1_		llmg_0711	tnpR	202.677	-0.610451	0.205858	-2.9654	0.00302289	0.0108643
	LLNZ_RS03690_WP_011834704.1_		llmg_0712		1.00937	-0.442545	2.70502	-0.163601	0.870045	NA
	LLNZ_RS03695_WP_011834705.1_		llmg_0713		0	NA	NA	NA	NA	NA
	LLNZ_RS03700_WP_102032785.1_				0	NA	NA	NA	NA	NA
	LLNZ_RS03710_WP_014734972.1_		llmg_0715		0.404048	3.19422	4.47504	0.713785	0.47536	NA
	LLNZ_RS12980_WP_011834708.1_		llmg_0716		0.111893	0.431345	4.98516	0.0865258	0.931048	NA
	LLNZ_RS03720_WP_011834709.1_		llmg_0717	tnp946	2.83001	-0.323654	1.67895	-0.192772	0.847138	NA
	LLNZ_RS03725__istA				0	NA	NA	NA	NA	NA
	LLNZ_RS03730_WP_011834710.1_		llmg_0718		1.5435	0.593795	2.12456	0.279491	0.779868	NA
	LLNZ_RS03735_WP_011834711.1_		llmg_0719		1.83133	0.39476	2.05863	0.191758	0.847932	NA
	LLNZ_RS03745_WP_102032786.1_				0	NA	NA	NA	NA	NA
	LLNZ_RS03750_WP_011834713.1_serS	serS	llmg_0722	serS	2096.87	0.151784	0.0855566	1.77407	0.076051	0.163473
	LLNZ_RS03755_WP_041931262.1_		llmg_0724		66.5521	-0.654289	0.356823	-1.83365	0.0667057	0.148538
	LLNZ_RS03760_WP_011834715.1_		llmg_0725		23.311	0.0227624	0.569777	0.0399497	0.968133	0.983324
	LLNZ_RS03765_WP_011676702.1_		llmg_0726		379.351	-0.677078	0.160216	-4.22604	2.3784e-05	0.000135682
	LLNZ_RS03770_WP_011834716.1_		llmg_0727	ptnD	13431.1	-0.0311217	0.0674368	-0.461495	0.644444	0.777225
	LLNZ_RS03775_WP_011834717.1_		llmg_0728	ptnC	10524	-0.106129	0.0664533	-1.59705	0.110256	0.216396
	LLNZ_RS03780_WP_011834718.1_	manX	llmg_0729	ptnAB	8654.77	-0.222974	0.0663664	-3.35974	0.000780157	0.00320078
	LLNZ_RS03785_WP_011676698.1_		llmg_0730	fer	57.139	-1.04124	0.402682	-2.58576	0.00971651	0.0302086
	LLNZ_RS03790_WP_011834719.1_		llmg_0731		281.685	-0.902563	0.181898	-4.96192	6.97999e-07	5.18307e-06
	LLNZ_RS03795_WP_011834720.1_cmk		llmg_0732	cmk	324.931	-0.0572623	0.162804	-0.351725	0.725045	0.835196
	LLNZ_RS03800_WP_011834721.1_		llmg_0733		314.203	-0.168454	0.167969	-1.00289	0.315913	0.477959
	LLNZ_RS03805_WP_011834722.1_		llmg_0734		80.7093	-0.27675	0.321807	-0.859989	0.389795	0.548092
	LLNZ_RS03810__				0	NA	NA	NA	NA	NA
	LLNZ_RS03820_WP_011834723.1_		llmg_0736		0	NA	NA	NA	NA	NA
	LLNZ_RS03825_WP_011834724.1_		llmg_0737	malG	42.3132	-0.411212	0.434931	-0.945466	0.344421	0.506071
	LLNZ_RS03830_WP_046781793.1_		llmg_0738	malF	52.3563	-0.546053	0.390193	-1.39944	0.16168	0.292587
	LLNZ_RS03835_WP_011834726.1_		llmg_0739	malE	406.055	-0.145004	0.158045	-0.917482	0.35889	0.520101
	LLNZ_RS03840_WP_011834727.1_		llmg_0740	dexC	56.6989	-0.11016	0.379068	-0.290607	0.771352	0.864703
	LLNZ_RS13120__				2.50935	1.21079	1.67549	0.722645	0.469898	NA
	LLNZ_RS03845_WP_011834728.1_		llmg_0741	dexA	25.3413	-0.0102724	0.562651	-0.0182571	0.985434	0.991545
	LLNZ_RS03850_WP_011834729.1_		llmg_0742	maa	5.81614	0.996956	1.13306	0.879877	0.378926	NA
	LLNZ_RS03855_WP_011834730.1_		llmg_0743	amyY	2.75449	0.183447	1.64882	0.111259	0.911411	NA
	LLNZ_RS03860_WP_011834731.1_		llmg_0744	agl	13.3807	0.0263327	0.746295	0.0352845	0.971853	NA
	LLNZ_RS03865_WP_011834732.1_		llmg_0745	mapA	61.7147	0.0478515	0.353171	0.135491	0.892223	0.938444
	LLNZ_RS03870_WP_011834733.1_		llmg_0746	malR	304.644	0.0420645	0.178385	0.235807	0.813582	0.892012
	LLNZ_RS03875_WP_011834734.1_		llmg_0747	llrF	469.116	0.758735	0.140439	5.40258	6.56901e-08	5.96187e-07
	LLNZ_RS03880_WP_011676680.1_		llmg_0748	kinF	129.859	-0.151029	0.248532	-0.607687	0.543395	0.686032
	LLNZ_RS03885_WP_011834735.1_		llmg_0749	dxsB	406.367	0.0853684	0.161076	0.52999	0.596119	0.736744
	LLNZ_RS03890_WP_011834736.1_yidD	yidD	llmg_0750		35.3295	0.717543	0.459484	1.56163	0.118376	0.228242
	LLNZ_RS03895_WP_011834737.1_	ascB	llmg_0751	ascB	1516.16	-0.50227	0.0940908	-5.33815	9.39016e-08	8.19132e-07
	LLNZ_RS03900_WP_011834738.1_		llmg_0752	pip	314.593	1.00706	0.162661	6.19116	5.97217e-10	7.06052e-09
	LLNZ_RS03905_WP_011834739.1_		llmg_0753	ubiE	261.37	0.253359	0.177282	1.42913	0.152967	0.27992
	LLNZ_RS03910_WP_011834740.1_		llmg_0754		17.9465	-0.751816	0.678603	-1.10789	0.267911	0.426049
	LLNZ_RS03915_WP_041168732.1_		llmg_0755		17.7312	0.331291	0.654148	0.506447	0.612543	0.751358
	LLNZ_RS03920_WP_011834742.1_		llmg_0756		73.735	0.53752	0.328391	1.63683	0.101667	0.204445
	LLNZ_RS03925_WP_014734976.1_		llmg_0757		4.21929	1.36359	1.36611	0.998156	0.318204	NA
	LLNZ_RS03930_WP_011834744.1_		llmg_0758	eriC	92.24	-0.294544	0.308742	-0.954014	0.340076	0.501327
	LLNZ_RS03935_WP_011834745.1_menA	menA	llmg_0759	ubiA	159.672	0.110411	0.227271	0.485814	0.627099	0.763481
	LLNZ_RS03940_WP_011834746.1_		llmg_0760		257.262	1.08767	0.178782	6.08375	1.17405e-09	1.3269e-08
	LLNZ_RS03950_WP_011834747.1_		llmg_0761		756.916	-0.713411	0.120535	-5.91871	3.24484e-09	3.53392e-08
	LLNZ_RS03955_WP_011676564.1_udk	udk	llmg_0762	udk	505.29	-0.747956	0.139002	-5.38092	7.41081e-08	6.62549e-07
	LLNZ_RS03960_WP_011834748.1_pta	pta	llmg_0763	pta	2897.44	-0.444445	0.0843142	-5.27129	1.35468e-07	1.13669e-06
	LLNZ_RS03965_WP_011676562.1_		llmg_0764		78.4003	-0.0351834	0.323012	-0.108923	0.913264	0.951382
	LLNZ_RS03970_WP_011834749.1_		llmg_0765		653.079	-0.300636	0.127601	-2.35607	0.0184696	0.0510613
	LLNZ_RS03975_WP_011834750.1_		llmg_0766	ftsK	171.844	0.0727743	0.220857	0.329509	0.741771	0.844716
	LLNZ_RS03980_WP_011834751.1_		llmg_0767		35.4216	0.0774468	0.512106	0.151232	0.879793	0.931637
	LLNZ_RS03985_WP_011834752.1_holA		llmg_0768	holA	146.409	0.165499	0.233509	0.708746	0.478482	0.63223
	LLNZ_RS03990_WP_011676557.1_gpsB	gpsB	llmg_0769		1223.43	0.106035	0.118496	0.894838	0.370873	0.531467
	LLNZ_RS13125__rnpB				1101.71	0.346952	0.112564	3.08227	0.00205428	0.00767472
	LLNZ_RS04000_WP_011834753.1_		llmg_0771		374.502	-0.230516	0.153753	-1.49926	0.133807	0.251518
	LLNZ_RS04005_WP_011834754.1_		llmg_0772		737.469	0.0398439	0.119551	0.33328	0.738923	0.844148
	LLNZ_RS04010_WP_011834755.1_		llmg_0774	pepQ	2753.44	0.444581	0.0790489	5.62412	1.86453e-08	1.86142e-07
	LLNZ_RS04015_WP_011834756.1_ccpA	ccpA	llmg_0775	ccpA	10720.8	-0.0296994	0.063495	-0.467745	0.639967	0.774425
	LLNZ_RS04020_WP_011834757.1_		llmg_0776	trxB2	233.346	0.494049	0.188566	2.62003	0.00879232	0.0276704
	LLNZ_RS04025_WP_011834758.1_		llmg_0777		170.468	0.0940217	0.217477	0.432329	0.665502	0.792638
	LLNZ_RS04030_WP_011834759.1_		llmg_0778	mutS	515.153	0.153029	0.133898	1.14287	0.253092	0.408921
	LLNZ_RS04035_WP_011834760.1_trxA	trxA	llmg_0779	trxA	2405.95	0.841688	0.083808	10.0431	9.85715e-24	3.28024e-22
	LLNZ_RS04040_WP_011676547.1_		llmg_0781		176.747	1.20028	0.212777	5.64101	1.69057e-08	1.70671e-07
	LLNZ_RS04050_WP_014734978.1_aroD		llmg_0782	aroD	827.018	-0.076639	0.11746	-0.65247	0.514098	0.662177
	LLNZ_RS04055_WP_011676545.1_purB	purB	llmg_0783	purB	779.55	-0.70801	0.126092	-5.61503	1.9653e-08	1.95118e-07
	LLNZ_RS04060_WP_011834762.1_		llmg_0784	rbsR	26.4252	-0.980927	0.575123	-1.70559	0.0880836	0.182558
	LLNZ_RS04065_WP_011834763.1_rbsK	rbsK	llmg_0785	rbsK	52.618	-0.643926	0.407309	-1.58093	0.113894	0.221983
	LLNZ_RS04070_WP_011834764.1_rbsD	rbsD	llmg_0786	rbsD	14.617	-0.216289	0.72133	-0.299847	0.764294	NA
	LLNZ_RS04075_WP_014734979.1_		llmg_0787	rbsD	43.4635	-0.149327	0.427284	-0.349479	0.72673	0.836065
	LLNZ_RS04080_WP_041168731.1_		llmg_0788	rbsC	30.6568	-0.891252	0.528316	-1.68697	0.0916094	0.189004
	LLNZ_RS04085_WP_011834767.1_		llmg_0789	rbsB	42.7172	-0.165196	0.427705	-0.386238	0.699321	0.818684
	LLNZ_RS04090_WP_011834768.1_		llmg_0790	ps301	22.9934	-1.10427	0.646196	-1.70888	0.0874723	0.18172
	LLNZ_RS04095_WP_011834769.1_		llmg_0791	ps302	324.345	-0.497229	0.172053	-2.88997	0.00385281	0.0132889
	LLNZ_RS04100_WP_011834770.1_		llmg_0792	ps303	49.1856	-0.935558	0.420894	-2.22279	0.0262302	0.0689228
	LLNZ_RS04105_WP_011834771.1_		llmg_0793	ps304	154.321	-0.564519	0.235015	-2.40206	0.0163031	0.0465026
	LLNZ_RS04110_WP_011834772.1_		llmg_0794	ps305	137.903	0.427406	0.24995	1.70996	0.0872724	0.181515
	LLNZ_RS04115_WP_003129361.1_		llmg_0795	ps306	6.83317	-1.00348	1.11727	-0.89815	0.369105	NA
	LLNZ_RS04120_WP_011834773.1_		llmg_0796	ps307	1.226	2.85672	2.78229	1.02675	0.304537	NA
	LLNZ_RS04125_WP_011834774.1_		llmg_0797	ps308	16.1889	0.457397	0.675036	0.677589	0.498032	0.64665
	LLNZ_RS04130_WP_011834775.1_		llmg_0798	ps309	1.10109	-0.612746	2.61002	-0.234767	0.814389	NA
	LLNZ_RS04135_WP_011834776.1_		llmg_0800	ps310	6.73697	0.424336	1.05364	0.402732	0.687145	NA
	LLNZ_RS04140_WP_011834777.1_		llmg_0801	ps311	152.104	-0.212793	0.234528	-0.907327	0.364234	0.525674
	LLNZ_RS04145_WP_002819828.1_		llmg_0802	ps312	0.111893	0.431345	4.98516	0.0865258	0.931048	NA
	LLNZ_RS04150_WP_011834778.1_		llmg_0803	ps313	0	NA	NA	NA	NA	NA
	LLNZ_RS04155_WP_011834779.1_		llmg_0804	ps314	5.0804	0.771616	1.19193	0.647369	0.517393	NA
	LLNZ_RS04160_WP_011834780.1_		llmg_0805	ps315	4.6997	0.0370156	1.25507	0.0294929	0.976471	NA
	LLNZ_RS04165_WP_011834781.1_		llmg_0806	ps316	8.1722	-0.531033	1.05812	-0.501866	0.615762	NA
	LLNZ_RS04170_WP_011834782.1_		llmg_0807	ps317	1.72976	-3.33715	2.32178	-1.43733	0.150625	NA
	LLNZ_RS04175_WP_011834783.1_		llmg_0808	ps318	1.859	0.0154588	1.9502	0.00792679	0.993675	NA
	LLNZ_RS04180_WP_011834784.1_		llmg_0810	ps319	1.81747	1.0409	2.05581	0.50632	0.612632	NA
	LLNZ_RS04185_WP_014734980.1_		llmg_0811	ps320	7.16403	-0.221213	1.03155	-0.214446	0.830199	NA
	LLNZ_RS04190_WP_011834786.1_				0.157751	0.180313	4.96995	0.0362807	0.971059	NA
	LLNZ_RS04195_WP_011834787.1_				0.404048	3.19422	4.47504	0.713785	0.47536	NA
	LLNZ_RS04200_WP_011676933.1_		llmg_0814	ps323	0.831444	0.0976412	2.91114	0.0335406	0.973244	NA
	LLNZ_RS04205_WP_011834788.1_		llmg_0815	ps324	2.15116	0.757028	1.79351	0.422093	0.672957	NA
	LLNZ_RS04210_WP_011834789.1_				0.785586	0.230809	2.96009	0.0779736	0.937849	NA
	LLNZ_RS04215_WP_011834790.1_		llmg_0817	ps326	3.11268	0.606245	1.50989	0.401517	0.68804	NA
	LLNZ_RS04220_WP_011834791.1_		llmg_0818	ps327	2.17767	-1.75531	2.16839	-0.8095	0.418227	NA
	LLNZ_RS04225_WP_011834792.1_		llmg_0819	ps328	4.10939	1.2637	1.39832	0.903731	0.366138	NA
	LLNZ_RS04230_WP_011834793.1_		llmg_0820	ps329	0	NA	NA	NA	NA	NA
	LLNZ_RS04235_WP_003131928.1_		llmg_0821	ps330	2.15116	0.757028	1.79351	0.422093	0.672957	NA
	LLNZ_RS04240_WP_003331415.1_istA				0	NA	NA	NA	NA	NA
	LLNZ_RS04245_WP_003331414.1_istB				0	NA	NA	NA	NA	NA
	LLNZ_RS04250_WP_011834794.1_		llmg_0824	ps333	1.97089	-0.155573	1.90881	-0.0815023	0.935042	NA
	LLNZ_RS04255_WP_011834795.1_		llmg_0825	ps334	3.85241	0.542041	1.3515	0.401066	0.688371	NA
	LLNZ_RS04260_WP_011834796.1_		llmg_0826	ps335	6.34757	-0.420668	1.10112	-0.382038	0.702433	NA
	LLNZ_RS13565_WP_014734981.1_				3.34163	-0.55034	1.5076	-0.365044	0.715079	NA
	LLNZ_RS04265_WP_102032787.1_				6.39729	1.96192	1.0776	1.82063	0.0686634	NA
	LLNZ_RS04270_WP_011834797.1_		llmg_0830	ps336	0.427395	-1.31123	3.91512	-0.334916	0.737689	NA
	LLNZ_RS04275_WP_011834798.1_		llmg_0831	ps337	0.831444	0.0976412	2.91114	0.0335406	0.973244	NA
	LLNZ_RS04280_WP_011834799.1_		llmg_0832	ps338	59.8417	-0.295828	0.362134	-0.816904	0.413983	0.573134
	LLNZ_RS13570_WP_011834800.1_		llmg_0833	ps339	2.35759	-2.10393	2.05549	-1.02357	0.30604	NA
	LLNZ_RS04285_WP_011834801.1_		llmg_0834	ps340	346.023	0.754045	0.162065	4.65274	3.27553e-06	2.16886e-05
	LLNZ_RS04290_WP_011834802.1_		llmg_0835	ps341	23.4241	-0.0632077	0.575404	-0.109849	0.912529	0.951169
	LLNZ_RS04295_WP_011834803.1_		llmg_0836	ps342	70.6574	0.241578	0.336475	0.717967	0.472778	0.627461
	LLNZ_RS04300_WP_011834804.1_		llmg_0837	ps343	2.30141	0.759057	1.79197	0.423589	0.671866	NA
	LLNZ_RS04305_WP_011834805.1_		llmg_0838	ps344	0.539289	-1.65391	3.54093	-0.467082	0.640441	NA
	LLNZ_RS04310_WP_011676912.1_		llmg_0839	ps345	1.18963	1.14064	2.47087	0.461635	0.644343	NA
	LLNZ_RS04315_WP_011834806.1_		llmg_0840	ps346	1.14695	-0.693321	2.61888	-0.26474	0.79121	NA
	LLNZ_RS04320_WP_011834807.1_		llmg_0841	ps347	32.0283	0.615443	0.516565	1.19141	0.233491	0.384402
	LLNZ_RS04325_WP_011834808.1_		llmg_0842	ps348	20.7953	0.107439	0.603334	0.178076	0.858663	0.921755
	LLNZ_RS04330_WP_014734984.1_		llmg_0843	ps349	0.673693	0.747702	3.16736	0.236065	0.813382	NA
	LLNZ_RS04335_WP_011834810.1_		llmg_0844	ps350	14.603	0.922551	0.705681	1.30732	0.191104	NA
	LLNZ_RS04340_WP_011834811.1_		llmg_0845	ps351	0.989195	-0.351004	2.74254	-0.127985	0.898161	NA
	LLNZ_RS04345_WP_011834812.1_		llmg_0846	ps352	3.2349	-1.4692	1.6814	-0.873796	0.382229	NA
	LLNZ_RS13575_WP_011676905.1_				0.223787	-0.414705	4.91138	-0.0844376	0.932709	NA
	LLNZ_RS04350_WP_011834813.1_		llmg_0848	ps353	12.6358	0.246568	0.759409	0.324683	0.745421	NA
	LLNZ_RS04355_WP_011834814.1_		llmg_0849	ps354	2.35243	-0.610838	1.79477	-0.340343	0.733598	NA
	LLNZ_RS04360_WP_011834815.1_		llmg_0850	ps355	8.27014	1.2788	0.959528	1.33274	0.182619	NA
	LLNZ_RS04365_WP_011834816.1_		llmg_0851	ps356	15.7094	-0.488015	0.704988	-0.692232	0.488792	0.639737
	LLNZ_RS04370_WP_011834817.1_		llmg_0852	ps357	295.798	0.84663	0.169068	5.00762	5.51065e-07	4.14336e-06
	LLNZ_RS13580_WP_173249648.1_		llmg_0853	ps358	5.37656	-0.323654	1.19323	-0.271241	0.786205	NA
	LLNZ_RS04385_WP_011834819.1_		llmg_0854		26.9307	0.0202831	0.545281	0.0371976	0.970327	0.983324
	LLNZ_RS04390_WP_011834820.1_		llmg_0855		10.9766	-0.670927	0.854027	-0.785605	0.432099	NA
	LLNZ_RS04395_WP_011834821.1_		llmg_0856		356.114	-0.244861	0.165221	-1.48202	0.138334	0.258405
	LLNZ_RS04400_WP_011676494.1_		llmg_0857	kdgR	121.003	-0.608256	0.261891	-2.32256	0.0202029	0.0550071
	LLNZ_RS04405_WP_011834822.1_		llmg_0858	uxuB	34.3598	-0.0156089	0.487586	-0.0320126	0.974462	0.98543
	LLNZ_RS04410_WP_011834823.1_uxuA	uxuA	llmg_0859	uxuA	31.6932	-0.348937	0.502335	-0.694631	0.487287	0.639313
	LLNZ_RS04415_WP_011834824.1_		llmg_0860	uxuT	32.1562	-0.0716703	0.49888	-0.143662	0.885767	0.935208
	LLNZ_RS04420_WP_011834825.1_		llmg_0861		12.1511	0.534322	0.786587	0.679291	0.496953	NA
	LLNZ_RS04425_WP_011834826.1_uxaC	uxaC	llmg_0862	uxaC	43.8989	-0.278565	0.41901	-0.664817	0.506167	0.654847
	LLNZ_RS04435_WP_011676669.1_		llmg_0864	kdgA	13.8781	-0.601213	0.75241	-0.79905	0.424261	NA
	LLNZ_RS04440_WP_011834827.1_		llmg_0865		18.3452	0.547794	0.647912	0.845476	0.397845	0.556482
	LLNZ_RS04445_WP_011834828.1_		llmg_0866		12.8464	1.14627	0.751748	1.5248	0.127308	NA
	LLNZ_RS04450_WP_011834829.1_		llmg_0867		26.3644	0.566605	0.544741	1.04014	0.298277	0.460089
	LLNZ_RS04455_WP_011834830.1_tkt	tkt	llmg_0868	tkt	4584.9	-0.0969695	0.071039	-1.36502	0.172247	0.306767
	LLNZ_RS04460_WP_011834831.1_		llmg_0869		15.4078	-0.529246	0.739231	-0.715942	0.474027	0.628654
	LLNZ_RS04465_WP_011834832.1_		llmg_0870		1425.5	0.167404	0.0935213	1.79001	0.073453	0.160383
	LLNZ_RS04470_WP_011834833.1_		llmg_0871	asd	999.309	-0.394841	0.10574	-3.73408	0.000188401	0.000881658
	LLNZ_RS04475_WP_011834834.1_		llmg_0872		579.42	0.614758	0.126787	4.84876	1.24238e-06	8.82434e-06
	LLNZ_RS04480_WP_011834835.1_		llmg_0873		267.388	-0.628117	0.186026	-3.3765	0.000734136	0.0030538
	LLNZ_RS04485_WP_011834836.1_dapA	dapA	llmg_0874	dapA	844.422	1.44976	0.111549	12.9965	1.2799e-38	6.76467e-37
	LLNZ_RS04490_WP_011834837.1_		llmg_0875		61.3838	-0.12956	0.355604	-0.364339	0.715605	0.827785
	LLNZ_RS04495_WP_011834838.1_		llmg_0876		1019.59	0.776523	0.102296	7.59097	3.17512e-14	5.187e-13
	LLNZ_RS04500_WP_011834839.1_		llmg_0877		1.859	0.0154588	1.9502	0.00792679	0.993675	NA
	LLNZ_RS04505_WP_011834840.1_ffh	ffh	llmg_0878	ffh	2477.74	0.211767	0.0847457	2.49885	0.0124598	0.037317
	LLNZ_RS04510_WP_011834841.1_		llmg_0879	speG	269.129	0.169758	0.177785	0.954846	0.339656	0.501117
	LLNZ_RS04515_WP_096815784.1_		llmg_0880		251.665	0.400013	0.19621	2.0387	0.0414802	0.101003
	LLNZ_RS04520_WP_011834842.1_		llmg_0881	azlC	44.5278	1.24037	0.420632	2.94882	0.00318992	0.0113286
	LLNZ_RS04525_WP_011676650.1_		llmg_0882		11.1828	0.322362	0.816914	0.39461	0.693131	NA
	LLNZ_RS04530_WP_011834843.1_		llmg_0883		67.5879	-1.44444	0.395553	-3.65171	0.0002605	0.00117774
	LLNZ_RS04535_WP_011834844.1_		llmg_0884		296.627	-0.579147	0.172626	-3.35493	0.000793857	0.00324957
	LLNZ_RS04540_WP_011834845.1_proB	proB	llmg_0885	proB	124.678	-0.377769	0.2635	-1.43366	0.151669	0.278655
	LLNZ_RS04545_WP_041931271.1_		llmg_0886	proA	354.264	-0.15401	0.157311	-0.979011	0.327574	0.48932
	LLNZ_RS04550_WP_011834847.1_		llmg_0887		43.098	-0.520404	0.434054	-1.19894	0.230553	0.380443
	LLNZ_RS04555_WP_011834848.1_		llmg_0888	rarA	18.9869	0.278215	0.631729	0.440403	0.659645	0.788153
	LLNZ_RS04560_WP_011834849.1_		llmg_0889		21.9796	-0.611212	0.6116	-0.999366	0.317618	0.479227
	LLNZ_RS04565_WP_011676642.1_pyrR	pyrR	llmg_0890	pyrR	9240.68	-0.89426	0.0656315	-13.6255	2.8262e-42	1.81382e-40
	LLNZ_RS04570_WP_011834850.1_		llmg_0891	pyrP	4048.93	-2.12265	0.0792531	-26.7832	5.0752e-158	1.82403e-155
	LLNZ_RS04575_WP_011834851.1_		llmg_0893	pyrB	3797.15	-2.75345	0.0826762	-33.304	3.37562e-243	3.033e-240
	LLNZ_RS04580_WP_011834852.1_	carA	llmg_0894	carA	4322.43	-2.23066	0.0785681	-28.3914	2.5807e-177	1.15938e-174
	LLNZ_RS04595_WP_011834855.1_		llmg_0897		10.6222	0.112557	0.835488	0.13472	0.892834	NA
	LLNZ_RS13590_WP_011834856.1_		llmg_0898		7.67997	-0.0867557	0.988251	-0.0877871	0.930046	NA
	LLNZ_RS04600_WP_011834857.1_		llmg_0899		7.72113	-1.31468	1.06934	-1.22943	0.21891	NA
	LLNZ_RS04610_WP_102032782.1_				0	NA	NA	NA	NA	NA
	LLNZ_RS04620_WP_011676637.1_arsC	arsC	llmg_0902	arsC	6.04192	0.692291	1.08986	0.63521	0.525292	NA
	LLNZ_RS04625_WP_011834858.1_		llmg_0903		25.9543	0.67791	0.530118	1.27879	0.200971	0.343453
	LLNZ_RS04630_WP_011676635.1_		llmg_0904		627.431	0.136722	0.123123	1.11046	0.266802	0.425038
	LLNZ_RS04635_WP_011834859.1_		llmg_0905		19.9114	1.89605	0.614648	3.08477	0.00203709	0.00762636
	LLNZ_RS04640_WP_011676633.1_		llmg_0906	rpmE	4530.17	-0.240847	0.084674	-2.84441	0.0044494	0.0151145
	LLNZ_RS04645_WP_011834860.1_		llmg_0907		316.207	0.406751	0.166933	2.43661	0.0148256	0.0429697
	LLNZ_RS04650_WP_011834861.1_		llmg_0908	llrA	1273.64	0.405405	0.097751	4.14732	3.36387e-05	0.000184295
	LLNZ_RS04655_WP_041931273.1_		llmg_0909	kinA	50.3544	-0.238306	0.39953	-0.596467	0.550864	0.692239
	LLNZ_RS04660_WP_014734987.1_		llmg_0910	amtB	130.811	0.460759	0.244097	1.88761	0.0590789	0.134386
	LLNZ_RS04665_WP_011676628.1_		llmg_0911	glnB	89.3709	0.755801	0.292758	2.58166	0.00983262	0.0305168
	LLNZ_RS04670_WP_011834864.1_murD		llmg_0912	murD	765.26	-0.00531583	0.115439	-0.0460487	0.963271	0.980181
	LLNZ_RS04675_WP_011676626.1_murG	murG	llmg_0913	murG	597.9	0.150129	0.126877	1.18326	0.236705	0.387747
	LLNZ_RS04680_WP_011834865.1_		llmg_0914	ftsQ	183.236	-0.552036	0.214771	-2.57034	0.0101599	0.031316
	LLNZ_RS04685_WP_011834866.1_obgE	obgE	llmg_0915	obgL	1237.02	0.352109	0.0961415	3.66241	0.000249856	0.00114247
	LLNZ_RS04690_WP_011834867.1_		llmg_0916		89.2168	0.788162	0.308329	2.55624	0.010581	0.032392
	LLNZ_RS04695_WP_011834868.1_		llmg_0917		8.3845	-0.381	0.95171	-0.400332	0.688912	NA
	LLNZ_RS13595_WP_011676621.1_		llmg_0918		0	NA	NA	NA	NA	NA
	LLNZ_RS04705__		llmg_pseudo_24		5.85767	0.646139	1.19963	0.538613	0.590154	NA
	LLNZ_RS04710_WP_011676619.1_		llmg_0920		0.869806	0.513991	3.06719	0.167577	0.866916	NA
	LLNZ_RS04715_WP_011834869.1_		llmg_0921		0.80377	0.882132	2.99752	0.294287	0.768539	NA
	LLNZ_RS04720_WP_011834870.1_		llmg_0922		1.21298	-0.833618	2.51442	-0.331535	0.74024	NA
	LLNZ_RS04725__		llmg_pseudo_25		7.00743	0.423004	1.06936	0.395568	0.692424	NA
	LLNZ_RS04730__		llmg_0924		3.09216	-0.374784	1.55773	-0.240596	0.809869	NA
	LLNZ_RS04735_WP_011834872.1_		llmg_0925		0.627835	0.952723	3.4669	0.274806	0.783465	NA
	LLNZ_RS04740_WP_011834873.1_queA	queA	llmg_0926	queA	1064.27	0.39175	0.107256	3.65247	0.000259734	0.00117774
	LLNZ_RS04745_WP_011834874.1_		llmg_0927		1.34739	0.666753	2.3238	0.286923	0.774171	NA
	LLNZ_RS04750_WP_011676603.1_		llmg_0928	nagB	395.359	0.111547	0.151071	0.738377	0.460285	0.616343
	LLNZ_RS04755_WP_011834875.1_		llmg_0929	hmcM	845.762	0.783319	0.109028	7.18455	6.74291e-13	9.85123e-12
	LLNZ_RS04760_WP_014734990.1_		llmg_0930	thiL	786.412	-0.633755	0.117487	-5.39427	6.88008e-08	6.21282e-07
	LLNZ_RS04765_WP_011834877.1_		llmg_0931	mvaA	323.266	-0.834578	0.170242	-4.90229	9.47248e-07	6.94777e-06
	LLNZ_RS04770_WP_011834878.1_rpsP	rpsP	llmg_0932	rpsP	8705.27	0.605623	0.0824308	7.34705	2.02636e-13	3.13911e-12
	LLNZ_RS04775_WP_011676598.1_		llmg_0933		705.585	0.238328	0.120353	1.98024	0.0476762	0.112878
	LLNZ_RS04780_WP_011834879.1_hemH	hemH	llmg_0934	hemH	223.66	0.205701	0.202667	1.01497	0.31012	0.472697
	LLNZ_RS04785_WP_011834880.1_		llmg_0935		198.689	-0.14267	0.208001	-0.685911	0.492769	0.644004
	LLNZ_RS04790_WP_011834881.1_rimM	rimM	llmg_0936	rimM	262.591	-0.220783	0.180325	-1.22436	0.220816	0.367753
	LLNZ_RS04795_WP_014734991.1_trmD	trmD	llmg_0937	trmD	200.834	-0.355214	0.205713	-1.72674	0.0842142	0.176379
	LLNZ_RS04800_WP_011834883.1_		llmg_0938		598.135	0.0675354	0.129715	0.520644	0.602615	0.743239
	LLNZ_RS04805_WP_011834884.1_		llmg_0939		416.322	-0.402985	0.148274	-2.71784	0.00657104	0.021276
	LLNZ_RS04810_WP_011834885.1_dapB		llmg_0940	dapB	654.105	-0.12898	0.126881	-1.01655	0.309369	0.472334
	LLNZ_RS04815_WP_011834886.1_		llmg_0941		180.585	-0.197812	0.212024	-0.932971	0.350835	0.511729
	LLNZ_RS04820_WP_011834887.1_		llmg_0942	papL	147.908	-0.224567	0.233031	-0.96368	0.335206	0.497823
	LLNZ_RS04825_WP_011676588.1_		llmg_0943	pepDB	1261.52	-0.0536006	0.0968022	-0.553712	0.579776	0.720012
	LLNZ_RS04830_WP_014734992.1_		llmg_0944		55.0248	0.0100253	0.376645	0.0266175	0.978765	0.987776
	LLNZ_RS04835_WP_011834889.1_		llmg_0945		96.2228	-0.425636	0.29699	-1.43317	0.15181	0.278655
	LLNZ_RS04840_WP_011834890.1_		llmg_0947	cmhR	21.5097	-0.00912206	0.598099	-0.0152518	0.987831	0.992267
	LLNZ_RS04845_WP_011834891.1_		llmg_0948		297.995	-0.0807078	0.169964	-0.474852	0.634892	0.770359
	LLNZ_RS04850_WP_011676583.1_				51.9532	-0.982761	0.402221	-2.44333	0.0145523	0.0424363
	LLNZ_RS04855_WP_011834892.1_		llmg_0950		207.303	-0.63627	0.206251	-3.08493	0.00203599	0.00762636
	LLNZ_RS04860_WP_011834893.1_msrA	msrA	llmg_0951	msrA	509.097	0.618878	0.136482	4.53451	5.77385e-06	3.62784e-05
	LLNZ_RS04865_WP_011834894.1_		llmg_0952	pyrDA	1356.17	-1.00407	0.0994115	-10.1002	5.51537e-24	1.87002e-22
	LLNZ_RS04870_WP_011834895.1_		llmg_0953		178.664	-0.708711	0.219179	-3.23348	0.0012229	0.00479815
	LLNZ_RS04875_WP_011676578.1_		llmg_0954		50.6726	0.923404	0.387336	2.38399	0.0171262	0.048238
	LLNZ_RS04880_WP_011834896.1_		llmg_0955		315.237	0.308045	0.163855	1.87999	0.0601093	0.13587
	LLNZ_RS04885_WP_011834897.1_		llmg_0956		82.7537	-0.0764981	0.30623	-0.249806	0.802737	0.884981
	LLNZ_RS04890_WP_011834898.1_rpe	rpe	llmg_0957	rpe2	0.381538	-1.1627	4.0878	-0.284431	0.77608	NA
	LLNZ_RS04895_WP_011834899.1_rpiB	rpiB	llmg_0958	rpiB	39.5508	-0.389179	0.443527	-0.877464	0.380235	0.537594
	LLNZ_RS04905_WP_011834902.1_		llmg_0961		10.1835	-1.10858	0.910302	-1.21781	0.223294	NA
	LLNZ_RS04910_WP_011834903.1_		llmg_0962		12.344	0.384313	0.784638	0.489796	0.624278	NA
	LLNZ_RS04915_WP_011834904.1_		llmg_0963		9.97302	0.240128	0.856587	0.280331	0.779223	NA
	LLNZ_RS04920_WP_011834905.1_		llmg_0964	thyA	856.967	-0.265109	0.110687	-2.39513	0.0166144	0.047217
	LLNZ_RS04930_WP_011834907.1_		llmg_0966	rmaI	23.1176	0.687806	0.578646	1.18865	0.234578	0.385647
	LLNZ_RS04935_WP_011834908.1_		llmg_0967		27.3303	-0.0789649	0.542686	-0.145508	0.88431	0.934768
	LLNZ_RS04940_WP_011834909.1_		llmg_0968		43.7813	0.65123	0.447273	1.456	0.145393	0.269074
	LLNZ_RS04945_WP_011834910.1_		llmg_0969		21.5825	0.365155	0.584956	0.624243	0.532468	0.676216
	LLNZ_RS04950_WP_011834911.1_		llmg_0970		9.26616	0.266666	0.912615	0.2922	0.770134	NA
	LLNZ_RS04955_WP_011676481.1_		llmg_0971	yphI	14.9629	0.324484	0.699205	0.464075	0.642594	0.776036
	LLNZ_RS04960_WP_011676480.1_		llmg_0972		28.1468	-0.244659	0.520266	-0.470258	0.63817	0.773292
	LLNZ_RS04965_WP_011676479.1_		llmg_0973	purC	2.96525	-1.30283	1.72802	-0.753942	0.450884	NA
	LLNZ_RS04970_WP_011676478.1_purS	purS	llmg_0974	purS	2.95576	-0.922971	1.71847	-0.537088	0.591207	NA
	LLNZ_RS04975_WP_011834913.1_purQ	purQ	llmg_0975	purQ	3.18304	1.08908	1.49943	0.726326	0.467639	NA
	LLNZ_RS04980_WP_011834914.1_purL	purL	llmg_0976	purL	6.72444	-1.39101	1.14636	-1.21341	0.224972	NA
	LLNZ_RS04985_WP_042211555.1_purF		llmg_0977	purF	3.23173	-0.652157	1.6001	-0.407573	0.683587	NA
	LLNZ_RS04990_WP_015082608.1_		llmg_0978		11.0488	0.433885	0.817687	0.530625	0.595679	NA
	LLNZ_RS04995__				2.64459	0.060194	1.64136	0.0366732	0.970746	NA
	LLNZ_RS13410__				0	NA	NA	NA	NA	NA
	LLNZ_RS13135_WP_102032788.1_				0	NA	NA	NA	NA	NA
	LLNZ_RS05025_WP_011834921.1_		llmg_0985		96.4571	0.714992	0.281992	2.5355	0.0112286	0.0341193
	LLNZ_RS05030_WP_011834922.1_clpB	clpB	llmg_0986	clpB	5382.03	0.288818	0.0756271	3.81897	0.000134009	0.000649096
	LLNZ_RS05035_WP_011834923.1_purM		llmg_0987	purM	17.0935	0.199205	0.654969	0.304143	0.761019	0.859014
	LLNZ_RS05040_WP_011676469.1_purN	purN	llmg_0988	purN	3.38432	0.114716	1.46636	0.0782319	0.937644	NA
	LLNZ_RS05045_WP_014734995.1_		llmg_0989		94.2224	-1.57502	0.319872	-4.9239	8.4836e-07	6.27368e-06
	LLNZ_RS05050__				0	NA	NA	NA	NA	NA
	LLNZ_RS05055_WP_011834925.1_		llmg_0991		35.3078	-0.783527	0.480641	-1.63017	0.103066	0.206017
	LLNZ_RS05060_WP_011834926.1_		llmg_0992		13.1067	-0.0510849	0.751915	-0.0679398	0.945834	NA
	LLNZ_RS05065_WP_011676466.1_hpt	hpt	llmg_0993	hprT	130.543	-0.368969	0.252226	-1.46285	0.143508	0.266134
	LLNZ_RS05070_WP_011834927.1_purH	purH	llmg_0994	purH	42.0766	-0.0518213	0.423675	-0.122314	0.90265	0.944707
	LLNZ_RS05075_WP_011834928.1_		llmg_0995		612.653	0.401942	0.125257	3.20894	0.00133226	0.00519323
	LLNZ_RS05080__		llmg_pseudo_29		1.45928	0.387565	2.24017	0.173007	0.862646	NA
	LLNZ_RS05085_WP_011676462.1_		llmg_0996		102.235	0.0540324	0.277541	0.194683	0.845641	0.914331
	LLNZ_RS05090_WP_011834929.1_purD	purD	llmg_0997	purD	26.2654	0.40954	0.541772	0.755927	0.449693	0.604007
	LLNZ_RS05095_WP_011834930.1_		llmg_0998		3.16569	-0.598065	1.60593	-0.372411	0.709587	NA
	LLNZ_RS05100_WP_011676459.1_purE	purE	llmg_0999	purE	7.5594	-1.11949	1.08172	-1.03492	0.300707	NA
	LLNZ_RS05105_WP_011834931.1_purK	purK	llmg_1000	purK	12.3133	-0.59627	0.804208	-0.741438	0.458428	NA
	LLNZ_RS05110_WP_011834932.1_		llmg_1001	xylR	21.8948	-1.86348	0.682014	-2.73232	0.00628901	0.0204735
	LLNZ_RS05120_WP_011834934.1_		llmg_1003	tnp1216	9.78608	-0.802369	0.925754	-0.86672	0.386096	NA
	LLNZ_RS05125__		llmg_1004		0.111893	0.431345	4.98516	0.0865258	0.931048	NA
	LLNZ_RS05130_WP_011834936.1_		llmg_1005		20.2508	1.13249	0.601192	1.88374	0.0596004	0.135059
	LLNZ_RS05135_WP_011834937.1_		llmg_1006	scrK	0.763075	-2.16261	3.08974	-0.699935	0.483968	NA
	LLNZ_RS05140_WP_011834939.1_guaA	guaA	llmg_1008	guaA	3591.58	0.321797	0.0764946	4.20679	2.59023e-05	0.000147299
	LLNZ_RS05145_WP_011834940.1_		llmg_1009	lplB	1.07341	-0.135331	2.64435	-0.0511773	0.959184	NA
	LLNZ_RS05150_WP_011834941.1_		llmg_1010	lplC	5.90002	0.459403	1.16441	0.394537	0.693185	NA
	LLNZ_RS05155_WP_014734996.1_				10.7491	0.350287	0.82066	0.426836	0.669499	NA
	LLNZ_RS05165_WP_014734997.1_				0	NA	NA	NA	NA	NA
	LLNZ_RS05170_WP_011834945.1_		llmg_1014		29.9803	0.522389	0.515614	1.01314	0.310994	0.472697
	LLNZ_RS05175_WP_011834946.1_		llmg_1015	ypbC	24.2867	0.347085	0.551298	0.629578	0.528971	0.672725
	LLNZ_RS05180_WP_011834947.1_		llmg_1016		5.43943	0.075652	1.16705	0.0648231	0.948315	NA
	LLNZ_RS05185_WP_011676436.1_		llmg_1017	rmaE	77.0531	-0.213712	0.322507	-0.662658	0.507549	0.656163
	LLNZ_RS05195_WP_014734998.1_		llmg_1019		112.433	0.554588	0.262747	2.11073	0.0347954	0.0872068
	LLNZ_RS05200_WP_011834949.1_		llmg_1020	rmeB	95.7803	-0.185115	0.295253	-0.626973	0.530677	0.674417
	LLNZ_RS05205_WP_011834950.1_		llmg_1021		0.64602	1.97079	3.52414	0.559225	0.576008	NA
	LLNZ_RS05210__				0	NA	NA	NA	NA	NA
	LLNZ_RS05215_WP_011834951.1_		llmg_1023	fur	426.64	0.568596	0.143666	3.95777	7.56542e-05	0.000391789
	LLNZ_RS05220_WP_011834952.1_		llmg_1024		802.88	-0.863679	0.128702	-6.7107	1.93697e-11	2.57832e-10
	LLNZ_RS05225_WP_011834953.1_		llmg_1025		906.711	-0.365806	0.129429	-2.82632	0.00470863	0.0158157
	LLNZ_RS05230_WP_011834954.1_		llmg_1026		134.36	-0.190176	0.269859	-0.704724	0.480982	0.634071
	LLNZ_RS05235_WP_011834955.1_		llmg_1027	rmaC	39.6922	0.975659	0.436866	2.23332	0.0255281	0.0677283
	LLNZ_RS05240_WP_011834956.1_		llmg_1028		216.74	0.904282	0.191568	4.72042	2.35358e-06	1.58404e-05
	LLNZ_RS05245_WP_011676427.1_		llmg_1029		38.6796	-0.0776747	0.444332	-0.174812	0.861227	0.923955
	LLNZ_RS05250_WP_011834957.1_trpE	trpE	llmg_1030	trpE	43.0643	-0.369339	0.433797	-0.85141	0.394542	0.553035
	LLNZ_RS05255_WP_011834958.1_		llmg_1031	trpG	36.5875	-0.443914	0.46403	-0.956648	0.338745	0.500596
	LLNZ_RS05260_WP_011834959.1_trpD	trpD	llmg_1032	trpD	55.6302	-0.257353	0.378011	-0.68081	0.495992	0.646424
	LLNZ_RS05265_WP_014735000.1_				10.2609	0.213019	0.842307	0.252899	0.800346	NA
	LLNZ_RS05270__		llmg_1034		0.157751	0.180313	4.96995	0.0362807	0.971059	NA
	LLNZ_RS13600_WP_014735002.1_		llmg_1035		0.381538	-1.1627	4.0878	-0.284431	0.77608	NA
	LLNZ_RS13415_WP_116368841.1_				0.111893	0.431345	4.98516	0.0865258	0.931048	NA
	LLNZ_RS05275_WP_011834962.1_		llmg_1037		1.16196	1.97473	2.56165	0.770881	0.440777	NA
	LLNZ_RS05280_WP_011676418.1_trpC	trpC	llmg_1038	trpC	8.57779	0.266236	0.923838	0.288185	0.773205	NA
	LLNZ_RS05285_WP_011834963.1_		llmg_1039	trpF	25.1859	-0.0533746	0.545235	-0.0978928	0.922017	0.958302
	LLNZ_RS05290_WP_011834964.1_		llmg_1040		4.12289	-0.894743	1.40521	-0.636733	0.524299	NA
	LLNZ_RS05295_WP_011834965.1_trpB	trpB	llmg_1041	trpB	70.9217	0.373843	0.329445	1.13477	0.256473	0.41187
	LLNZ_RS05300_WP_011834966.1_trpA		llmg_1042	trpA	28.3422	-0.605082	0.534209	-1.13267	0.257353	0.412638
	LLNZ_RS05305__		llmg_pseudo_32	bglR	0.534126	3.37215	4.02522	0.837755	0.402168	NA
	LLNZ_RS05310__				0	NA	NA	NA	NA	NA
	LLNZ_RS05320__		llmg_pseudo_34		0	NA	NA	NA	NA	NA
	LLNZ_RS05325_WP_011834967.1_		llmg_1045	bglP	0.157751	0.180313	4.96995	0.0362807	0.971059	NA
	LLNZ_RS05330_WP_011834968.1_		llmg_1046	bglH	2.21719	0.618054	1.77347	0.3485	0.727464	NA
	LLNZ_RS05335_WP_011676410.1_		llmg_1047	busR	168.48	-0.442193	0.249148	-1.77482	0.0759282	0.163405
	LLNZ_RS05340_WP_011676409.1_		llmg_1048	busAA	260.329	0.00956136	0.183536	0.0520953	0.958453	0.979411
	LLNZ_RS05345_WP_011834969.1_		llmg_1049	busAB	325.015	-0.035533	0.161981	-0.219366	0.826365	0.901823
	LLNZ_RS05350_WP_011834970.1_		llmg_1050		590.205	0.0576195	0.126458	0.455642	0.648647	0.780723
	LLNZ_RS05355_WP_041931288.1_		llmg_1051		86.5536	1.99469	0.307492	6.48695	8.75918e-11	1.11633e-09
	LLNZ_RS05360__				1.19047	-2.7989	2.62356	-1.06683	0.286048	NA
	LLNZ_RS05365_WP_011834974.1_		llmg_1054		0.64602	1.97079	3.52414	0.559225	0.576008	NA
	LLNZ_RS05370_WP_011676403.1_		llmg_1055		1.25884	-0.902365	2.50323	-0.36048	0.718488	NA
	LLNZ_RS05375_WP_011834975.1_		llmg_1056		289.257	0.863038	0.170479	5.06244	4.1393e-07	3.15183e-06
	LLNZ_RS05380_WP_011676401.1_psiE	psiE	llmg_1057		36.6771	-0.0199084	0.465019	-0.042812	0.965851	0.98225
	LLNZ_RS05385_WP_011834976.1_coaA		llmg_1058	coaA	371.126	-0.0515493	0.162414	-0.317395	0.750944	0.851386
	LLNZ_RS05390_WP_011834977.1_		llmg_1059	rsmC	432.574	0.0408031	0.145015	0.281372	0.778425	0.869718
	LLNZ_RS05395_WP_011834978.1_		llmg_1060	pdp	1158.33	-0.207668	0.103318	-2.00999	0.0444323	0.10646
	LLNZ_RS05400_WP_011676397.1_		llmg_1061		77.426	-0.352088	0.323107	-1.0897	0.275847	0.435019
	LLNZ_RS05405_WP_011676396.1_deoC	deoC	llmg_1062	deoC	1606.45	-0.167646	0.0942548	-1.77865	0.0752971	0.162479
	LLNZ_RS05410_WP_011676395.1_		llmg_1063	cdd	212.951	0.485513	0.202889	2.393	0.0167113	0.0473662
	LLNZ_RS05415_WP_011834979.1_		llmg_1064	bmpA	5537.93	-0.689826	0.0705098	-9.78341	1.32666e-22	3.9082e-21
	LLNZ_RS05420_WP_011676393.1_		llmg_1065	rgrB	327.361	0.365117	0.160736	2.27153	0.023115	0.0620893
	LLNZ_RS05425_WP_011834980.1_		llmg_1066		5.85781	-2.40791	1.39427	-1.72701	0.0841661	NA
	LLNZ_RS05430_WP_011834981.1_		llmg_1067	kinB	240.948	-0.528172	0.189309	-2.78999	0.0052709	0.0175079
	LLNZ_RS05435_WP_011676390.1_		llmg_1068	llrB	217.207	-0.506746	0.200421	-2.52841	0.0114582	0.0347224
	LLNZ_RS05440_WP_011676389.1_		llmg_1069		37.7995	0.219184	0.448059	0.489184	0.624711	0.761605
	LLNZ_RS05445_WP_011834982.1_		llmg_1070		6.94174	0.946291	1.01211	0.934971	0.349803	NA
	LLNZ_RS05455_WP_164845598.1_				0	NA	NA	NA	NA	NA
	LLNZ_RS05465_WP_102032790.1_				0	NA	NA	NA	NA	NA
	LLNZ_RS05470_WP_003331414.1_istB				0	NA	NA	NA	NA	NA
	LLNZ_RS05475_WP_011834984.1_istA				0	NA	NA	NA	NA	NA
	LLNZ_RS05480_WP_011834985.1_		llmg_1076		34.364	0.653339	0.469534	1.39146	0.164085	0.296172
	LLNZ_RS05485_WP_011834986.1_		llmg_1077		103.257	-0.364498	0.278522	-1.30869	0.19064	0.330357
	LLNZ_RS05490_WP_011834987.1_		llmg_1078		10.6084	0.0592164	0.875827	0.067612	0.946095	NA
	LLNZ_RS05495_WP_011834988.1_		llmg_1079		0.157751	0.180313	4.96995	0.0362807	0.971059	NA
	LLNZ_RS05500_WP_011676377.1_		llmg_1080	uspA2	535.695	-0.814024	0.140251	-5.80406	6.47266e-09	6.92343e-08
	LLNZ_RS05505_WP_011834989.1_		llmg_1081		93.3077	0.685803	0.288131	2.38018	0.0173043	0.048436
	LLNZ_RS05510_WP_011834990.1_		llmg_1082		4.1454	-0.282548	1.34016	-0.210832	0.833019	NA
	LLNZ_RS05515_WP_011834991.1_		llmg_1083		23.3337	-0.608795	0.581501	-1.04694	0.295128	0.456589
	LLNZ_RS05520_WP_011834992.1_		llmg_1084		4.37235	-1.01694	1.39147	-0.730836	0.46488	NA
	LLNZ_RS05525_WP_014735009.1_		llmg_1085		259.813	-0.160529	0.180822	-0.887775	0.374662	0.533916
	LLNZ_RS05530_WP_011834994.1_yoaB	yoaB	llmg_1086		1201.15	-0.547804	0.100224	-5.4658	4.6082e-08	4.42831e-07
	LLNZ_RS05535_WP_011834995.1_		llmg_1087	acmC	31.6417	0.312682	0.484595	0.645244	0.518769	0.666266
	LLNZ_RS05540_WP_011834996.1_		llmg_1088	gpo	453.208	0.749482	0.139024	5.39101	7.00618e-08	6.29506e-07
	LLNZ_RS05545_WP_011834997.1_carB	carB	llmg_1089		14152.4	-2.24218	0.0654434	-34.2613	2.95938e-257	5.31801e-254
	LLNZ_RS05550_WP_011834998.1_		llmg_1090		27.6324	-0.0861303	0.544208	-0.158267	0.874246	0.928049
	LLNZ_RS13605_WP_011834999.1_		llmg_1091		0.627835	0.952723	3.4669	0.274806	0.783465	NA
	LLNZ_RS05560_WP_011835000.1_		llmg_1092		8.41055	0.481498	0.956983	0.503141	0.614865	NA
	LLNZ_RS05565_WP_011835001.1_		llmg_1093		14.7768	-0.705555	0.74901	-0.941983	0.346201	0.507028
	LLNZ_RS05570_WP_011835002.1_		llmg_1094		123.472	0.151069	0.266395	0.567086	0.570655	0.711636
	LLNZ_RS05575_WP_041931184.1_		llmg_1095		5.88231	-1.82876	1.307	-1.39921	0.161751	NA
	LLNZ_RS13610_WP_173249645.1_		llmg_1096		4.95632	-0.842527	1.27275	-0.661976	0.507987	NA
	LLNZ_RS05585_WP_011835005.1_		llmg_1097	glpF2	54.1877	-1.55982	0.416312	-3.74676	0.000179133	0.000847109
	LLNZ_RS05590_WP_011835006.1_		llmg_1098	glpD	200.294	-0.838354	0.211883	-3.95668	7.59992e-05	0.000392444
	LLNZ_RS05595_WP_011835007.1_glpK	glpK	llmg_1099	glpK	198.289	-1.05453	0.21655	-4.86968	1.11782e-06	8.00804e-06
	LLNZ_RS05600_WP_011835008.1_		llmg_1100	rluC	165.465	0.145271	0.229687	0.632475	0.527077	0.67082
	LLNZ_RS05605_WP_014735010.1_		llmg_1101		124.261	-0.312194	0.254849	-1.22502	0.220569	0.367683
	LLNZ_RS05610_WP_011835010.1_		llmg_1102		121.623	-0.535408	0.259477	-2.06341	0.0390738	0.0961109
	LLNZ_RS05615_WP_011835011.1_		llmg_1103		1064.76	0.0856371	0.103859	0.824553	0.409625	0.569101
	LLNZ_RS05620_WP_011835012.1_		llmg_1104		40.7046	0.296753	0.427122	0.694774	0.487197	0.639313
	LLNZ_RS05625_WP_011835013.1_		llmg_1105	pyrK	3254.72	-2.41528	0.0845822	-28.5555	2.40242e-179	1.43905e-176
	LLNZ_RS05630_WP_011835014.1_		llmg_1106	pyrDB	2293.33	-2.21864	0.090348	-24.5566	3.67493e-133	7.33761e-131
	LLNZ_RS05635_WP_011835015.1_pyrF	pyrF	llmg_1107	pyrF	2489.41	-2.26896	0.0894765	-25.3581	7.30736e-142	1.8759e-139
	LLNZ_RS05640_WP_011835016.1_		llmg_1108		238.814	-2.11195	0.218974	-9.64475	5.1737e-22	1.45268e-20
	LLNZ_RS05645_WP_011835017.1_rsmG	rsmG	llmg_1109	gidB	271.838	0.00847486	0.181186	0.0467744	0.962693	0.980181
	LLNZ_RS05650_WP_011835018.1_		llmg_1110	ispB	309.962	0.127888	0.169193	0.755869	0.449728	0.604007
	LLNZ_RS05655_WP_011835019.1_		llmg_1111	gerCA	62.894	-0.488054	0.355052	-1.3746	0.169256	0.302039
	LLNZ_RS05660_WP_011835020.1_		llmg_1112		134.574	-0.227202	0.256883	-0.884457	0.37645	0.534628
	LLNZ_RS05665_WP_011835021.1_galU	galU	llmg_1113	galU	3273.25	0.389617	0.078268	4.97799	6.42477e-07	4.81055e-06
	LLNZ_RS05670_WP_011835022.1_		llmg_1114	gpsA	1832.96	-0.118812	0.0863522	-1.3759	0.168854	0.301921
	LLNZ_RS05675_WP_011835023.1_		llmg_1115		407.96	1.16181	0.149696	7.76111	8.41867e-15	1.45714e-13
	LLNZ_RS05680_WP_011835024.1_		llmg_1116	telA1	569.932	0.731736	0.128136	5.71062	1.12562e-08	1.1625e-07
	LLNZ_RS05685_WP_011835025.1_nagA	nagA	llmg_1117	nagA	1181.1	-0.369196	0.102187	-3.61295	0.000302731	0.00135325
	LLNZ_RS05695_WP_003131080.1_pfkA	pfkA	llmg_1118	pfk	5735.56	-0.069831	0.0698509	-0.999715	0.317448	0.479227
	LLNZ_RS05700_WP_011835026.1_pyk	pyk	llmg_1119	pyk	17532.2	0.202818	0.0638271	3.17762	0.0014849	0.0057506
	LLNZ_RS05705_WP_003131075.1_		llmg_1120	ldh	10825.9	0.267874	0.0747986	3.58128	0.00034192	0.00149706
	LLNZ_RS05710_WP_011676327.1_		llmg_1121	nupC	1097.61	-0.0919084	0.103782	-0.885587	0.37584	0.534628
	LLNZ_RS05715_WP_011835027.1_		llmg_1122	nupB	885.909	-0.579515	0.113752	-5.09455	3.49564e-07	2.73116e-06
	LLNZ_RS05720_WP_011835028.1_		llmg_1123	nupA	2084.45	-0.259332	0.0876188	-2.95977	0.00307865	0.0109987
	LLNZ_RS05725_WP_011835029.1_		llmg_1124		118.125	0.33591	0.275969	1.2172	0.223528	0.371925
	LLNZ_RS05730_WP_011835030.1_		llmg_1125	fbpA	285.728	0.24602	0.19642	1.25252	0.210379	0.354645
	LLNZ_RS05735_WP_011835031.1_		llmg_1126		50.6504	-0.0512607	0.397971	-0.128805	0.897512	0.941523
	LLNZ_RS13430__				1.94838	-1.56352	2.16703	-0.721503	0.4706	NA
	LLNZ_RS05745_WP_011835035.1_		llmg_1130		3.66145	-0.248072	1.49629	-0.165792	0.868321	NA
	LLNZ_RS05750_WP_011835036.1_		llmg_1131	panE	663.215	-0.161352	0.127061	-1.26988	0.204128	0.346054
	LLNZ_RS05755_WP_011835037.1_		llmg_1132	sbcD	84.882	0.361357	0.299299	1.20735	0.227299	0.376458
	LLNZ_RS05760_WP_011835038.1_		llmg_1133	sbcC	165.808	0.021521	0.219904	0.0978654	0.922039	0.958302
	LLNZ_RS05765_WP_011835039.1_		llmg_1134		74.1468	0.111393	0.33584	0.331684	0.740128	0.844451
	LLNZ_RS05770_WP_011835040.1_		llmg_1135		322.682	0.9573	0.17413	5.49763	3.84938e-08	3.719e-07
	LLNZ_RS05775_WP_011835041.1_		llmg_1136	mtsB	489.714	0.756379	0.14241	5.31126	1.08869e-07	9.31611e-07
	LLNZ_RS05780_WP_011835042.1_		llmg_1137	mtsC	360.748	0.0735878	0.160636	0.458103	0.646878	0.779116
	LLNZ_RS05785_WP_011835043.1_		llmg_1138	mtsA	754.858	-0.000335431	0.114838	-0.00292091	0.997669	0.998781
	LLNZ_RS05790_WP_011835044.1_		llmg_1139		11.5727	-0.237512	0.819155	-0.289948	0.771856	NA
	LLNZ_RS05795_WP_011835045.1_		llmg_1140		63.1418	-0.341112	0.353108	-0.966026	0.334031	0.496899
	LLNZ_RS05800_WP_011835046.1_		llmg_1141		0.961521	0.222879	2.78271	0.0800941	0.936162	NA
	LLNZ_RS05805_WP_003138385.1_				0	NA	NA	NA	NA	NA
	LLNZ_RS05810_WP_011835047.1_		llmg_1143		0.539289	-1.65391	3.54093	-0.467082	0.640441	NA
	LLNZ_RS05815_WP_102032791.1_				0	NA	NA	NA	NA	NA
	LLNZ_RS05825_WP_011835048.1_		llmg_1146		0	NA	NA	NA	NA	NA
	LLNZ_RS05830_WP_011835049.1_		llmg_1147		0.381538	-1.1627	4.0878	-0.284431	0.77608	NA
	LLNZ_RS05835_WP_011835050.1_		llmg_1148		3.25657	0.788979	1.57209	0.501865	0.615762	NA
	LLNZ_RS05840_WP_011835051.1_		llmg_1149	ocd	36.315	-0.329776	0.475262	-0.693882	0.487756	0.639313
	LLNZ_RS05845_WP_011835052.1_		llmg_1150		42.2589	-0.160734	0.42781	-0.375713	0.70713	0.822609
	LLNZ_RS05850_WP_011835053.1_		llmg_1151		138.801	-0.61924	0.248865	-2.48826	0.0128369	0.0382092
	LLNZ_RS05855_WP_014735012.1_		llmg_1152		20.7243	-0.557006	0.618133	-0.90111	0.36753	0.528784
	LLNZ_RS05860_WP_011835055.1_		llmg_1153	pabA	42.9078	-0.0300916	0.432689	-0.0695455	0.944555	0.971963
	LLNZ_RS05865_WP_011835056.1_pabB	pabB	llmg_1154	pabB	99.8799	-0.601895	0.297515	-2.02308	0.0430654	0.103878
	LLNZ_RS05870_WP_011835057.1_		llmg_1155		150.176	1.56447	0.237129	6.59753	4.18067e-11	5.44396e-10
	LLNZ_RS05875_WP_011835058.1_		llmg_1156		89.0837	0.569806	0.309689	1.83993	0.0657784	0.147203
	LLNZ_RS05885_WP_011835061.1_		llmg_1160		4.14023	0.456247	1.31894	0.34592	0.729402	NA
	LLNZ_RS05890_WP_011835062.1_		llmg_1161		2.79201	2.61889	1.69194	1.54786	0.121656	NA
	LLNZ_RS05895_WP_011835063.1_		llmg_1162		0.785586	0.230809	2.96009	0.0779736	0.937849	NA
	LLNZ_RS05900_WP_011835064.1_		llmg_1163		1.77478	-0.160331	2.0771	-0.0771898	0.938473	NA
	LLNZ_RS05905_WP_011835065.1_		llmg_1164		0.961521	0.222879	2.78271	0.0800941	0.936162	NA
	LLNZ_RS05910_WP_011835066.1_		llmg_1165		0.627835	0.952723	3.4669	0.274806	0.783465	NA
	LLNZ_RS05915_WP_011835067.1_		llmg_1166		0.157751	0.180313	4.96995	0.0362807	0.971059	NA
	LLNZ_RS05920_WP_011835069.1_		llmg_1168		0	NA	NA	NA	NA	NA
	LLNZ_RS05925_WP_011835070.1_		llmg_1169	aguA	2.45164	-0.906903	1.91628	-0.473263	0.636026	NA
	LLNZ_RS05930_WP_011835071.1_		llmg_1170		11.6209	0.302629	0.798373	0.379057	0.704646	NA
	LLNZ_RS05935_WP_011835072.1_		llmg_1171		313.819	-0.544955	0.168008	-3.24363	0.00118017	0.00465081
	LLNZ_RS05940_WP_011835073.1_		llmg_1172	rdrB	62.0412	-1.11162	0.380055	-2.92489	0.00344581	0.0120469
	LLNZ_RS05945_WP_011835074.1_		llmg_1173		71.5749	0.333444	0.325845	1.02332	0.306157	0.468772
	LLNZ_RS13150__				2.01992	-1.60751	2.20519	-0.728968	0.466021	NA
	LLNZ_RS05950_WP_011835075.1_		llmg_1174		88.1169	-0.279425	0.302694	-0.923126	0.355941	0.517079
	LLNZ_RS05955_WP_011835076.1_ylqF	ylqF	llmg_1175		367.819	-0.217566	0.160003	-1.35976	0.173905	0.308801
	LLNZ_RS05960_WP_011835077.1_		llmg_1176	rnhB	158.392	-0.0737254	0.224602	-0.328249	0.742723	0.84473
	LLNZ_RS05965_WP_011835078.1_		llmg_1177	gadR	93.8173	-0.951874	0.307039	-3.10017	0.00193408	0.00730156
	LLNZ_RS05970_WP_014735013.1_gadC	gadC	llmg_1178	gadC	15.4812	0.807905	0.696281	1.16031	0.245921	0.399928
	LLNZ_RS05975_WP_011835080.1_		llmg_1179	gadB	158.461	0.338867	0.222063	1.52599	0.127012	0.241014
	LLNZ_RS05980_WP_011835081.1_		llmg_1180		94.2421	0.478794	0.28582	1.67516	0.0939033	0.192851
	LLNZ_RS05985_WP_011835082.1_		llmg_1181	ilvE	1484.26	-0.20052	0.0929015	-2.15842	0.0308955	0.0787506
	LLNZ_RS05990_WP_011835083.1_		llmg_1182		6.90421	0.164335	1.03514	0.158756	0.873861	NA
	LLNZ_RS05995_WP_011835084.1_gltB	gltB	llmg_1183	gltB	222.422	0.277596	0.200735	1.3829	0.166696	0.299254
	LLNZ_RS06000_WP_011835085.1_		llmg_1184	gltD	80.2408	-0.646437	0.324478	-1.99224	0.0463451	0.110454
	LLNZ_RS06005_WP_011835086.1_lysA	lysA	llmg_1185	lysA	920.387	-0.151415	0.109291	-1.38543	0.165921	0.298161
	LLNZ_RS06010_WP_003130191.1_		llmg_1186		2217.08	0.0401604	0.0901646	0.445412	0.656022	0.785391
	LLNZ_RS06015_WP_011835087.1_racE	racE	llmg_1187	murI	154.201	-0.734644	0.235413	-3.12066	0.00180445	0.00686991
	LLNZ_RS06020_WP_011835088.1_		llmg_1188		530.289	0.000160469	0.137554	0.00116659	0.999069	0.999625
	LLNZ_RS06025_WP_011676207.1_		llmg_1189		250.951	-0.513848	0.193336	-2.6578	0.00786535	0.0251049
	LLNZ_RS06030_WP_011835089.1_		llmg_1190		73.346	-1.40615	0.353473	-3.9781	6.94667e-05	0.000360785
	LLNZ_RS06035_WP_011835090.1_xerD	xerD	llmg_1191	xerD2	102.097	-0.227789	0.279698	-0.814408	0.415411	0.57453
	LLNZ_RS06040_WP_011835091.1_		llmg_1192	scpA	75.1882	-0.447228	0.327977	-1.3636	0.172694	0.307259
	LLNZ_RS06045_WP_011676203.1_		llmg_1193	scpB	132.468	-0.505033	0.255719	-1.97495	0.0482736	0.113842
	LLNZ_RS06050_WP_014735014.1_		llmg_1194	rluB	738.024	-0.428633	0.118522	-3.61648	0.000298632	0.00133826
	LLNZ_RS06055_WP_011835093.1_		llmg_1195		99.5704	0.37016	0.279712	1.32336	0.185715	0.324009
	LLNZ_RS06060_WP_011835094.1_		llmg_1196		0.742897	-2.10431	3.17718	-0.662319	0.507767	NA
	LLNZ_RS06065_WP_011835095.1_		llmg_1197		2.44415	-0.686996	1.77802	-0.386383	0.699213	NA
	LLNZ_RS06070__		llmg_1198		0.223787	-0.414705	4.91138	-0.0844376	0.932709	NA
	LLNZ_RS06075_WP_011835097.1_		llmg_1200		0.966684	-2.49284	2.83355	-0.879758	0.378991	NA
	LLNZ_RS06080_WP_011835098.1_		llmg_1201		2.10847	-0.305833	1.90832	-0.160263	0.872674	NA
	LLNZ_RS06085_WP_011835099.1_		llmg_1202		125.18	-0.456526	0.273108	-1.6716	0.0946042	0.193406
	LLNZ_RS06090_WP_011835100.1_		llmg_1203		102.741	-0.504665	0.308359	-1.63662	0.101711	0.204445
	LLNZ_RS06095_WP_011676198.1_		llmg_1204	hdiR	264.726	-0.510698	0.182634	-2.79629	0.0051693	0.0172662
	LLNZ_RS06100_WP_011835101.1_		llmg_1205		52.7702	-0.478838	0.389204	-1.2303	0.218584	0.365052
	LLNZ_RS06105__				0	NA	NA	NA	NA	NA
	LLNZ_RS06110_WP_011676195.1_rplJ		llmg_1207	rplJ	8668.89	0.287369	0.0768631	3.73871	0.000184965	0.00086784
	LLNZ_RS06115_WP_011676194.1_rplL	rplL	llmg_1208	rplL	15368.4	0.106522	0.0723644	1.47202	0.141016	0.262149
	LLNZ_RS06120_WP_011835102.1_		llmg_1209	rmaX	1.36324	-0.79433	2.46635	-0.322067	0.747402	NA
	LLNZ_RS06125_WP_011835103.1_		llmg_1210		8.78622	-0.503422	0.936447	-0.537588	0.590862	NA
	LLNZ_RS06130_WP_011835104.1_		llmg_1211		4.25962	0.230671	1.32201	0.174485	0.861484	NA
	LLNZ_RS06150_WP_011835107.1_thiM	thiM	llmg_1216	thiM	24.2279	-0.033207	0.565096	-0.0587635	0.95314	0.976507
	LLNZ_RS06155_WP_011835108.1_thiD	thiD	llmg_1217	thiD1	20.6349	-0.619123	0.626379	-0.988416	0.322949	0.484828
	LLNZ_RS06160_WP_011835109.1_thiE		llmg_1218	thiE	15.7793	0.379062	0.686983	0.551778	0.581101	0.721159
	LLNZ_RS13175_WP_021037287.1_				26.4629	-0.226119	0.554686	-0.407653	0.683529	0.804342
	LLNZ_RS06165_WP_011835110.1_dltA	dltA	llmg_1219	dltA	840.955	-0.229167	0.114199	-2.00673	0.0447785	0.107146
	LLNZ_RS06170_WP_011835111.1_dltB	dltB	llmg_1220	dltB	116.86	-0.466362	0.264787	-1.76127	0.0781928	0.167078
	LLNZ_RS06175_WP_011676184.1_dltC	dltC	llmg_1221	dltC	355.794	0.78806	0.154122	5.11324	3.16687e-07	2.4851e-06
	LLNZ_RS06180_WP_011676183.1_dltD	dltD	llmg_1222	dltD	138.233	-0.216053	0.247334	-0.873528	0.382375	0.539771
	LLNZ_RS06185_WP_011835112.1_mgtA	mgtA	llmg_1223	mgtA	186.973	0.858239	0.2182	3.93328	8.37951e-05	0.000430304
	LLNZ_RS06190_WP_011835113.1_		llmg_1224		151.612	-0.0394635	0.235446	-0.167612	0.866889	0.926581
	LLNZ_RS06195_WP_011835114.1_metE	metE	llmg_1225	metE	32.7321	0.12205	0.492813	0.24766	0.804398	0.885725
	LLNZ_RS06200_WP_011835115.1_metF	metF	llmg_1226	metF	3.56541	-0.707274	1.47338	-0.480036	0.631202	NA
	LLNZ_RS06205_WP_011835116.1_		llmg_1227	aroH	265.997	0.93317	0.174379	5.3514	8.72778e-08	7.68815e-07
	LLNZ_RS06210_WP_041931188.1_				2.05745	1.34301	1.89593	0.708365	0.478719	NA
	LLNZ_RS06215_WP_011835119.1_		llmg_1230		9.76076	-0.0665599	0.882543	-0.0754183	0.939882	NA
	LLNZ_RS13180_WP_102032792.1_				0	NA	NA	NA	NA	NA
	LLNZ_RS06230__				0.111893	0.431345	4.98516	0.0865258	0.931048	NA
	LLNZ_RS06235_WP_102032782.1_				0	NA	NA	NA	NA	NA
	LLNZ_RS06245_WP_155725125.1_				0.691877	1.7814	3.44712	0.516778	0.605311	NA
	LLNZ_RS06250_WP_011835121.1_		llmg_1235		23.7354	-0.651346	0.577886	-1.12712	0.259692	0.415554
	LLNZ_RS06255_WP_011835122.1_		llmg_1236		0.80377	0.882132	2.99752	0.294287	0.768539	NA
	LLNZ_RS06260_WP_011835123.1_		llmg_1237	ceo	2.35476	0.4526	1.75722	0.257567	0.796741	NA
	LLNZ_RS06265_WP_011835124.1_				1.54783	1.839	2.3651	0.777555	0.436831	NA
	LLNZ_RS06270_WP_014735018.1_		llmg_pseudo_39		114.196	0.241598	0.262601	0.920021	0.357562	0.518595
	LLNZ_RS06275_WP_011835125.1_		llmg_1240		20.2485	-0.270431	0.63422	-0.4264	0.669817	0.793953
	LLNZ_RS06285_WP_011835128.1_		llmg_1243		24.692	0.490638	0.546728	0.897407	0.369502	0.530511
	LLNZ_RS06290_WP_011835129.1_		llmg_1244		21.3471	-1.10684	0.635514	-1.74165	0.0815703	0.172044
	LLNZ_RS06295_WP_011835130.1_		llmg_1245		11.1843	0.463711	0.862325	0.537745	0.590753	NA
	LLNZ_RS06300_WP_011835131.1_		llmg_1246	arsR	13.3984	0.995315	0.746535	1.33325	0.182451	NA
	LLNZ_RS06305_WP_011835132.1_arsD	arsD	llmg_1247	arsD	48.0006	0.328187	0.405726	0.808889	0.418579	0.577716
	LLNZ_RS06310_WP_011835133.1_arsA	arsA	llmg_1248	arsA	72.6963	0.107232	0.323065	0.33192	0.73995	0.844451
	LLNZ_RS06315_WP_011835134.1_		llmg_1249		68.1767	-0.0948737	0.341916	-0.277476	0.781414	0.871838
	LLNZ_RS06320_WP_011835135.1_arsB	arsB	llmg_1250		40.8202	0.704442	0.470497	1.49723	0.134334	0.251981
	LLNZ_RS06325_WP_011835136.1_		llmg_1251		7.72147	-0.874225	1.04916	-0.833261	0.404697	NA
	LLNZ_RS06330_WP_011835137.1_		llmg_1252		133.643	-0.0821514	0.248616	-0.330435	0.741071	0.844455
	LLNZ_RS06335_WP_014735020.1_				11.3698	0.724709	0.802237	0.90336	0.366335	NA
	LLNZ_RS06340_WP_011835138.1_		llmg_1253		46.4647	0.184726	0.401141	0.460503	0.645155	0.777561
	LLNZ_RS06350_WP_011835139.1_		llmg_1254		0.493431	-1.53794	3.68353	-0.417518	0.676299	NA
	LLNZ_RS06355_WP_003132324.1_		llmg_1255	cspC	46.7123	-5.0544	0.928267	-5.44499	5.18091e-08	4.8744e-07
	LLNZ_RS06360_WP_011835124.1_				1.859	0.0154588	1.9502	0.00792679	0.993675	NA
	LLNZ_RS06365_WP_011835140.1_		llmg_1257		988.048	0.321979	0.115301	2.79251	0.00523015	0.0174371
	LLNZ_RS06370_WP_011835141.1_amaP	amaP	llmg_1258		249.333	0.742329	0.181654	4.0865	4.37924e-05	0.000236321
	LLNZ_RS06375_WP_011835142.1_		llmg_1259		78.8685	-0.276637	0.323526	-0.855069	0.392513	0.550621
	LLNZ_RS06380_WP_011835143.1_		llmg_1260		826.385	0.394186	0.112722	3.49698	0.000470558	0.00202295
	LLNZ_RS06385_WP_003331414.1_istB				0	NA	NA	NA	NA	NA
	LLNZ_RS06390_WP_003331415.1_istA				0	NA	NA	NA	NA	NA
	LLNZ_RS06395__		llmg_1263		0	NA	NA	NA	NA	NA
	LLNZ_RS06400__				0	NA	NA	NA	NA	NA
	LLNZ_RS06410__				0	NA	NA	NA	NA	NA
	LLNZ_RS06415__				3.42934	1.56367	1.47496	1.06014	0.28908	NA
	LLNZ_RS06425__		llmg_1267		0.915664	0.354923	2.82121	0.125805	0.899886	NA
	LLNZ_RS06430__		llmg_pseudo_41	ceo2	0.539289	-1.65391	3.54093	-0.467082	0.640441	NA
	LLNZ_RS06435_WP_011835147.1_xerS	xerS	llmg_1268		4.19875	-0.43398	1.39089	-0.312015	0.755029	NA
	LLNZ_RS06440_WP_011835148.1_		llmg_1269		83.2136	-0.836603	0.322448	-2.59454	0.00947184	0.0296015
	LLNZ_RS06445_WP_011835149.1_xerS	xerS	llmg_1270		170.037	-0.738756	0.228254	-3.23655	0.00120983	0.00475726
	LLNZ_RS06450_WP_011835150.1_trmFO	trmFO	llmg_1271	gidC	876.987	0.0274786	0.131243	0.209371	0.834158	0.906826
	LLNZ_RS06455_WP_011835151.1_topA	topA	llmg_1272	topA	775.049	0.575153	0.117766	4.88386	1.0403e-06	7.53798e-06
	LLNZ_RS06460_WP_011835152.1_dprA	dprA	llmg_1273	smf	0.869806	0.513991	3.06719	0.167577	0.866916	NA
	LLNZ_RS06465_WP_011835153.1_		llmg_1274	aldR	142.849	1.14422	0.240824	4.75128	2.02134e-06	1.40245e-05
	LLNZ_RS06470_WP_011835154.1_budA	budA	llmg_1275	aldB	899.201	0.838357	0.110993	7.55323	4.24589e-14	6.81237e-13
	LLNZ_RS06475_WP_011835155.1_ilvA	ilvA	llmg_1276	ilvA	14.3172	0.4853	0.741259	0.654697	0.512663	NA
	LLNZ_RS06480_WP_011835156.1_ilvC	ilvC	llmg_1277	ilvC	74.7531	0.394484	0.327869	1.20318	0.228908	0.378425
	LLNZ_RS06485_WP_011835157.1_ilvN	ilvN	llmg_1278	ilvN	4.74556	0.013585	1.24662	0.0108974	0.991305	NA
	LLNZ_RS06490_WP_011835158.1_		llmg_1279	ilvB	15.2942	0.133359	0.698719	0.190862	0.848634	0.915913
	LLNZ_RS06495_WP_011835159.1_ilvD	ilvD	llmg_1280	ilvD	40.1985	0.426937	0.427999	0.997519	0.318513	0.480174
	LLNZ_RS06500_WP_014735027.1_		llmg_1281		0.473253	-1.45033	4.12513	-0.351584	0.725151	NA
	LLNZ_RS06505_WP_011835161.1_leuD	leuD	llmg_1282	leuD	0.989195	-0.351004	2.74254	-0.127985	0.898161	NA
	LLNZ_RS06510_WP_011835162.1_		llmg_1283		2.15199	-1.75236	2.10806	-0.831263	0.405825	NA
	LLNZ_RS06515_WP_011835163.1_leuC	leuC	llmg_1284	leuC	4.36085	0.821347	1.31734	0.623489	0.532963	NA
	LLNZ_RS06520__leuB	leuB	llmg_pseudo_42	leuB	1.21298	-0.833618	2.51442	-0.331535	0.74024	NA
	LLNZ_RS06530_WP_011835164.1_		llmg_1287		774.68	0.03034	0.113687	0.266874	0.789566	0.877459
	LLNZ_RS06535_WP_011835165.1_		llmg_1288	hisK	2.35759	-2.10393	2.05549	-1.02357	0.30604	NA
	LLNZ_RS06540_WP_011835166.1_		llmg_1289	hisI	25.3808	-0.142604	0.556084	-0.256443	0.797609	0.882033
	LLNZ_RS06545_WP_011835167.1_hisF	hisF	llmg_1290	hisF	22.2843	-0.190795	0.587472	-0.324773	0.745353	0.846114
	LLNZ_RS06550_WP_011835168.1_hisA	hisA	llmg_1291	hisA	11.3564	0.113659	0.810419	0.140248	0.888464	NA
	LLNZ_RS06555_WP_011835169.1_hisH	hisH	llmg_1292	hisH	10.7733	-0.332829	0.850525	-0.391322	0.695559	NA
	LLNZ_RS06560_WP_011835170.1_		llmg_1293		8.98749	-0.846024	0.947343	-0.893049	0.371831	NA
	LLNZ_RS06565_WP_011835171.1_hisB	hisB	llmg_1294	hisB	12.9806	-0.630393	0.780731	-0.807439	0.419413	NA
	LLNZ_RS06570_WP_011835172.1_hisD	hisD	llmg_1295	hisD	29.9082	-0.461165	0.517093	-0.891841	0.372478	0.532094
	LLNZ_RS06575_WP_011835173.1_hisG		llmg_1296	hisG	3.67563	2.03675	1.48128	1.375	0.169133	NA
	LLNZ_RS06585_WP_011835174.1_		llmg_1297	hisZ	28.4341	0.2314	0.513655	0.450498	0.652352	0.782561
	LLNZ_RS06590_WP_011835175.1_hisC		llmg_1298	hisC	9.95051	0.00680751	0.860939	0.00790707	0.993691	NA
	LLNZ_RS06605_WP_011835178.1_		llmg_1301		32.9416	0.451416	0.47405	0.952253	0.340969	0.501819
	LLNZ_RS06610_WP_011835179.1_		llmg_1302		2.69327	-2.33503	1.99016	-1.17329	0.240681	NA
	LLNZ_RS06615_WP_011835180.1_		llmg_1303		39.6027	0.550264	0.436892	1.2595	0.207851	0.351149
	LLNZ_RS06620_WP_011835181.1_rnr	rnr	llmg_1304	vacB2	673.494	-0.212496	0.131627	-1.61438	0.106446	0.210896
	LLNZ_RS06625_WP_011835182.1_		llmg_1305		0	NA	NA	NA	NA	NA
	LLNZ_RS06630_WP_014735030.1_		llmg_1306		86.6681	0.00554797	0.304746	0.0182052	0.985475	0.991545
	LLNZ_RS13615_WP_014735031.1_				0	NA	NA	NA	NA	NA
	LLNZ_RS06635_WP_011835185.1_alsS	alsS	llmg_1309	als	815.713	0.235744	0.112992	2.08638	0.0369441	0.0915704
	LLNZ_RS06640_WP_011835186.1_		llmg_1310		487.897	0.589645	0.134811	4.37388	1.22059e-05	7.38516e-05
	LLNZ_RS06645_WP_011835187.1_		llmg_1311		237.582	-0.219897	0.187417	-1.1733	0.240675	0.393074
	LLNZ_RS06650_WP_011835188.1_		llmg_1313		40.5926	-0.559809	0.443679	-1.26174	0.207041	0.350662
	LLNZ_RS06655_WP_011835189.1_		llmg_1314		606.028	-0.245964	0.128968	-1.90717	0.0564983	0.129334
	LLNZ_RS06660_WP_011835190.1_rlmD	rlmD	llmg_1315		686.861	0.0224304	0.121906	0.183997	0.854016	0.918766
	LLNZ_RS06665_WP_011835191.1_		llmg_1316		62.1581	0.290886	0.349589	0.832081	0.405363	0.564243
	LLNZ_RS06670_WP_011835192.1_		llmg_1317		2325.4	-0.459955	0.0865986	-5.31135	1.08818e-07	9.31611e-07
	LLNZ_RS06675_WP_011835193.1_		llmg_1318		24.6541	-0.176696	0.587049	-0.30099	0.763422	0.860109
	LLNZ_RS06680_WP_003138385.1_				0	NA	NA	NA	NA	NA
	LLNZ_RS06695_WP_011835195.1_		llmg_1321		53.5667	-0.0317842	0.390652	-0.0813618	0.935154	0.966965
	LLNZ_RS06700_WP_011835196.1_		llmg_1322		13.1343	1.10599	0.749466	1.4757	0.140023	NA
	LLNZ_RS06705__				3.82707	1.50689	1.4024	1.07451	0.282593	NA
	LLNZ_RS06710_WP_003138385.1_				0	NA	NA	NA	NA	NA
	LLNZ_RS06715__		llmg_1324		0.515942	1.81703	3.8	0.478164	0.632533	NA
	LLNZ_RS06720_WP_011835198.1_		llmg_1325	potD	437.82	0.792853	0.144125	5.50115	3.7733e-08	3.67466e-07
	LLNZ_RS06725_WP_011835199.1_		llmg_1326	potC	330.627	0.316792	0.160147	1.97813	0.0479139	0.113291
	LLNZ_RS06730_WP_011835200.1_		llmg_1327	potB	184.913	0.175745	0.217788	0.806958	0.419691	0.578806
	LLNZ_RS06735_WP_011835201.1_		llmg_1328	potA	645.808	0.0199824	0.124958	0.159912	0.87295	0.927848
	LLNZ_RS06740_WP_011835202.1_murB	murB	llmg_1329	murB	866.44	-0.584813	0.112626	-5.1925	2.0749e-07	1.69482e-06
	LLNZ_RS06745_WP_011835203.1_niaX	niaX	llmg_1330		1707.74	-0.0288457	0.0972332	-0.296665	0.766722	0.862202
	LLNZ_RS06750_WP_011835204.1_thrB		llmg_1331	thrB	320.187	-0.1862	0.166574	-1.11782	0.263644	0.420753
	LLNZ_RS06755_WP_011835205.1_		llmg_1332	hom	768.548	0.124338	0.113612	1.09441	0.273775	0.433473
	LLNZ_RS06760_WP_011835206.1_		llmg_1333	dukB	144.385	-0.525884	0.239541	-2.19538	0.0281364	0.0729596
	LLNZ_RS06765_WP_011835207.1_		llmg_1334	folC	263.956	-0.42426	0.181108	-2.34258	0.0191509	0.0526211
	LLNZ_RS06770_WP_011835208.1_		llmg_1335		42.6835	-0.0592116	0.427337	-0.138559	0.889798	0.937811
	LLNZ_RS06775_WP_011835209.1_folP	folP	llmg_1336	folP	311.273	-0.725392	0.170943	-4.24347	2.20087e-05	0.000126762
	LLNZ_RS06780_WP_011835210.1_folE	folE	llmg_1337	folE	313.117	-0.569575	0.168923	-3.37181	0.00074676	0.003092
	LLNZ_RS06785_WP_011835211.1_folB	folB	llmg_1338	folB	160.654	0.388311	0.22023	1.76321	0.0778653	0.166576
	LLNZ_RS06790_WP_011676272.1_yihA		llmg_1339	engB	516.842	-0.805066	0.1391	-5.78767	7.13681e-09	7.58867e-08
	LLNZ_RS06795_WP_011835212.1_clpX	clpX	llmg_1340	clpX	999.475	0.0213978	0.103843	0.206058	0.836745	0.908941
	LLNZ_RS06800_WP_003132101.1_				54.3129	0.439669	0.373639	1.17672	0.239306	0.391295
	LLNZ_RS06805_WP_011835213.1_		llmg_1342	dfrA	402.948	-0.447282	0.164612	-2.71719	0.00658378	0.0212789
	LLNZ_RS06810_WP_014735036.1_		llmg_1343	spoU	108.732	1.46283	0.268363	5.45093	5.01076e-08	4.73912e-07
	LLNZ_RS06820_WP_011835216.1_		llmg_1345	pbuX	62.5643	0.0272379	0.350322	0.0777512	0.938026	0.968754
	LLNZ_RS06825_WP_011835217.1_		llmg_1346	xpt	145.15	0.913593	0.237285	3.85019	0.000118028	0.000577536
	LLNZ_RS06830_WP_011835218.1_				0	NA	NA	NA	NA	NA
	LLNZ_RS06835_WP_011835219.1_				0	NA	NA	NA	NA	NA
	LLNZ_RS06840_WP_011835220.1_		llmg_1349		1030.45	0.159886	0.10235	1.56215	0.118252	0.228242
	LLNZ_RS06845_WP_011835221.1_		llmg_1350	telC	2358	-0.407468	0.0939527	-4.33695	1.44476e-05	8.56844e-05
	LLNZ_RS06850_WP_011835222.1_		llmg_1351	telB	3038.03	-0.0375471	0.076509	-0.490754	0.623601	0.761284
	LLNZ_RS06855_WP_011835223.1_		llmg_1352	telA	3780.08	0.0856488	0.0750061	1.14189	0.253499	0.408921
	LLNZ_RS06860_WP_011835224.1_		llmg_1353		3549.63	-0.046717	0.0768207	-0.60813	0.543101	0.686032
	LLNZ_RS06865_WP_014735037.1_		llmg_1354		626.353	0.150576	0.126804	1.18746	0.235044	0.385647
	LLNZ_RS06870_WP_011835226.1_		llmg_1355		264.479	-0.325791	0.185645	-1.75491	0.0792742	0.168987
	LLNZ_RS06875_WP_011835227.1_		llmg_1356		1338.4	-0.161815	0.0967381	-1.67271	0.0943838	0.193395
	LLNZ_RS06880_WP_011835228.1_		llmg_1357		726.394	-0.415375	0.124936	-3.32469	0.000885167	0.00359062
	LLNZ_RS06885_WP_011835229.1_		llmg_1358		827.427	-0.480535	0.115516	-4.1599	3.18384e-05	0.000175502
	LLNZ_RS13195__				0.111893	0.431345	4.98516	0.0865258	0.931048	NA
	LLNZ_RS13200__				0.157751	0.180313	4.96995	0.0362807	0.971059	NA
	LLNZ_RS06890_WP_011835218.1_				0	NA	NA	NA	NA	NA
	LLNZ_RS06895_WP_011835219.1_				0	NA	NA	NA	NA	NA
	LLNZ_RS06900_WP_011835230.1_xerS	xerS	llmg_1361		60.1755	-0.553571	0.364632	-1.51816	0.128973	0.243963
	LLNZ_RS06905_WP_011835231.1_		llmg_1362		80.501	-0.995773	0.331785	-3.00126	0.00268867	0.00978481
	LLNZ_RS13205_WP_158297015.1_				0	NA	NA	NA	NA	NA
	LLNZ_RS06915_WP_011835232.1_		llmg_1364		1.77478	-0.160331	2.0771	-0.0771898	0.938473	NA
	LLNZ_RS06920_WP_011835233.1_		llmg_1365		46.3376	-0.38739	0.412975	-0.938046	0.348221	0.509156
	LLNZ_RS06925_WP_011835234.1_		llmg_1366		15.6524	0.216595	0.686319	0.31559	0.752314	0.851864
	LLNZ_RS06930_WP_088792927.1_				0	NA	NA	NA	NA	NA
	LLNZ_RS06940_WP_011835235.1_		llmg_1369		79.7824	-0.00732751	0.317366	-0.0230885	0.98158	0.989287
	LLNZ_RS06945__				18.8283	0.651627	0.63809	1.02121	0.307153	0.469748
	LLNZ_RS06950_WP_011835237.1_		llmg_1371	matR	14.3641	-0.648903	0.74213	-0.874379	0.381912	NA
	LLNZ_RS06960_WP_011835238.1_	mobC	llmg_1373		10.2834	0.442364	0.838622	0.527489	0.597854	NA
	LLNZ_RS06965_WP_011835239.1_		llmg_1374	ltrE	15.7973	-1.00776	0.749422	-1.34472	0.178717	0.313764
	LLNZ_RS06970_WP_011835240.1_		llmg_1375	ltrD	42.1865	0.0928624	0.427769	0.217085	0.828142	0.903016
	LLNZ_RS06975_WP_011835241.1_		llmg_1376	ltrC	105.101	0.029358	0.28158	0.104262	0.916962	0.954129
	LLNZ_RS06980_WP_011835242.1_		llmg_1377		157.667	0.0923607	0.244395	0.377916	0.705493	0.82216
	LLNZ_RS06985_WP_011835243.1_		llmg_1378		51.041	0.328806	0.384112	0.856018	0.391988	0.550314
	LLNZ_RS06990_WP_011835244.1_		llmg_1379		54.8206	0.197723	0.370063	0.534296	0.593137	0.734068
	LLNZ_RS06995_WP_011835245.1_		llmg_1381		24.1183	0.487603	0.55973	0.87114	0.383678	0.541184
	LLNZ_RS07000_WP_011835246.1_		llmg_1382		75.1045	-0.505796	0.329547	-1.53482	0.124827	0.23737
	LLNZ_RS07005_WP_011835247.1_		llmg_1383	traD	36.0524	-0.938236	0.47978	-1.95556	0.0505176	0.117743
	LLNZ_RS07010_WP_011835248.1_		llmg_1384		20.9764	-0.0297257	0.600156	-0.0495299	0.960497	0.979838
	LLNZ_RS07015_WP_011835249.1_		llmg_1385		29.1149	0.582876	0.510385	1.14203	0.253441	0.408921
	LLNZ_RS07020_WP_011835250.1_		llmg_1386		164.84	0.02432	0.220727	0.110181	0.912266	0.951169
	LLNZ_RS07025_WP_011835251.1_		llmg_1387		45.4188	0.512864	0.403346	1.27152	0.203542	0.345388
	LLNZ_RS07030_WP_011835252.1_		llmg_1388		75.349	-0.204977	0.323919	-0.632804	0.526861	0.67082
	LLNZ_RS07035_WP_011835253.1_		llmg_1389		8.27576	0.0667051	1.01015	0.0660348	0.94735	NA
	LLNZ_RS07040_WP_011835254.1_		llmg_1390		44.0045	-0.177807	0.417569	-0.425815	0.670243	0.793953
	LLNZ_RS07045_WP_041931300.1_		llmg_1391		279.928	-0.147308	0.176045	-0.836762	0.402726	0.561878
	LLNZ_RS07050_WP_011835256.1_		llmg_1392		71.2583	0.7408	0.326425	2.26943	0.023242	0.0623272
	LLNZ_RS07055_WP_011835257.1_		llmg_1393		35.1281	0.114829	0.461669	0.248726	0.803573	0.885359
	LLNZ_RS07060_WP_014735045.1_				85.105	0.840543	0.296361	2.83621	0.0045652	0.0154204
	LLNZ_RS07065_WP_011835258.1_		llmg_1395		47.0898	0.0755786	0.403663	0.187232	0.851479	0.917331
	LLNZ_RS07070_WP_011835261.1_		llmg_1398	cluA	867.192	-0.0702809	0.11102	-0.633045	0.526704	0.67082
	LLNZ_RS07075_WP_011835262.1_		llmg_1399		452.249	0.596847	0.142225	4.19649	2.71079e-05	0.000152705
	LLNZ_RS07080_WP_011835263.1_		llmg_1400		24.6454	-0.160842	0.55627	-0.289144	0.772471	0.865418
	LLNZ_RS07085_WP_014735047.1_				30.2041	0.41329	0.497781	0.830265	0.406389	0.565233
	LLNZ_RS07090_WP_011835264.1_		llmg_1402		111.349	0.861177	0.261934	3.28777	0.00100985	0.00406884
	LLNZ_RS07095_WP_011835265.1_		llmg_1403		1.03272	-2.59711	2.75918	-0.941262	0.346571	NA
	LLNZ_RS07100_WP_014735048.1_				2.26305	0.561946	1.75018	0.32108	0.74815	NA
	LLNZ_RS13620_WP_014735049.1_				11.3943	0.87133	0.793352	1.09829	0.272079	NA
	LLNZ_RS07105_WP_011835266.1_		llmg_1406		26.3901	0.347474	0.544137	0.638578	0.523097	0.669867
	LLNZ_RS07110_WP_011835267.1_		llmg_1407		11.6367	-0.200326	0.807904	-0.247957	0.804168	NA
	LLNZ_RS07115_WP_011835268.1_		llmg_1408		0.427395	-1.31123	3.91512	-0.334916	0.737689	NA
	LLNZ_RS07120_WP_011835269.1_		llmg_1409		61.1234	0.545387	0.354985	1.53636	0.124449	0.236901
	LLNZ_RS07125_WP_011835270.1_		llmg_1410		31.8758	-0.0824477	0.493375	-0.16711	0.867284	0.926581
	LLNZ_RS07130_WP_011835271.1_		llmg_1411		101.598	0.499569	0.276407	1.80737	0.0707046	0.156281
	LLNZ_RS07135_WP_011835272.1_guaC	guaC	llmg_1412	guaC	188.512	-0.647045	0.213318	-3.03325	0.00241939	0.0089091
	LLNZ_RS07140_WP_011835273.1_		llmg_1413		27.8283	-0.758801	0.545417	-1.39123	0.164156	0.296172
	LLNZ_RS07145_WP_011835274.1_		llmg_1414	nagD	691.915	0.151172	0.118349	1.27734	0.201482	0.343453
	LLNZ_RS07150_WP_011835275.1_		llmg_1415		400.087	-0.0969447	0.151874	-0.638325	0.523262	0.669867
	LLNZ_RS07155_WP_011676252.1_		llmg_1416		503.019	-0.106289	0.137309	-0.774087	0.43888	0.593875
	LLNZ_RS07160_WP_011835276.1_		llmg_1417		46.5185	0.0856282	0.405992	0.210911	0.832957	0.906554
	LLNZ_RS07165_WP_011835277.1_hemW		llmg_1418	hemN	125.283	-0.285325	0.258261	-1.10479	0.26925	0.4278
	LLNZ_RS07170_WP_011835278.1_		llmg_1419		91.5984	-0.500206	0.300561	-1.66424	0.0960644	0.195566
	LLNZ_RS07175_WP_011835279.1_		llmg_1420		60.3736	-1.39881	0.38742	-3.61057	0.000305522	0.00135897
	LLNZ_RS07185_WP_011835281.1_		llmg_1422	pacA	160.44	-0.13792	0.224217	-0.615118	0.538477	0.6824
	LLNZ_RS07190_WP_011835282.1_tpiA		llmg_1424	tpiA	9267.43	0.0663379	0.0672871	0.985893	0.324186	0.486278
	LLNZ_RS07195_WP_011835283.1_		llmg_1425		123.837	-0.688452	0.260209	-2.64576	0.00815071	0.0258778
	LLNZ_RS07200_WP_011835284.1_		llmg_1426		120.923	-0.233776	0.25649	-0.911444	0.362062	0.52301
	LLNZ_RS07205_WP_011835285.1_murQ	murQ	llmg_1427		83.954	-0.54094	0.317253	-1.70508	0.0881804	0.182558
	LLNZ_RS07210_WP_011835286.1_		llmg_1428		59.6711	-0.0437274	0.360899	-0.121162	0.903562	0.945112
	LLNZ_RS07215_WP_011676241.1_		llmg_1429	ldhX	657.154	-0.413435	0.125948	-3.28259	0.00102858	0.00411662
	LLNZ_RS07220_WP_011835287.1_		llmg_1430	ribC	419.83	-0.164119	0.153962	-1.06597	0.286437	0.448099
	LLNZ_RS07225_WP_011835288.1_truB	truB	llmg_1431	truB	297.318	-0.0238126	0.17109	-0.139181	0.889307	0.937811
	LLNZ_RS07230_WP_011835289.1_		llmg_1432		654.215	-0.394343	0.138883	-2.83938	0.0045201	0.0152968
	LLNZ_RS13450_WP_041931303.1_		llmg_1433		2.44847	0.0629004	1.78386	0.0352608	0.971872	NA
	LLNZ_RS13460__		llmg_1433		0	NA	NA	NA	NA	NA
	LLNZ_RS13465__				0.157751	0.180313	4.96995	0.0362807	0.971059	NA
	LLNZ_RS07250_WP_011835291.1_		llmg_1434		14.6407	-0.173022	0.731361	-0.236575	0.812986	NA
	LLNZ_RS07255__		llmg_1435		1.61187	2.34685	2.15053	1.09129	0.275146	NA
	LLNZ_RS07260_WP_088792927.1_				0	NA	NA	NA	NA	NA
	LLNZ_RS07270_WP_014735056.1_		llmg_1440		74.0859	-0.556783	0.336005	-1.65707	0.0975054	0.197762
	LLNZ_RS07275_WP_011835294.1_		llmg_1441	frdC	3642.22	0.242251	0.0763284	3.1738	0.00150458	0.00580201
	LLNZ_RS07280_WP_011835295.1_		llmg_1442		352.563	-0.0994524	0.156931	-0.633734	0.526255	0.67082
	LLNZ_RS07290_WP_011835296.1_		llmg_1444	mutX	27.0047	-0.683916	0.551503	-1.2401	0.21494	0.361317
	LLNZ_RS07295_WP_011835297.1_pcrA	pcrA	llmg_1445	pcrA	766.602	-0.210054	0.117327	-1.79033	0.0734004	0.160383
	LLNZ_RS07300_WP_011835298.1_		llmg_1446		30.2576	0.0248501	0.505001	0.0492079	0.960754	0.979838
	LLNZ_RS07305_WP_011835299.1_		llmg_1447		23.2582	-0.37394	0.60869	-0.614336	0.538993	0.682573
	LLNZ_RS07310_WP_011835300.1_		llmg_1448		172.617	-0.0346928	0.219367	-0.15815	0.874339	0.928049
	LLNZ_RS07315_WP_011835301.1_		llmg_1449	srtA	122.843	-0.105658	0.271288	-0.389468	0.69693	0.816417
	LLNZ_RS07320_WP_011835302.1_		llmg_1450	apbE	277.432	-0.293403	0.180251	-1.62774	0.10358	0.206585
	LLNZ_RS07325_WP_014735057.1_gyrA	gyrA	llmg_1451	gyrA	1492.57	-0.154956	0.0959676	-1.61467	0.106381	0.210896
	LLNZ_RS07330_WP_011835304.1_		llmg_1452		1934.06	-0.324138	0.0887717	-3.65137	0.000260847	0.00117774
	LLNZ_RS07335_WP_011835305.1_		llmg_1453		819.626	-0.13708	0.112799	-1.21525	0.224269	0.372469
	LLNZ_RS07340_WP_011835306.1_		llmg_1454		8.64699	-0.0360591	0.939236	-0.038392	0.969375	NA
	LLNZ_RS07345_WP_011835307.1_		llmg_1455	bglA2	4.16791	0.286842	1.31061	0.218861	0.826758	NA
	LLNZ_RS07350_WP_011835308.1_		llmg_1456	bglX	3.21941	1.565	1.50095	1.04267	0.2971	NA
	LLNZ_RS07355_WP_011835309.1_		llmg_1457		2.10847	-0.305833	1.90832	-0.160263	0.872674	NA
	LLNZ_RS07360_WP_011835310.1_		llmg_1458		0.697039	-2.01978	3.20738	-0.629729	0.528872	NA
	LLNZ_RS07365_WP_011835311.1_		llmg_1459		0.673693	0.747702	3.16736	0.236065	0.813382	NA
	LLNZ_RS07370_WP_011835312.1_		llmg_1460		0.651182	-1.9306	3.28261	-0.588128	0.556446	NA
	LLNZ_RS07375_WP_011835313.1_		llmg_1461		2.17133	0.676951	1.82389	0.371157	0.710521	NA
	LLNZ_RS07380_WP_011835314.1_		llmg_1462		7.04894	-0.402174	1.07473	-0.374208	0.708249	NA
	LLNZ_RS07385_WP_011835315.1_lepA	lepA	llmg_1463	lepA	840.473	-0.43989	0.113834	-3.86431	0.000111405	0.000549984
	LLNZ_RS07390_WP_011835316.1_		llmg_1464	aldC	786.712	0.947116	0.11613	8.15567	3.47237e-16	7.17225e-15
	LLNZ_RS07395_WP_011835317.1_		llmg_1465	murC2	456.513	0.0685814	0.139995	0.489883	0.624217	0.761519
	LLNZ_RS07400_WP_011835318.1_		llmg_1466	cobQ	228.502	-0.336607	0.193197	-1.74229	0.0814569	0.172007
	LLNZ_RS07405_WP_011835319.1_		llmg_1467		117.601	-0.51095	0.263878	-1.93631	0.0528301	0.122498
	LLNZ_RS07410_WP_011676110.1_		llmg_1468		65.866	-1.32336	0.368857	-3.58773	0.000333564	0.00146556
	LLNZ_RS07415_WP_011835320.1_nadE	nadE	llmg_1470	nadE	1263.55	0.125818	0.0967743	1.30011	0.193562	0.333811
	LLNZ_RS07420_WP_011835321.1_		llmg_1471		381.825	0.384557	0.151691	2.53514	0.0112402	0.0341193
	LLNZ_RS07425_WP_011835322.1_		llmg_1472	pncB	1032.87	0.0142681	0.106085	0.134496	0.89301	0.938444
	LLNZ_RS07435_WP_011835323.1_		llmg_1473	nadD2	115.338	0.909418	0.263908	3.44597	0.000569022	0.00241163
	LLNZ_RS07440_WP_011835324.1_		llmg_1474		56.1648	-0.663413	0.387755	-1.71091	0.0870981	0.181362
	LLNZ_RS07445_WP_011835325.1_		llmg_1475		285.191	0.244242	0.170827	1.42977	0.152784	0.27987
	LLNZ_RS07450_WP_011835326.1_glyS		llmg_1477	glyS	1610.39	0.257747	0.0982491	2.62341	0.00870556	0.0274454
	LLNZ_RS07455_WP_011835327.1_glyQ	glyQ	llmg_1478	glyQ	1315.16	0.59195	0.110539	5.35511	8.55038e-08	7.56898e-07
	LLNZ_RS07460_WP_011835328.1_		llmg_1479	nucA	80.4876	0.254296	0.308939	0.823127	0.410436	0.569539
	LLNZ_RS07465_WP_011835329.1_		llmg_1480		60.4122	0.428701	0.352708	1.21546	0.224192	0.372469
	LLNZ_RS07470_WP_011835330.1_		llmg_1481	vanZ	8.12086	-1.34673	1.0368	-1.29893	0.193967	NA
	LLNZ_RS07475_WP_011835331.1_		llmg_1482		78.3588	-0.0575102	0.314391	-0.182926	0.854856	0.918766
	LLNZ_RS07480_WP_011835332.1_		llmg_1483	comFA	0.381538	-1.1627	4.0878	-0.284431	0.77608	NA
	LLNZ_RS07485_WP_011835333.1_		llmg_1484	comFC	2.97827	-0.0624344	1.58093	-0.0394921	0.968498	NA
	LLNZ_RS07490_WP_011835334.1_		llmg_1485		74.068	-0.18226	0.324519	-0.561632	0.574367	0.714506
	LLNZ_RS07495_WP_011676094.1_		llmg_1486	dgkA	58.1192	0.365604	0.379692	0.962894	0.335601	0.497997
	LLNZ_RS07500_WP_011835335.1_ybeY	ybeY	llmg_1487		477.872	0.414383	0.141369	2.93122	0.00337638	0.0118293
	LLNZ_RS07505_WP_011835336.1_		llmg_1488		168.912	-0.174385	0.220953	-0.789241	0.429971	0.585791
	LLNZ_RS07510_WP_011835337.1_		llmg_1489	phoH	630.184	0.127898	0.126154	1.01383	0.310664	0.472697
	LLNZ_RS07515_WP_011835338.1_		llmg_1490	mntH	553.768	1.17513	0.131022	8.96898	2.99278e-19	7.46949e-18
	LLNZ_RS07520_WP_003130646.1_rpmA	rpmA	llmg_1491	rpmA	16936.1	0.2718	0.0699893	3.88344	0.000102988	0.000509833
	LLNZ_RS07525_WP_011676089.1_		llmg_1492		288.486	0.675856	0.187864	3.59758	0.000321193	0.00141814
	LLNZ_RS07530_WP_003130644.1_rplU	rplU	llmg_1493	rplU	7585.85	0.224626	0.0653893	3.43521	0.00059209	0.0025035
	LLNZ_RS07535_WP_011835339.1_		llmg_1494		116.931	-0.432519	0.267501	-1.61689	0.105902	0.210284
	LLNZ_RS07540_WP_011835340.1_		llmg_1495		58.6601	-0.403037	0.379339	-1.06247	0.288022	0.448895
	LLNZ_RS07545_WP_011835341.1_		llmg_1496		196.554	-0.622193	0.208733	-2.9808	0.00287493	0.0103949
	LLNZ_RS07550_WP_011835342.1_yidA	yidA	llmg_1497		808.329	0.274273	0.112583	2.43618	0.0148435	0.0429697
	LLNZ_RS07555_WP_011835343.1_		llmg_1498		696.228	0.665634	0.117124	5.68316	1.32229e-08	1.3578e-07
	LLNZ_RS07560_WP_011835344.1_		llmg_1499		208.644	0.0407807	0.200306	0.203592	0.838673	0.909532
	LLNZ_RS07565_WP_011835345.1_		llmg_1500		202.302	0.76064	0.200329	3.79695	0.000146487	0.000705729
	LLNZ_RS07570_WP_011835346.1_nth	nth	llmg_1501	nth	84.7316	0.00892935	0.302413	0.029527	0.976444	0.986324
	LLNZ_RS07575_WP_011835347.1_		llmg_1502	dnaD	126.536	-0.0884084	0.252965	-0.349488	0.726723	0.836065
	LLNZ_RS07580_WP_011835348.1_		llmg_1503		109.798	0.352493	0.270897	1.30121	0.193187	0.333484
	LLNZ_RS07585_WP_011835350.1_		llmg_1505		1.02756	-0.0287139	2.69976	-0.0106357	0.991514	NA
	LLNZ_RS07590_WP_011835351.1_		llmg_1506		57.4414	0.301725	0.375143	0.804294	0.421227	0.580035
	LLNZ_RS07595_WP_011835352.1_		llmg_1507		18.6247	-1.38981	0.700435	-1.98421	0.0472323	0.111974
	LLNZ_RS07600_WP_011835353.1_		llmg_1508	pyrC	5737.37	-1.78839	0.0742536	-24.0849	3.59907e-128	6.46752e-126
	LLNZ_RS07605_WP_011835354.1_pyrE		llmg_1509	pyrE	4673.11	-1.95721	0.0948664	-20.6312	1.44078e-94	1.9916e-92
	LLNZ_RS13625_WP_153951976.1_				0	NA	NA	NA	NA	NA
	LLNZ_RS07610_WP_011835355.1_		llmg_1512		338.847	-0.247385	0.165162	-1.49784	0.134175	0.251947
	LLNZ_RS07615_WP_011676069.1_	spx	llmg_1513		110.139	-0.417396	0.270577	-1.54262	0.122924	0.234495
	LLNZ_RS07620_WP_011835356.1_		llmg_1514	rex	661.97	-0.180353	0.130745	-1.37942	0.167765	0.300571
	LLNZ_RS07625_WP_011835357.1_radC	radC	llmg_1515	radC	0.961521	0.222879	2.78271	0.0800941	0.936162	NA
	LLNZ_RS07630_WP_011835358.1_glmS	glmS	llmg_1516	glmS	4843.85	1.4271	0.0757846	18.831	4.20636e-79	5.39916e-77
	LLNZ_RS07635_WP_011835359.1_		llmg_1517		161.684	0.884735	0.221135	4.00088	6.31074e-05	0.000329663
	LLNZ_RS07640_WP_011835360.1_		llmg_1518	kinE	46.5011	0.681034	0.417253	1.63218	0.102641	0.205625
	LLNZ_RS07645_WP_011835361.1_		llmg_1519		16.8514	1.26071	0.677459	1.86094	0.0627523	0.141311
	LLNZ_RS07650_WP_011835362.1_		llmg_1520	llrE	105.605	0.455825	0.272657	1.67179	0.0945664	0.193406
	LLNZ_RS07655_WP_011835363.1_		llmg_1521		169.356	0.230891	0.217022	1.06391	0.287371	0.448269
	LLNZ_RS07660_WP_011835364.1_		llmg_1522		140.026	-0.239349	0.240562	-0.994956	0.319757	0.48084
	LLNZ_RS07665_WP_011835365.1_		llmg_1523		19.9355	-0.665553	0.633015	-1.0514	0.293074	0.454797
	LLNZ_RS07670_WP_011835366.1_		llmg_1524	rluD	487.073	-0.257291	0.141084	-1.82367	0.0682016	0.151306
	LLNZ_RS07675_WP_011835367.1_lspA		llmg_1525	pA	116.559	-0.762385	0.281199	-2.71119	0.00670418	0.0216291
	LLNZ_RS07680_WP_011835368.1_		llmg_1526		12.8516	0.877999	0.749838	1.17092	0.241631	NA
	LLNZ_RS07695_WP_011835371.1_ribE		llmg_1529		9.63068	-0.0890753	0.879177	-0.101317	0.919299	NA
	LLNZ_RS07700_WP_011835372.1_		llmg_1530	ribA	9.13408	0.320227	0.897697	0.356721	0.721301	NA
	LLNZ_RS07705_WP_011835373.1_ribE	ribE	llmg_1531	ribB	3.16136	-1.2612	1.63413	-0.771788	0.44024	NA
	LLNZ_RS07710_WP_011835374.1_ribD	ribD	llmg_1532	ribD	6.34124	0.308982	1.0926	0.282795	0.777334	NA
	LLNZ_RS07715_WP_011835375.1_		llmg_1533		70.6329	0.300033	0.340362	0.881512	0.378041	0.535756
	LLNZ_RS07720_WP_011835376.1_parC	parC	llmg_1534	parC	742.719	-0.13369	0.117441	-1.13837	0.254967	0.410645
	LLNZ_RS07725_WP_011835377.1_		llmg_1536	elaA	259.128	0.50863	0.188076	2.70439	0.00684308	0.0220377
	LLNZ_RS07730_WP_011835378.1_		llmg_1537	dnaQ	127.177	-0.195704	0.255794	-0.765083	0.444222	0.599299
	LLNZ_RS07735_WP_014735065.1_		llmg_1538		20.8254	0.107356	0.600695	0.178719	0.858158	0.921755
	LLNZ_RS07740_WP_011835380.1_parE	parE	llmg_1539	parE	1031.98	-0.577198	0.106254	-5.43227	5.56426e-08	5.18082e-07
	LLNZ_RS07745_WP_011835381.1_plsY	plsY	llmg_1540		89.8111	-0.925611	0.314489	-2.94322	0.00324817	0.0114901
	LLNZ_RS07750_WP_011675987.1_		llmg_1541	nrdH	1519.99	0.664994	0.122987	5.40702	6.40805e-08	5.84532e-07
	LLNZ_RS07755_WP_011835382.1_nrdI	nrdI	llmg_1542	nrdI	469.365	-0.353373	0.167816	-2.10572	0.0352285	0.0880467
	LLNZ_RS07760_WP_011835383.1_nrdE	nrdE	llmg_1543	nrdE	2699.09	-0.442998	0.0954887	-4.63927	3.49645e-06	2.29311e-05
	LLNZ_RS07765_WP_011675984.1_nrdF	nrdF	llmg_1544	nrdF	1129.95	-0.369051	0.128192	-2.87889	0.00399075	0.013712
	LLNZ_RS07770_WP_011835384.1_ftsX		llmg_1545	ftsX	625.386	0.438956	0.126693	3.46473	0.000530759	0.0022655
	LLNZ_RS07775_WP_011835385.1_ftsE	ftsE	llmg_1546	ftsE	509.628	0.256237	0.139718	1.83396	0.0666599	0.148538
	LLNZ_RS07780_WP_011835386.1_prfB	prfB	llmg_1547	prfB	982.252	0.442806	0.109183	4.05562	5.00017e-05	0.000265053
	LLNZ_RS07790_WP_011835389.1_		llmg_1550		414.264	0.688594	0.152872	4.50439	6.65652e-06	4.11058e-05
	LLNZ_RS07795_WP_011835390.1_		llmg_1551	fdhC	184.933	-0.438109	0.224753	-1.94929	0.0512606	0.119166
	LLNZ_RS07800_WP_011835391.1_		llmg_1552		52.2149	-0.050132	0.385117	-0.130174	0.896429	0.940936
	LLNZ_RS07805_WP_011835392.1_		llmg_1553		124.759	0.035699	0.251041	0.142204	0.886919	0.935874
	LLNZ_RS07810_WP_011675975.1_		llmg_1554		32.6212	-0.348423	0.494755	-0.704233	0.481287	0.634071
	LLNZ_RS07815_WP_011675974.1_whiA	whiA	llmg_1555		129.641	0.124227	0.244986	0.507079	0.612099	0.751327
	LLNZ_RS07820_WP_011835394.1_		llmg_1556		239.888	-0.320601	0.190343	-1.68433	0.0921174	0.189834
	LLNZ_RS07825_WP_011835395.1_rapZ	rapZ	llmg_1557		531.824	-0.0484917	0.133864	-0.362247	0.717167	0.828245
	LLNZ_RS07830_WP_011835396.1_cls	cls	llmg_1558	clsA	261.479	-0.0824945	0.181808	-0.453746	0.650012	0.780873
	LLNZ_RS07835_WP_011835397.1_		llmg_1559	flpA	74.5401	0.916921	0.318649	2.87753	0.00400804	0.0137451
	LLNZ_RS07840_WP_014735066.1_		llmg_1560		2.95925	1.45752	1.56416	0.931827	0.351426	NA
	LLNZ_RS07845__				0.943337	-0.250857	2.75229	-0.0911448	0.927378	NA
	LLNZ_RS07850_WP_011835399.1_		llmg_1561		11.1875	0.627916	0.834202	0.752714	0.451622	NA
	LLNZ_RS07860_WP_014735069.1_		llmg_1562		0.493431	-1.53794	3.68353	-0.417518	0.676299	NA
	LLNZ_RS13635_WP_143457575.1_				0	NA	NA	NA	NA	NA
	LLNZ_RS07870_WP_011835401.1_		llmg_1563		0.651182	-1.9306	3.28261	-0.588128	0.556446	NA
	LLNZ_RS07880_WP_095586744.1_				0	NA	NA	NA	NA	NA
	LLNZ_RS13220__				0	NA	NA	NA	NA	NA
	LLNZ_RS07900_WP_011835402.1_		llmg_1568	fruA	1908.46	0.828019	0.0882674	9.38081	6.54692e-21	1.78255e-19
	LLNZ_RS07905_WP_011835403.1_pfkB	pfkB	llmg_1569	fruC	641.714	-0.14788	0.124149	-1.19115	0.233593	0.384402
	LLNZ_RS07910_WP_011835404.1_		llmg_1570	fruR	239.036	-0.372162	0.190538	-1.95322	0.0507939	0.118234
	LLNZ_RS07915_WP_011835405.1_		llmg_1571	hipO2	36.6707	-1.18473	0.496512	-2.38611	0.0170275	0.0480353
	LLNZ_RS07920_WP_011835406.1_		llmg_1572	mycA	112.731	-0.871211	0.279415	-3.11798	0.00182094	0.00691804
	LLNZ_RS07925_WP_011835407.1_		llmg_1573		52.855	-0.801793	0.406776	-1.97109	0.0487133	0.114578
	LLNZ_RS07930_WP_011835408.1_dnaK	dnaK	llmg_1574	dnaK	14023	0.328243	0.0636689	5.15548	2.52987e-07	2.01158e-06
	LLNZ_RS07935_WP_011835409.1_grpE	grpE	llmg_1575	grpE	1781.65	0.937542	0.0881419	10.6367	2.01042e-26	7.37292e-25
	LLNZ_RS07940_WP_011835410.1_hrcA	hrcA	llmg_1576	hrcA	1169.02	-0.283579	0.100211	-2.82981	0.00465759	0.0156736
	LLNZ_RS07945_WP_011835411.1_		llmg_1577		31.7731	-0.207895	0.489117	-0.425041	0.670806	0.794097
	LLNZ_RS07950_WP_011835412.1_		llmg_1578	dacB	206.3	-0.0802635	0.198838	-0.403663	0.686461	0.806255
	LLNZ_RS07955_WP_011835413.1_		llmg_1579	gpmB	942.65	-0.240465	0.108294	-2.22047	0.0263866	0.0691206
	LLNZ_RS07960_WP_011835414.1_		llmg_1580		389.535	-0.34755	0.182489	-1.9045	0.0568453	0.129963
	LLNZ_RS07965_WP_011835415.1_		llmg_1581		872.954	-0.193661	0.110802	-1.74782	0.0804956	0.171184
	LLNZ_RS07970_WP_011675898.1_		llmg_1582		442.874	-1.03211	0.150607	-6.853	7.23196e-12	1.02329e-10
	LLNZ_RS07975_WP_011835416.1_		llmg_1583		38.4757	0.00545722	0.458462	0.0119033	0.990503	0.994274
	LLNZ_RS07980_WP_011835417.1_		llmg_1584		15.6466	-0.24255	0.701645	-0.345688	0.729577	0.83691
	LLNZ_RS07985_WP_011835418.1_		llmg_1585		85.6784	0.563064	0.298724	1.8849	0.0594435	0.134955
	LLNZ_RS07990_WP_011835419.1_rnr	rnr	llmg_1586	vacB1	182.71	0.493477	0.207443	2.37886	0.0173662	0.0485335
	LLNZ_RS07995_WP_011675893.1_secG	secG	llmg_1587	secG	223.825	0.0668689	0.19766	0.338302	0.735136	0.841962
	LLNZ_RS08000_WP_011835420.1_trxB	trxB	llmg_1588	trxB1	1330.98	1.36937	0.0990365	13.8269	1.75426e-43	1.16756e-41
	LLNZ_RS08005_WP_011675891.1_		llmg_1589		90.3222	-0.716344	0.30373	-2.35849	0.0183496	0.0508078
	LLNZ_RS08010_WP_011835421.1_		llmg_1590		376.984	0.768771	0.151204	5.08434	3.68899e-07	2.86975e-06
	LLNZ_RS08015_WP_011835422.1_		llmg_1591		249.981	0.326642	0.180925	1.8054	0.0710119	0.156702
	LLNZ_RS08020_WP_011835423.1_		llmg_1593		664.347	0.0462712	0.121983	0.379324	0.704447	0.821474
	LLNZ_RS08025_WP_014735074.1_		llmg_1594		60.438	-1.1303	0.380973	-2.96686	0.00300854	0.0108344
	LLNZ_RS08030_WP_011835425.1_		llmg_1595	fhs	632.347	-0.0288669	0.123151	-0.234403	0.814672	0.892662
	LLNZ_RS08035_WP_011675885.1_		llmg_1596		229.998	0.173817	0.192761	0.901723	0.367204	0.528739
	LLNZ_RS08040_WP_011835426.1_		llmg_1597		220.766	1.14688	0.195392	5.86963	4.36781e-09	4.69998e-08
	LLNZ_RS08045_WP_011835427.1_		llmg_1598		156.189	-1.27967	0.242795	-5.27057	1.35998e-07	1.13669e-06
	LLNZ_RS08050_WP_011675883.1_deoD	deoD	llmg_1599	deoD	2242.02	-0.558232	0.0837777	-6.66325	2.67838e-11	3.51318e-10
	LLNZ_RS08055_WP_011835428.1_		llmg_1600		99.6631	-0.225824	0.282829	-0.798448	0.424611	0.581732
	LLNZ_RS08060_WP_011835429.1_		llmg_1601	deoB	3240.29	-0.29318	0.078969	-3.71259	0.000205149	0.000950803
	LLNZ_RS08065__		llmg_1602		0.915664	0.354923	2.82121	0.125805	0.899886	NA
	LLNZ_RS08070_WP_011835431.1_		llmg_1603	tagB	1.10109	-0.612746	2.61002	-0.234767	0.814389	NA
	LLNZ_RS08075_WP_011835432.1_		llmg_1604	tagF	0.831444	0.0976412	2.91114	0.0335406	0.973244	NA
	LLNZ_RS08080_WP_011835433.1_		llmg_1605		0	NA	NA	NA	NA	NA
	LLNZ_RS08085_WP_011835434.1_tagD	tagD	llmg_1606	tagD2	0.673693	0.747702	3.16736	0.236065	0.813382	NA
	LLNZ_RS08090_WP_011835435.1_		llmg_1607		0.381538	-1.1627	4.0878	-0.284431	0.77608	NA
	LLNZ_RS08095_WP_011835436.1_		llmg_1608		0.785586	0.230809	2.96009	0.0779736	0.937849	NA
	LLNZ_RS08100_WP_011835437.1_		llmg_1609		0.673693	0.747702	3.16736	0.236065	0.813382	NA
	LLNZ_RS08105__glf	glf	llmg_pseudo_46	glf2	6.22818	-0.290933	1.09729	-0.265139	0.790903	NA
	LLNZ_RS08110_WP_003331415.1_istA				0	NA	NA	NA	NA	NA
	LLNZ_RS08115_WP_003331414.1_istB				0	NA	NA	NA	NA	NA
	LLNZ_RS08120_WP_011835438.1_		llmg_1613		1.45412	3.39502	2.4739	1.37234	0.169959	NA
[truncated: 954 more rows]

## Sheet: DE_15min_sk1_v_5min_mock
Sheet 7 "DE_15min_sk1_v_5min_mock": differential gene expression results comparing 15min sk1 infected to 5min mock samples.
[truncated: 2,539 more rows]

[truncated: 2 more sheets: DE_15min_sk1_v_5min_sk1, Silhouette comparison analysis]
